# Supplementary material for: Chassis selection and metabolic fine-tuning enable efficient in planta betalain production
Source: Plant Physiol. 2026 Jun 8;201(3):kiag337. doi: 10.1093/plphys/kiag337 (PMC13368612; doi:10.1093/plphys/kiag337)
Supplement: kiag337_Supplementary_Data [file kiag337_supplementary_data.zip]

Archive with 2 entries (2 files):
- kiag337_Supplementary_Data.pdf
- 260401 supplemental dataset.xlsx
