# Supplementary material for: Chassis selection and metabolic fine-tuning enable efficient in planta betalain production
Source: Plant Physiol. 2026 Jun 8;201(3):kiag337. doi: 10.1093/plphys/kiag337 (PMC13368612; doi:10.1093/plphys/kiag337)
Supplement: kiag337_Supplementary_Data [file kiag337_supplementary_data.zip › 260401 supplemental dataset.xlsx]

## Sheet: Data S1
Species	Species common name	Generation	Construct name	Construct #	Sample	Tyrosine (nmol/gFW)	L-DOPA (nmol/gFW)	Betacyanins (ug/gFW)	Tyramine (nmol/gFW)	Dopamine (nmol/gFW)	Phenylalanine (nmol/gFW)	p-Coumarate (nmol/gFW)	Homogentisate (nmol/gFW)	Total seed count	Observed RFP+ seeds	Observed RFP- seeds	Digital PCR copy number	Height (cm)
Arabidopsis thaliana	Arabidopsis	T1	EV	bHM2493	Col/2496-1	N/A	N/A	N/A	N/A	N/A	N/A	N/A	N/A	N/A	125	18	N/A	N/A
Arabidopsis thaliana	Arabidopsis	T1	EV	bHM2493	Col/2496-2	N/A	N/A	N/A	N/A	N/A	N/A	N/A	N/A	N/A	68	17	N/A	N/A
Arabidopsis thaliana	Arabidopsis	T1	EV	bHM2493	Col/2496-3	N/A	N/A	N/A	N/A	N/A	N/A	N/A	N/A	N/A	60	15	N/A	N/A
Arabidopsis thaliana	Arabidopsis	T1	PCL1-push+pull	bHM2523	Col/2524-3	N/A	N/A	N/A	N/A	N/A	N/A	N/A	N/A	N/A	69	19	N/A	N/A
Arabidopsis thaliana	Arabidopsis	T1	PAtLHB1B1-push	bHM2519	Col/2522-1	N/A	N/A	N/A	N/A	N/A	N/A	N/A	N/A	N/A	63	35	N/A	N/A
Arabidopsis thaliana	Arabidopsis	T1	PAtLHB1B1-push	bHM2519	Col/2522-3	N/A	N/A	N/A	N/A	N/A	N/A	N/A	N/A	N/A	90	24	N/A	N/A
Arabidopsis thaliana	Arabidopsis	T1	PAtLHB1B1-push	bHM2519	Col/2522-4	N/A	N/A	N/A	N/A	N/A	N/A	N/A	N/A	N/A	50	34	N/A	N/A
Arabidopsis thaliana	Arabidopsis	T1	Pull	bHM2494	Col/2497-1-4	N/A	N/A	N/A	N/A	N/A	N/A	N/A	N/A	N/A	78	28	N/A	N/A
Arabidopsis thaliana	Arabidopsis	T1	Pull	bHM2494	Col/2497-1-3	N/A	N/A	N/A	N/A	N/A	N/A	N/A	N/A	N/A	88	38	N/A	N/A
Arabidopsis thaliana	Arabidopsis	T1	Pull	bHM2494	Col/2497-2-10	N/A	N/A	N/A	N/A	N/A	N/A	N/A	N/A	N/A	115	42	N/A	N/A
Arabidopsis thaliana	Arabidopsis	T1	Pull	bHM2494	Col/2497-2-6	N/A	N/A	N/A	N/A	N/A	N/A	N/A	N/A	N/A	69	20	N/A	N/A
Nicotiana tabacum	Tobacco	T0	EV	bHM2493	2496_1-1	128.617	0.40098	0.00040098	32.0369	1.12531	114.035	N/A	N/A	N/A	0	58	N/A	12
Nicotiana tabacum	Tobacco	T0	EV	bHM2493	2496_1-2	82.8808	0.40083	0.00040083	46.2489	1.33481	103.667	N/A	N/A	N/A	34	11	N/A	68
Nicotiana tabacum	Tobacco	T0	EV	bHM2493	2496_1-3	149.429	0.136762	0.000136762	25.9209	0.408943	184.28	N/A	N/A	N/A	0	48	N/A	8
Nicotiana tabacum	Tobacco	T0	EV	bHM2493	2496_1-4	48.8701	0.396778	0.000396778	53.0999	2.27139	127.976	N/A	N/A	N/A	0	53	N/A	60
Nicotiana tabacum	Tobacco	T0	Pull	bHM2494	2497_1-1	18.4122	0.346693	0.000346693	27.541	5.14154	34.6787	N/A	N/A	N/A	N/A	N/A	N/A	12.5
Nicotiana tabacum	Tobacco	T0	Pull	bHM2494	2497_1-2	35.9153	0.703318	0.000703318	26.5568	4.57702	59.5405	N/A	N/A	N/A	N/A	N/A	N/A	40.5
Nicotiana tabacum	Tobacco	T0	Pull	bHM2494	2497_1-3	16.0794	0.262302	0.000262302	28.9232	3.89978	65.5118	N/A	N/A	N/A	22	10	N/A	39.5
Nicotiana tabacum	Tobacco	T0	Pull	bHM2494	2497_1-4	11.5558	0.184004	0.000184004	24.001	4.25401	36.6491	N/A	N/A	N/A	N/A	N/A	N/A	18.5
Nicotiana tabacum	Tobacco	T0	Pull	bHM2494	2497_1-5	55.2746	0.978078	0.000978078	39.243	4.56249	61.8486	N/A	N/A	N/A	N/A	N/A	N/A	47.5
Nicotiana tabacum	Tobacco	T0	Pull	bHM2494	2497_1-6	27.216	0.238545	0.000238545	68.5522	6.60977	56.6739	N/A	N/A	N/A	N/A	N/A	N/A	30
Nicotiana tabacum	Tobacco	T0	Pull	bHM2494	2497_1-7	21.0922	0.165636	0.000165636	46.1874	4.31157	110.92	N/A	N/A	N/A	45	29	N/A	80
Nicotiana tabacum	Tobacco	T0	Pull	bHM2494	2497_1-8	269.526	1.37287	0.00137287	63.9237	6.91057	456.715	N/A	N/A	N/A	25	16	N/A	55
Nicotiana tabacum	Tobacco	T0	Pull	bHM2494	2497_1-9	33.5051	0.510126	0.000510126	27.7134	6.13343	76.5461	N/A	N/A	N/A	N/A	N/A	N/A	40
Nicotiana tabacum	Tobacco	T0	Pull	bHM2494	2497_1-10	39.8441	0.29424	0.00029424	38.7277	4.30403	126.871	N/A	N/A	N/A	N/A	N/A	N/A	43
Nicotiana tabacum	Tobacco	T0	Pull	bHM2494	2497_2-1	24.0206	0.223921	0.000223921	42.7243	2.03505	35.1685	N/A	N/A	N/A	N/A	N/A	N/A	20
Nicotiana tabacum	Tobacco	T0	Pull	bHM2494	2497_2-2	126.961	1.17681	0.00117681	33.8634	3.58218	147.576	N/A	N/A	N/A	N/A	N/A	N/A	32
Nicotiana tabacum	Tobacco	T0	Pull	bHM2494	2497_2-3	58.5804	0.302884	0.000302884	27.801	3.13059	128.534	N/A	N/A	N/A	N/A	N/A	N/A	25
Nicotiana tabacum	Tobacco	T0	Pull	bHM2494	2497_2-4	67.7146	0.714036	0.000714036	30.694	3.31563	110.424	N/A	N/A	N/A	N/A	N/A	N/A	25
Nicotiana tabacum	Tobacco	T0	Pull	bHM2494	2497_2-5	24.551	1.77032	0.00177032	33.8037	2.89444	60.902	N/A	N/A	N/A	N/A	N/A	N/A	15
Nicotiana tabacum	Tobacco	T0	Pull	bHM2494	2497_2-6	33.5284	0.102407	0.000102407	27.5561	2.04827	121.145	N/A	N/A	N/A	27	7	N/A	40
Nicotiana tabacum	Tobacco	T0	Pull	bHM2494	2497_2-7	40.8342	0.174442	0.000174442	29.4113	2.67508	113.37	N/A	N/A	N/A	36	4	N/A	62
Nicotiana tabacum	Tobacco	T0	Pull	bHM2494	2497_2-8	21.4866	0.144462	0.000144462	26.8153	3.14069	96.1348	N/A	N/A	N/A	N/A	N/A	N/A	32
Nicotiana tabacum	Tobacco	T0	Pull	bHM2494	2497_2-9	32.9658	0.258609	0.000258609	25.9832	3.05767	170.127	N/A	N/A	N/A	N/A	N/A	N/A	45
Nicotiana tabacum	Tobacco	T0	Pull	bHM2494	2497_2-10	30.6067	0.211761	0.000211761	38.1734	2.87796	107.216	N/A	N/A	N/A	N/A	N/A	N/A	30
Nicotiana tabacum	Tobacco	T0	Pull	bHM2494	2497_2-11	37.9906	0.145847	0.000145847	51.2175	2.37942	131.18	N/A	N/A	N/A	N/A	N/A	N/A	37
Nicotiana tabacum	Tobacco	T0	Pull	bHM2494	2497_2-12	30.4348	0.0596671	5.96671e-05	29.1535	1.51508	124.341	N/A	N/A	N/A	39	16	N/A	35
Nicotiana tabacum	Tobacco	T0	Pull	bHM2494	2497_2-13	33.0991	0	0	35.9283	1.34719	97.2511	N/A	N/A	N/A	N/A	N/A	N/A	9
Nicotiana tabacum	Tobacco	T0	Pull	bHM2494	2497_2-14	36.2564	0.08698	8.698e-05	26.2109	1.78077	105.088	N/A	N/A	N/A	N/A	N/A	N/A	27
Nicotiana tabacum	Tobacco	T0	Pull	bHM2494	2497_2-15	73.2594	0.305688	0.000305688	34.8344	1.42873	166.602	N/A	N/A	N/A	24	13	N/A	60
Nicotiana tabacum	Tobacco	T0	Pull	bHM2494	2497_2-16	47.8337	0.152748	0.000152748	30.6397	2.23231	134.405	N/A	N/A	N/A	52	6	N/A	40
Nicotiana tabacum	Tobacco	T0	Pull	bHM2494	2497_3-1	34.1285	0.192939	0.000192939	42.0493	2.4013	67.3982	N/A	N/A	N/A	N/A	N/A	N/A	40
Nicotiana tabacum	Tobacco	T0	Pull	bHM2494	2497_3-2	42.0553	0.309673	0.000309673	69.3366	4.50684	127.396	N/A	N/A	N/A	N/A	N/A	N/A	60
Nicotiana tabacum	Tobacco	T0	Pull	bHM2494	2497_3-3	26.5539	0.412014	0.000412014	59.0811	6.93918	90.6091	N/A	N/A	N/A	N/A	N/A	N/A	56
Nicotiana tabacum	Tobacco	T0	Pull	bHM2494	2497_3-4	37.4795	0.483396	0.000483396	68.9793	4.68601	71.0433	N/A	N/A	N/A	35	8	N/A	74
Nicotiana tabacum	Tobacco	T0	Pull	bHM2494	2497_3-5	51.6252	0.499148	0.000499148	79.5921	5.52562	125.13	N/A	N/A	N/A	38	18	N/A	81
Nicotiana tabacum	Tobacco	T0	Pull	bHM2494	2497_3-6	159.768	1.55926	0.00155926	33.7173	3.36038	468.776	N/A	N/A	N/A	N/A	N/A	N/A	43
Nicotiana tabacum	Tobacco	T0	PCL1-push	bHM2517	2520_2-1	12932.3	13.2547	0.0132547	3654.39	17.6305	158.026	N/A	N/A	N/A	N/A	N/A	N/A	10
Nicotiana tabacum	Tobacco	T0	PCL1-push	bHM2517	2520_2-2	6672.06	18.9383	0.0189383	1743.56	20.7906	159.203	N/A	N/A	N/A	N/A	N/A	N/A	25
Nicotiana tabacum	Tobacco	T0	PCL1-push	bHM2517	2520_2-3	10861.1	28.9328	0.0289328	1300.69	10.1693	144.654	N/A	N/A	N/A	N/A	N/A	N/A	37
Nicotiana tabacum	Tobacco	T0	PAtLHB1B1-push+pull	bHM2518	2521_1-1	8368.78	246.74	0.24674	805.882	44.2076	406.604	N/A	N/A	N/A	N/A	N/A	N/A	4
Nicotiana tabacum	Tobacco	T0	PAtLHB1B1-push+pull	bHM2518	2521_1-2	9521.54	708.625	0.708625	836.528	53.3086	191.269	N/A	N/A	N/A	N/A	N/A	N/A	6.5
Nicotiana tabacum	Tobacco	T0	PAtLHB1B1-push+pull	bHM2518	2521_1-3	9379.59	357.062	0.357062	745.633	48.5153	338.598	N/A	N/A	N/A	N/A	N/A	N/A	2.5
Nicotiana tabacum	Tobacco	T0	PAtLHB1B1-push+pull	bHM2518	2521_1-4	9992.52	369.307	0.369307	930.283	65.7896	435.131	N/A	N/A	N/A	N/A	N/A	N/A	3
Nicotiana tabacum	Tobacco	T0	PAtLHB1B1-push+pull	bHM2518	2521_1-5	8744.3	58.9402	0.0589402	798.545	25.3692	237.315	N/A	N/A	N/A	N/A	N/A	N/A	2.5
Nicotiana tabacum	Tobacco	T0	PAtLHB1B1-push+pull	bHM2518	2521_1-6	8411.31	198.051	0.198051	1115.81	41.9697	203.937	N/A	N/A	N/A	N/A	N/A	N/A	2
Nicotiana tabacum	Tobacco	T0	PAtLHB1B1-push+pull	bHM2518	2521_1-7	10980.3	628.927	0.628927	1565.3	82.4125	175.091	N/A	N/A	N/A	N/A	N/A	N/A	4.5
Nicotiana tabacum	Tobacco	T0	PAtLHB1B1-push+pull	bHM2518	2521_1-8	9083.63	83.6862	0.0836862	1050.95	50.4783	103.205	N/A	N/A	N/A	N/A	N/A	N/A	14
Nicotiana tabacum	Tobacco	T0	PAtLHB1B1-push+pull	bHM2518	2521_1-9	9277.49	316.581	0.316581	791.634	48.9808	380.511	N/A	N/A	N/A	N/A	N/A	N/A	6
Nicotiana tabacum	Tobacco	T0	PAtLHB1B1-push+pull	bHM2518	2521_1-10	12475.3	536.83	0.53683	1134.21	63.9774	821.913	N/A	N/A	N/A	N/A	N/A	N/A	5
Nicotiana tabacum	Tobacco	T0	PAtLHB1B1-push+pull	bHM2518	2521_1-11	11184.6	108.792	0.108792	1293.67	43.7695	257.806	N/A	N/A	N/A	N/A	N/A	N/A	9.5
Nicotiana tabacum	Tobacco	T0	PAtLHB1B1-push+pull	bHM2518	2521_2-1	1350.31	1111.06	1.11106	220.488	71.8357	137.275	N/A	N/A	N/A	N/A	N/A	N/A	10
Nicotiana tabacum	Tobacco	T0	PAtLHB1B1-push+pull	bHM2518	2521_2-2	9931	45.7055	0.0457055	1961.3	65.3938	166.689	N/A	N/A	N/A	N/A	N/A	N/A	45
Nicotiana tabacum	Tobacco	T0	PAtLHB1B1-push+pull	bHM2518	2521_2-3	8788.31	28.2603	0.0282603	2713.16	70.9067	288.992	N/A	N/A	N/A	N/A	N/A	N/A	10
Nicotiana tabacum	Tobacco	T0	PAtLHB1B1-push+pull	bHM2518	2521_2-4	5182.12	1427.75	1.42775	227.458	40.8981	89.8831	N/A	N/A	N/A	28	10	N/A	26
Nicotiana tabacum	Tobacco	T0	PAtLHB1B1-push+pull	bHM2518	2521_2-5	14215.3	81.6245	0.0816245	1296.86	66.4632	214.129	N/A	N/A	N/A	N/A	N/A	N/A	5
Nicotiana tabacum	Tobacco	T0	PAtLHB1B1-push+pull	bHM2518	2521_2-6	14226.9	93.8794	0.0938794	1840.78	78.2684	152.375	N/A	N/A	N/A	N/A	N/A	N/A	7
Nicotiana tabacum	Tobacco	T0	PAtLHB1B1-push+pull	bHM2518	2521_2-7	9726.14	221.365	0.221365	1173.95	59.0188	301.802	N/A	N/A	N/A	N/A	N/A	N/A	4.5
Nicotiana tabacum	Tobacco	T0	PAtLHB1B1-push+pull	bHM2518	2521_3-1	6571.64	52.6266	0.0526266	807.462	35.7599	103.963	N/A	N/A	N/A	N/A	N/A	N/A	4
Nicotiana tabacum	Tobacco	T0	PAtLHB1B1-push+pull	bHM2518	2521_3-2	4055.46	27.8923	0.0278923	1061.87	36.8485	73.2586	N/A	N/A	N/A	N/A	N/A	N/A	7
Nicotiana tabacum	Tobacco	T0	PAtLHB1B1-push+pull	bHM2518	2521_3-3	3205.58	18.7878	0.0187878	1001.12	35.0385	63.8064	N/A	N/A	N/A	N/A	N/A	N/A	6
Nicotiana tabacum	Tobacco	T0	PAtLHB1B1-push+pull	bHM2518	2521_3-4	6730.57	42.0557	0.0420557	1615.55	51.6799	74.0418	N/A	N/A	N/A	N/A	N/A	N/A	4
Nicotiana tabacum	Tobacco	T0	PAtLHB1B1-push+pull	bHM2518	2521_3-5	2881.2	14.5037	0.0145037	1052.31	40.0357	48.1845	N/A	N/A	N/A	N/A	N/A	N/A	3
Nicotiana tabacum	Tobacco	T0	PAtLHB1B1-push+pull	bHM2518	2521_3-6	6381.99	187.665	0.187665	1371.84	67.6814	53.0125	N/A	N/A	N/A	N/A	N/A	N/A	5.5
Nicotiana tabacum	Tobacco	T0	PAtLHB1B1-push+pull	bHM2518	2521_3-7	11779.2	569.126	0.569126	935.853	63.2547	141.572	N/A	N/A	N/A	N/A	N/A	N/A	3
Nicotiana tabacum	Tobacco	T0	PAtLHB1B1-push+pull	bHM2518	2521_3-8	3071.5	26.1268	0.0261268	941.433	48.9063	58.854	N/A	N/A	N/A	22	16	N/A	6.5
Nicotiana tabacum	Tobacco	T0	PAtLHB1B1-push+pull	bHM2518	2521_3-9	9679.08	211.635	0.211635	745.897	44.0431	104.423	N/A	N/A	N/A	N/A	N/A	N/A	3.5
Nicotiana tabacum	Tobacco	T0	PAtLHB1B1-push+pull	bHM2518	2521_3-10	8262.3	88.9473	0.0889473	1030.94	54.3409	92.2052	N/A	N/A	N/A	N/A	N/A	N/A	5.5
Nicotiana tabacum	Tobacco	T0	PAtLHB1B1-push	bHM2519	2522_1-1	4703.23	10.0757	0.0100757	558.37	3.36663	108.493	N/A	N/A	N/A	46	0	N/A	65
Nicotiana tabacum	Tobacco	T0	PAtLHB1B1-push	bHM2519	2522_2-1	5093.9	1.41385	0.00141385	2287.52	3.30166	297.143	N/A	N/A	N/A	N/A	N/A	N/A	0.5
Nicotiana tabacum	Tobacco	T0	PAtLHB1B1-push	bHM2519	2522_2-2	10933	5.18534	0.00518534	3792.53	7.25338	339.794	N/A	N/A	N/A	N/A	N/A	N/A	1.5
Nicotiana tabacum	Tobacco	T0	PAtLHB1B1-push	bHM2519	2522_2-3	7364.35	0	0	6615.88	3.20339	294.665	N/A	N/A	N/A	N/A	N/A	N/A	4
Nicotiana tabacum	Tobacco	T0	PAtLHB1B1-push	bHM2519	2522_3-1	10339.4	5.37931	0.00537931	5096.45	2.27011	436.86	N/A	N/A	N/A	N/A	N/A	N/A	N/A
Nicotiana tabacum	Tobacco	T0	PCL1-push+pull	bHM2523	2524_1-1	2586.12	30.1088	0.0301088	205.322	18.0734	129.516	N/A	N/A	N/A	21	28	N/A	40
Nicotiana tabacum	Tobacco	T0	PCL1-push+pull	bHM2523	2524_1-2	1335.01	20.631	0.020631	290.234	15.4577	49.2727	N/A	N/A	N/A	N/A	N/A	N/A	20
Nicotiana tabacum	Tobacco	T0	PCL1-push+pull	bHM2523	2524_1-3	228.632	2.21602	0.00221602	158.531	11.9285	93.2863	N/A	N/A	N/A	N/A	N/A	N/A	14
Nicotiana tabacum	Tobacco	T0	PCL1-push+pull	bHM2523	2524_1-4	1327.09	17.0264	0.0170264	254.938	16.4676	80.0678	N/A	N/A	N/A	N/A	N/A	N/A	40
Nicotiana tabacum	Tobacco	T0	PCL1-push+pull	bHM2523	2524_1-5	2454.59	57.7539	0.0577539	249.413	14.4453	368.661	N/A	N/A	N/A	N/A	N/A	N/A	5
Nicotiana tabacum	Tobacco	T0	PCL1-push+pull	bHM2523	2524_1-6	1103.5	11.4608	0.0114608	308.136	16.235	66.6094	N/A	N/A	N/A	N/A	N/A	N/A	27
Nicotiana tabacum	Tobacco	T0	PCL1-push+pull	bHM2523	2524_1-7	1357.76	10.5281	0.0105281	305.649	17.5027	56.8701	N/A	N/A	N/A	N/A	N/A	N/A	35
Nicotiana tabacum	Tobacco	T0	PCL1-push+pull	bHM2523	2524_1-8	475.037	9.81913	0.00981913	306.269	19.0879	79.1984	N/A	N/A	N/A	N/A	N/A	N/A	13
Nicotiana tabacum	Tobacco	T0	PCL1-push+pull	bHM2523	2524_1-9	1551.01	25.9449	0.0259449	258.204	16.7609	39.9707	N/A	N/A	N/A	N/A	N/A	N/A	16
Nicotiana tabacum	Tobacco	T0	PCL1-push+pull	bHM2523	2524_2-1	1538.24	9.46093	0.00946093	562.131	15.5843	130.799	N/A	N/A	N/A	N/A	N/A	N/A	32
Nicotiana tabacum	Tobacco	T0	PCL1-push+pull	bHM2523	2524_2-2	341.281	12.0248	0.0120248	247.551	20.1128	76.5672	N/A	N/A	N/A	N/A	N/A	N/A	30
Nicotiana tabacum	Tobacco	T0	PCL1-push+pull	bHM2523	2524_2-3	4152.56	48.6662	0.0486662	640.17	26.8541	133.039	N/A	N/A	N/A	20	24	N/A	45
Nicotiana tabacum	Tobacco	T0	PCL1-push+pull	bHM2523	2524_2-4	2413.6	13.546	0.013546	456.896	17.9665	99.0751	N/A	N/A	N/A	N/A	N/A	N/A	36
Nicotiana tabacum	Tobacco	T0	PCL1-push+pull	bHM2523	2524_2-5	7798.71	56.9487	0.0569487	482.451	18.2011	135.458	N/A	N/A	N/A	27	15	N/A	52
Nicotiana tabacum	Tobacco	T0	PCL1-push+pull	bHM2523	2524_2-6	2082.51	17.3584	0.0173584	458.447	18.8637	112.61	N/A	N/A	N/A	N/A	N/A	N/A	53
Nicotiana tabacum	Tobacco	T0	PCL1-push+pull	bHM2523	2524_2-7	3743.07	31.5281	0.0315281	375.126	19.9068	165.609	N/A	N/A	N/A	20	23	N/A	50
Nicotiana tabacum	Tobacco	T0	PCL1-push+pull	bHM2523	2524_2-8	10521.6	96.4725	0.0964725	1130.54	31.8279	140.901	N/A	N/A	N/A	N/A	N/A	N/A	38
Nicotiana tabacum	Tobacco	T0	PCL1-push+pull	bHM2523	2524_2-9	3202.05	39.7558	0.0397558	477.473	15.8459	142.081	N/A	N/A	N/A	N/A	N/A	N/A	36
Nicotiana tabacum	Tobacco	T0	PCL1-push+pull	bHM2523	2524_2-10	2966.95	24.0392	0.0240392	420.14	18.8838	145.468	N/A	N/A	N/A	32	29	N/A	51
Nicotiana tabacum	Tobacco	T0	PCL1-push+pull	bHM2523	2524_2-11	1741.15	16.1202	0.0161202	253.373	11.5678	103.875	N/A	N/A	N/A	N/A	N/A	N/A	30
Nicotiana tabacum	Tobacco	T0	PCL1-push+pull	bHM2523	2524_2-12	11570	346.927	0.346927	488.236	32.6751	115.716	N/A	N/A	N/A	N/A	N/A	N/A	36
Nicotiana tabacum	Tobacco	T0	PCL1-push+pull	bHM2523	2524_2-13	10114.5	158.151	0.158151	280.289	21.0531	204.45	N/A	N/A	N/A	N/A	N/A	N/A	43
Nicotiana tabacum	Tobacco	T0	PCL1-push+pull	bHM2523	2524_2-14	4757.67	57.0502	0.0570502	390.158	20.2703	212.25	N/A	N/A	N/A	26	32	N/A	59
Nicotiana tabacum	Tobacco	T0	PCL1-push+pull	bHM2523	2524_2-15	9479.03	320.7	0.3207	368.089	26.3265	105.026	N/A	N/A	N/A	N/A	N/A	N/A	39
Nicotiana tabacum	Tobacco	T0	PCL1-push+pull	bHM2523	2524_2-16	3941.05	27.8591	0.0278591	567.863	20.5931	125.705	N/A	N/A	N/A	20	19	N/A	51
Nicotiana tabacum	Tobacco	T0	PCL1-push+pull	bHM2523	2524_2-17	2301.55	19.3689	0.0193689	473.628	19.8584	115.528	N/A	N/A	N/A	N/A	N/A	N/A	21
Nicotiana tabacum	Tobacco	T0	PCL1-push+pull	bHM2523	2524_3-1	2275.09	24.6475	0.0246475	585.161	22.1144	79.3063	N/A	N/A	N/A	N/A	N/A	N/A	35
Nicotiana tabacum	Tobacco	T0	PCL1-push+pull	bHM2523	2524_3-2	1745.77	16.5217	0.0165217	386.374	18.8409	115.304	N/A	N/A	N/A	34	26	N/A	44
Nicotiana tabacum	Tobacco	T0	PCL1-push+pull	bHM2523	2524_3-3	2220.45	22.1523	0.0221523	342.357	22.8599	126.552	N/A	N/A	N/A	22	23	N/A	68
Nicotiana tabacum	Tobacco	T0	PCL1-push+pull	bHM2523	2524_3-4	2925.2	41.0153	0.0410153	556.899	28.2427	83.5564	N/A	N/A	N/A	N/A	N/A	N/A	39.5
Nicotiana tabacum	Tobacco	T0	PCL1-push+pull	bHM2523	2524_3-5	2125.9	17.8399	0.0178399	479.673	18.991	109.734	N/A	N/A	N/A	27	11	N/A	49
Nicotiana tabacum	Tobacco	T0	PCL1-push+pull	bHM2523	2524_3-6	5680.98	151.343	0.151343	215.609	24.4268	166.021	N/A	N/A	N/A	N/A	N/A	N/A	37
Nicotiana tabacum	Tobacco	T0	PCL1-push+pull	bHM2523	2524_3-7	3672.28	44.8961	0.0448961	529.271	26.0543	113.246	N/A	N/A	N/A	24	25	N/A	43.5
Nicotiana tabacum	Tobacco	T0	PCL1-push+pull	bHM2523	2524_3-8	611.631	7.49204	0.00749204	416.375	19.9125	36.1644	N/A	N/A	N/A	N/A	N/A	N/A	38
Glycine max	Soybean	T0	PCL1-push+pull	bHM2523	2689-1	1640.72	698.457	971.701	26.2391	19.381	157.662	N/A	N/A	29	N/A	N/A	N/A	N/A
Glycine max	Soybean	T0	PCL1-push+pull	bHM2523	2689-2	391.653	38.2594	85.3792	4.70704	7.56073	669.444	N/A	N/A	N/A	N/A	N/A	1	N/A
Glycine max	Soybean	T0	PCL1-push+pull	bHM2523	2689-3	139.751	53.7867	468.217	15.1565	7.22319	331.289	N/A	N/A	260	N/A	N/A	1	N/A
Glycine max	Soybean	T0	PCL1-push+pull	bHM2523	2689-4	7850.1	188.591	91.2717	26.1938	1.37003	182.133	N/A	N/A	N/A	N/A	N/A	1.5	N/A
Glycine max	Soybean	T0	PCL1-push+pull	bHM2523	2689-5	380.465	153.019	597.334	17.1749	22.1252	286.769	N/A	N/A	71	N/A	N/A	1	N/A
Glycine max	Soybean	T0	PCL1-push+pull	bHM2523	2689-7	280.008	8.97785	21.0504	8.32574	2.70077	238.345	N/A	N/A	N/A	N/A	N/A	3	N/A
Glycine max	Soybean	T0	PCL1-push+pull	bHM2523	2689-8	64.6939	0.96012	0	14.3495	0.83001	1274.89	N/A	N/A	N/A	N/A	N/A	1	N/A
Glycine max	Soybean	T0	PCL1-push+pull	bHM2523	2689-9	1630.33	91.4165	400.67	13.2238	15.6256	114.854	N/A	N/A	N/A	N/A	N/A	N/A	N/A
Glycine max	Soybean	T0	PCL1-push+pull	bHM2523	2689-10	502.491	441.05	754.382	13.9142	18.823	57.3701	N/A	N/A	154	N/A	N/A	1	N/A
Glycine max	Soybean	T0	PCL1-push+pull	bHM2523	2689-11	6245.93	31.6147	6.18812	16.5919	0.741383	134.496	N/A	N/A	N/A	N/A	N/A	N/A	N/A
Glycine max	Soybean	T0	PCL1-push+pull	bHM2523	2689-13	3005.34	84.5456	327.972	6.84648	11.0677	286.724	N/A	N/A	N/A	N/A	N/A	N/A	N/A
Glycine max	Soybean	T0	PCL1-push+pull	bHM2523	2689-16	1460.84	1001.7	1142.82	11.365	13.2993	61.3201	N/A	N/A	95	N/A	N/A	1	N/A
Glycine max	Soybean	T0	PCL1-push+pull	bHM2523	2689-17	4510.69	157.583	21.28	24.6633	1.89685	225.062	N/A	N/A	N/A	N/A	N/A	1.5	N/A
Glycine max	Soybean	T0	PCL1-push+pull	bHM2523	2689-18	569.211	437.338	821.619	17.8409	16.4836	140.656	N/A	N/A	158	N/A	N/A	1	N/A
Glycine max	Soybean	T0	PCL1-push+pull	bHM2523	2689-20	353.331	132.979	684.469	32.3613	21.6467	111.113	N/A	N/A	N/A	N/A	N/A	1	N/A
Glycine max	Soybean	T0	PCL1-push+pull	bHM2523	2689-21	517.961	347.204	890.347	18.0571	15.5528	105.575	N/A	N/A	126	N/A	N/A	1	N/A
Glycine max	Soybean	T0	PCL1-push	bHM2517	2690-1	4321.38	152.585	0	18.5897	2.3523	223.002	N/A	N/A	N/A	N/A	N/A	1	N/A
Glycine max	Soybean	T0	PCL1-push	bHM2517	2690-2	5582.26	200.721	0	14.3034	2.6285	550.92	N/A	N/A	6	N/A	N/A	1	N/A
Glycine max	Soybean	T0	PCL1-push	bHM2517	2690-3	5392.71	194.117	0.0187432	19.0557	2.00495	855.09	N/A	N/A	N/A	N/A	N/A	0.5	N/A
Glycine max	Soybean	T0	PCL1-push	bHM2517	2690-4	6754.68	461.409	0	16.8047	3.27281	406.85	N/A	N/A	N/A	N/A	N/A	0.5	N/A
Glycine max	Soybean	T0	PCL1-push	bHM2517	2690-5	77.4147	0.75544	0	3.71135	0.89073	873.743	N/A	N/A	N/A	N/A	N/A	3	N/A
Glycine max	Soybean	T0	PCL1-push	bHM2517	2690-6	5466.57	80.4362	0	11.5466	1.69018	636.241	N/A	N/A	N/A	N/A	N/A	0.5	N/A
Glycine max	Soybean	T0	PCL1-push	bHM2517	2690-8	5034.32	241.391	0	22.2114	2.54055	394.915	N/A	N/A	N/A	N/A	N/A	1	N/A
Glycine max	Soybean	T0	PCL1-push	bHM2517	2690-10	4979.9	67.8681	0	19.054	1.96088	266.05	N/A	N/A	8	N/A	N/A	1	N/A
Glycine max	Soybean	T0	PCL1-push	bHM2517	2690-11	5854.47	155.287	0	9.94062	2.18641	889.907	N/A	N/A	N/A	N/A	N/A	1	N/A
Glycine max	Soybean	T0	PCL1-push	bHM2517	2690-12	38.2813	0.177674	0	4.32373	0.5894	327.07	N/A	N/A	N/A	N/A	N/A	1	N/A
Glycine max	Soybean	T0	PCL1-push	bHM2517	2690-13	6576.19	155.859	4.50535	25.0856	2.77825	525.457	N/A	N/A	N/A	N/A	N/A	2.5	N/A
Glycine max	Soybean	T0	PCL1-push	bHM2517	2690-15	6627.81	267.461	0	15.3524	3.41959	369.564	N/A	N/A	N/A	N/A	N/A	2	N/A
Glycine max	Soybean	T0	PCL1-push	bHM2517	2690-16	4368.99	111.374	0	13.6546	1.6784	304.398	N/A	N/A	N/A	N/A	N/A	1	N/A
Glycine max	Soybean	T0	PCL1-push	bHM2517	2690-22	4583.91	145.393	0	25.4838	2.20515	259.224	N/A	N/A	1	N/A	N/A	1	N/A
Glycine max	Soybean	T0	PCL1-push	bHM2517	2690-25	7342.35	477.779	0	16.619	3.66799	247.859	N/A	N/A	39	N/A	N/A	1	N/A
Glycine max	Soybean	T0	PAtLHB1B1-push+pull	bHM2518	2691-1	11403.3	2426.51	984.458	21.2492	13.018	140.663	N/A	N/A	N/A	N/A	N/A	1	N/A
Glycine max	Soybean	T0	PAtLHB1B1-push+pull	bHM2518	2691-2	2977.69	1263.55	974.314	13.836	23.9231	22.4992	N/A	N/A	213	N/A	N/A	1	N/A
Glycine max	Soybean	T0	PAtLHB1B1-push+pull	bHM2518	2691-3	1619.62	397.685	594.525	4.67653	22.6167	127.61	N/A	N/A	N/A	N/A	N/A	1	N/A
Glycine max	Soybean	T0	PAtLHB1B1-push+pull	bHM2518	2691-4	7076.7	60.7482	5.7327	12.1674	1.28271	110.978	N/A	N/A	N/A	N/A	N/A	1.5	N/A
Glycine max	Soybean	T0	PAtLHB1B1-push+pull	bHM2518	2691-5	3129.01	757.004	979.082	12.7384	19.9855	99.773	N/A	N/A	242	N/A	N/A	1	N/A
Glycine max	Soybean	T0	PAtLHB1B1-push+pull	bHM2518	2691-6	4972.84	98.664	129.748	9.49689	2.31667	94.6336	N/A	N/A	N/A	N/A	N/A	1	N/A
Glycine max	Soybean	T0	PAtLHB1B1-push+pull	bHM2518	2691-7	3689.21	800.714	971.778	15.1759	16.1651	34.2112	N/A	N/A	212	N/A	N/A	1	N/A
Glycine max	Soybean	T0	PAtLHB1B1-push+pull	bHM2518	2691-8	4499.07	1003.12	918.915	10.5264	19.6499	100.862	N/A	N/A	224	N/A	N/A	1	N/A
Glycine max	Soybean	T0	PAtLHB1B1-push+pull	bHM2518	2691-10	61.1657	0.498525	0	2.5958	0.457254	823.631	N/A	N/A	N/A	N/A	N/A	1	N/A
Glycine max	Soybean	T0	PAtLHB1B1-push+pull	bHM2518	2691-11	4094.55	1485.34	848.363	11.821	36.5104	53.804	N/A	N/A	80	N/A	N/A	1	N/A
Glycine max	Soybean	T0	PAtLHB1B1-push+pull	bHM2518	2691-12	4047.93	1299.38	882.478	15.0717	22.4671	118.896	N/A	N/A	N/A	N/A	N/A	1	N/A
Glycine max	Soybean	T0	PAtLHB1B1-push+pull	bHM2518	2691-14	7854.39	17.5875	2.54809	2.21352	1.29433	195.611	N/A	N/A	N/A	N/A	N/A	2.5	N/A
Glycine max	Soybean	T0	PAtLHB1B1-push+pull	bHM2518	2691-15	28.8447	0.285404	0	3.39854	1.01653	253.407	N/A	N/A	N/A	N/A	N/A	1	N/A
Glycine max	Soybean	T0	PAtLHB1B1-push+pull	bHM2518	2691-16	5081.97	1768.8	1278.75	19.3436	17.1557	37.2923	N/A	N/A	241	N/A	N/A	1	N/A
Glycine max	Soybean	T0	PAtLHB1B1-push+pull	bHM2518	2691-17	2121.08	85.114	0	19.8707	1.01685	42.1523	N/A	N/A	N/A	N/A	N/A	3.5	N/A
Glycine max	Soybean	T0	PAtLHB1B1-push+pull	bHM2518	2691-18	3663.71	1377.98	863.323	14.79	10.4848	55.4125	N/A	N/A	N/A	N/A	N/A	1	N/A
Glycine max	Soybean	T0	PAtLHB1B1-push+pull	bHM2518	2691-19	7250	319.53	419.671	33.0301	10.7924	156.535	N/A	N/A	N/A	N/A	N/A	1	N/A
Glycine max	Soybean	T0	PAtLHB1B1-push+pull	bHM2518	2691-20	7999.12	2231.77	819.09	28.2666	31.5018	91.8935	N/A	N/A	N/A	N/A	N/A	1	N/A
Glycine max	Soybean	T0	PAtLHB1B1-push+pull	bHM2518	2691-22	1911.03	460.568	633.886	14.7138	6.79988	103.674	N/A	N/A	315	N/A	N/A	1	N/A
Glycine max	Soybean	T0	PAtLHB1B1-push+pull	bHM2518	2691-23	2215.96	695.167	855.759	14.9056	9.11564	103.879	N/A	N/A	N/A	N/A	N/A	1	N/A
Glycine max	Soybean	T0	PAtLHB1B1-push+pull	bHM2518	2691-24	3922.63	1689.79	1009.13	32.1001	25.8619	64.7296	N/A	N/A	217	N/A	N/A	1	N/A
Glycine max	Soybean	T0	PAtLHB1B1-push+pull	bHM2518	2691-25	5339.59	130.733	15.2753	31.9253	1.19605	63.7053	N/A	N/A	N/A	N/A	N/A	1.5	N/A
Glycine max	Soybean	T0	PAtLHB1B1-push	bHM2519	2692-1	7101.57	394.55	0	22.1104	3.58251	107.796	N/A	N/A	N/A	N/A	N/A	1	N/A
Glycine max	Soybean	T0	PAtLHB1B1-push	bHM2519	2692-3	16.3825	3.72413	129.253	3.6223	3.58213	141.609	N/A	N/A	N/A	N/A	N/A	1	N/A
Glycine max	Soybean	T0	PAtLHB1B1-push	bHM2519	2692-4	24.8668	0.371006	0	15.1238	1.17938	275.353	N/A	N/A	467	N/A	N/A	1	N/A
Glycine max	Soybean	T0	PAtLHB1B1-push	bHM2519	2692-5	4693.75	274.526	0	17.7474	8.97746	57.8545	N/A	N/A	4	N/A	N/A	1	N/A
Glycine max	Soybean	T0	PAtLHB1B1-push	bHM2519	2692-6	640.33	1.42864	0	20.5816	1.33555	870.073	N/A	N/A	N/A	N/A	N/A	2.5	N/A
Glycine max	Soybean	T0	PAtLHB1B1-push	bHM2519	2692-7	6424.34	318.349	0	22.635	4.70071	115.469	N/A	N/A	N/A	N/A	N/A	1	N/A
Glycine max	Soybean	T0	PAtLHB1B1-push	bHM2519	2692-8	5014.66	171.468	19.8246	14.0612	3.79878	96.6557	N/A	N/A	N/A	N/A	N/A	1	N/A
Glycine max	Soybean	T0	PAtLHB1B1-push	bHM2519	2692-9	5102.72	121.473	0	20.4483	3.00039	64.2158	N/A	N/A	N/A	N/A	N/A	1	N/A
Glycine max	Soybean	T0	PAtLHB1B1-push	bHM2519	2692-11	6456.63	183.024	0	20.5962	4.3108	74.0202	N/A	N/A	N/A	N/A	N/A	1.5	N/A
Glycine max	Soybean	T0	PAtLHB1B1-push	bHM2519	2692-16	7713.99	182.939	0	26.9147	2.17171	118.059	N/A	N/A	N/A	N/A	N/A	1	N/A
Glycine max	Soybean	T0	PAtLHB1B1-push	bHM2519	2692-19	9746.67	97.5246	0	14.0887	1.93328	70.3718	N/A	N/A	N/A	N/A	N/A	1	N/A
Glycine max	Soybean	T0	PAtLHB1B1-push	bHM2519	2692-21	6485.54	380.854	0	24.1375	5.33471	69.4181	N/A	N/A	N/A	N/A	N/A	3	N/A
Glycine max	Soybean	T0	PAtLHB1B1-push	bHM2519	2692-22	10665	458.722	0	22.0434	2.46715	188.588	N/A	N/A	N/A	N/A	N/A	1	N/A
Glycine max	Soybean	T0	PAtLHB1B1-push	bHM2519	2692-23	5695.04	408.423	0	17.6963	7.30422	102.16	N/A	N/A	N/A	N/A	N/A	2	N/A
Glycine max	Soybean	T0	Pull	bHM2494	2693-1	49.9118	4.20282	155.817	1.89597	4.74127	295.33	N/A	N/A	291	N/A	N/A	1	N/A
Glycine max	Soybean	T0	Pull	bHM2494	2693-2	42.3045	8.38068	307.766	0.555796	4.06243	579.79	N/A	N/A	N/A	N/A	N/A	0.5	N/A
Glycine max	Soybean	T0	Pull	bHM2494	2693-3	20.2151	3.746	131.941	4.53628	3.53879	189.412	N/A	N/A	354	N/A	N/A	1	N/A
Glycine max	Soybean	T0	Pull	bHM2494	2693-4	54.1501	6.29046	169.827	9.32625	2.99774	416.525	N/A	N/A	N/A	N/A	N/A	0.5	N/A
Glycine max	Soybean	T0	Pull	bHM2494	2693-5	37.8989	3.2155	185.699	8.80671	3.9234	267.025	N/A	N/A	N/A	N/A	N/A	0.5	N/A
Glycine max	Soybean	T0	Pull	bHM2494	2693-6	80.7844	5.19185	173.326	7.73783	3.66087	636.828	N/A	N/A	N/A	N/A	N/A	0.5	N/A
Glycine max	Soybean	T0	Pull	bHM2494	2693-7	25.7894	2.48525	136.415	7.98161	5.25789	183.655	N/A	N/A	342	N/A	N/A	1	N/A
Glycine max	Soybean	T0	Pull	bHM2494	2693-8	29.1342	0.738279	0	6.47589	1.10386	455.437	N/A	N/A	N/A	N/A	N/A	1	N/A
Glycine max	Soybean	T0	Pull	bHM2494	2693-9	45.6196	4.71604	134.572	3.73573	4.51657	380.913	N/A	N/A	305	N/A	N/A	1	N/A
Glycine max	Soybean	T0	Pull	bHM2494	2693-10	95.2936	0.495882	0	4.86248	0.864631	939.979	N/A	N/A	N/A	N/A	N/A	2	N/A
Glycine max	Soybean	T0	Pull	bHM2494	2693-15	50.2398	6.30848	134.665	2.86864	1.23909	192.633	N/A	N/A	N/A	N/A	N/A	1	N/A
Glycine max	Soybean	T0	Pull	bHM2494	2693-17	75.6968	13.5756	232.363	13.3478	3.89469	401.147	N/A	N/A	423	N/A	N/A	1	N/A
Glycine max	Soybean	T0	Pull	bHM2494	2693-18	43.5402	0.248233	0	8.64393	0.457002	501.431	N/A	N/A	N/A	N/A	N/A	1	N/A
Glycine max	Soybean	T0	Pull	bHM2494	2693-21	69.3159	11.5305	188.398	6.66212	2.63213	447.092	N/A	N/A	N/A	N/A	N/A	1	N/A
Glycine max	Soybean	T0	Pull	bHM2494	2693-25	35.3726	5.23287	84.5563	0.674669	1.65253	144.489	N/A	N/A	306	N/A	N/A	1	N/A
Glycine max	Soybean	T1	EV	bHM1492	1734-13a-10	42.0368	0.312002	2.70276	0.000637213	0.743519	800.079	11.1455	8.06121	362	N/A	N/A	1	96.52
Glycine max	Soybean	T1	EV	bHM1492	1734-13a-2	43.4487	0.203765	0.338267	0.00115681	0.735209	638.434	12.1165	1.52558	304	N/A	N/A	2	92.71
Glycine max	Soybean	T1	EV	bHM1492	1734-13a-4	73.7496	0.103171	1.52817	0.00052378	0.392766	1089.16	14.2831	1.49257	334	N/A	N/A	1	99.06
Glycine max	Soybean	T1	EV	bHM1492	1734-13a-6	44.1247	0.0775096	1.92784	0.00164056	0.372954	639.864	8.49769	2.34118	302	N/A	N/A	1	104.14
Glycine max	Soybean	T1	EV	bHM1492	1734-13a-7	58.5754	0.173677	2.77552	0.00180244	0.659373	889.541	12.4874	5.98692	455	N/A	N/A	1	93.98
Glycine max	Soybean	T1	PCL1-push+pull	bHM2523	2689-21a-19	228.231	28.4248	645.571	0.000642824	7.57843	297.761	12.0589	14.9647	7	N/A	N/A	1	74.93
Glycine max	Soybean	T1	PCL1-push+pull	bHM2523	2689-21a-5	92.8639	13.8693	807.006	0.000468177	18.3643	272.12	12.4881	11.9006	7	N/A	N/A	1	52.705
Glycine max	Soybean	T1	PCL1-push	bHM2517	2690-25a-16	28.1614	0	0.27491	0.00129577	0	328.205	17.7133	18.9955	205	N/A	N/A	0	92.71
Glycine max	Soybean	T1	PCL1-push	bHM2517	2690-25a-4	17.2157	0	0.178918	0.00109345	0.141102	239.183	17.2587	4.2269	218	N/A	N/A	0	93.98
Glycine max	Soybean	T1	PAtLHB1B1-push+pull	bHM2518	2691-16a-1	782.506	502.866	1060.68	0.000936038	22.0431	145.98	12.86	35.5098	199	N/A	N/A	1	102.235
Glycine max	Soybean	T1	PAtLHB1B1-push+pull	bHM2518	2691-16a-13	177.687	101.229	944.744	0.000971737	49.5207	141.156	9.62148	43.7499	165	N/A	N/A	1	102.87
Glycine max	Soybean	T1	PAtLHB1B1-push+pull	bHM2518	2691-16a-15	2301.99	1272.5	991.48	0.000670488	37.9592	62.1546	5.67577	131.119	98	N/A	N/A	1	86.36
Glycine max	Soybean	T1	PAtLHB1B1-push+pull	bHM2518	2691-16a-23	1415.87	635.187	1249.71	0	30.9942	114.221	7.95984	85.105	132	N/A	N/A	1	88.9
Glycine max	Soybean	T1	PAtLHB1B1-push+pull	bHM2518	2691-16a-3	185.424	54.9053	530.036	0.0010917	15.7494	126.262	10.0953	50.6007	96	N/A	N/A	1	89.535
Glycine max	Soybean	T1	PAtLHB1B1-push+pull	bHM2518	2691-2a-11	2720.42	1350.75	1287.13	0.000940307	44.3441	95.502	6.03851	75.0015	117	N/A	N/A	1	74.422
Glycine max	Soybean	T1	PAtLHB1B1-push+pull	bHM2518	2691-2a-12	808.124	591.045	1461.13	0.000303941	45.7477	134.12	4.77428	104.32	92	N/A	N/A	1	81.28
Glycine max	Soybean	T1	PAtLHB1B1-push+pull	bHM2518	2691-2a-22	1724.56	1023.68	1355.26	0	35.7402	114.96	1.66329	95.3826	109	N/A	N/A	1	80.01
Glycine max	Soybean	T1	PAtLHB1B1-push+pull	bHM2518	2691-2a-25	663.258	433.738	1418	0.00150269	45.2239	194.172	2.4546	83.9722	84	N/A	N/A	1	78.74
Glycine max	Soybean	T1	PAtLHB1B1-push+pull	bHM2518	2691-2a-29	5494.87	1853.17	1561.29	0.000726655	34.901	165.04	3.94447	144.383	158	N/A	N/A	1	108.585
Glycine max	Soybean	T1	PAtLHB1B1-push+pull	bHM2518	2691-2a-4	2386.57	1098.02	1456.22	0.000737407	34.523	96.9698	1.0454	139.152	73	N/A	N/A	1	71.882
Glycine max	Soybean	T1	PAtLHB1B1-push+pull	bHM2518	2691-5a-11	81.4704	0.30014	0.0552979	0	0.364804	369.377	8.21306	8.50237	288	N/A	N/A	1	93.472
Glycine max	Soybean	T1	PAtLHB1B1-push+pull	bHM2518	2691-5a-12	25.9564	0.666173	1.31605	0	0.352344	118.48	17.9875	5.6907	340	N/A	N/A	0	95.25
Glycine max	Soybean	T1	PAtLHB1B1-push+pull	bHM2518	2691-5a-16	581.059	467.836	1090.67	0.00173222	37.8084	124.922	4.04307	54.4019	117	N/A	N/A	1	93.98
Glycine max	Soybean	T1	PAtLHB1B1-push+pull	bHM2518	2691-5a-23	166.807	106.047	890.058	0.000486022	39.3897	75.6155	8.09377	68.8497	104	N/A	N/A	1	104.775
Glycine max	Soybean	T1	PAtLHB1B1-push+pull	bHM2518	2691-5a-24	787.243	613.177	1076.44	0.00121135	35.6224	157.136	12.1693	98.4104	82	N/A	N/A	1	74.93
Glycine max	Soybean	T1	PAtLHB1B1-push+pull	bHM2518	2691-5a-26	2504.93	1155.34	1002.77	0.000390467	43.662	103.449	10.4706	83.5291	113	N/A	N/A	1	57.15
Glycine max	Soybean	T1	PAtLHB1B1-push+pull	bHM2518	2691-5a-9	4101.66	1218.77	1356.58	0.000357902	41.9658	308.469	5.53903	47.7066	69	N/A	N/A	1	74.422
Glycine max	Soybean	T1	PAtLHB1B1-push+pull	bHM2518	2691-7a-13	1954.76	1367.28	1007.38	0.000420626	39.7431	51.7578	11.6306	52.3326	190	N/A	N/A	1	N/A
Glycine max	Soybean	T1	PAtLHB1B1-push+pull	bHM2518	2691-7a-19	735.99	633.351	981.191	0.000300459	41.5171	202.95	8.78044	59.0183	113	N/A	N/A	1	97.282
Glycine max	Soybean	T1	PAtLHB1B1-push+pull	bHM2518	2691-7a-6	3595.03	1436.45	1022.95	0.000372187	43.3373	36.4018	6.90071	71.5105	96	N/A	N/A	1	78.105
Glycine max	Soybean	T1	PAtLHB1B1-push+pull	bHM2518	2691-7a-7	2707.53	1202.78	1412.86	0.00152759	31.4975	54.5402	7.98056	87.048	166	N/A	N/A	1	N/A
Glycine max	Soybean	T1	PAtLHB1B1-push+pull	bHM2518	2691-7a-8	1193.35	616.193	846.865	0.000447633	40.0592	314.007	11.0057	68.5097	105	N/A	N/A	1	80.645
Glycine max	Soybean	T1	Pull	bHM2494	2693-17a-1	20.2865	0.081734	9.80864	0.00128069	0.260218	313.508	33.2616	7.70602	235	N/A	N/A	0	101.6
Glycine max	Soybean	T1	Pull	bHM2494	2693-17a-11	39.2782	0.0403213	9.91046	0.00144414	0.512215	609.615	29.1815	9.90613	295	N/A	N/A	2	100.33
Glycine max	Soybean	T1	Pull	bHM2494	2693-17a-14	30.7075	0.112133	13.3503	0.000545287	0.683079	375.233	21.3071	3.98046	231	N/A	N/A	2	99.06
Glycine max	Soybean	T1	Pull	bHM2494	2693-17a-16	33.7779	0.0801672	5.38657	0.00119222	0.541348	591.183	23.7916	9.27338	317	N/A	N/A	2	99.06
Glycine max	Soybean	T1	Pull	bHM2494	2693-17a-24	38.6886	3.70662	281.731	0.00116693	3.55052	317.08	26.0695	10.6396	237	N/A	N/A	1	102.87
Glycine max	Soybean	T1	Pull	bHM2494	2693-17a-25	22.2071	1.44778	234.368	0.000169026	3.18373	154.597	22.28	12.2914	284	N/A	N/A	1	111.76
Glycine max	Soybean	T1	Pull	bHM2494	2693-17a-28	28.7369	0.0686706	2.82143	0.00133086	0.37707	485.818	30.4474	5.61539	283	N/A	N/A	1	94.742
Glycine max	Soybean	T1	Pull	bHM2494	2693-17a-3	18.6996	0.0203895	5.22845	0.00126924	0.396401	152.821	25.3653	5.99878	300	N/A	N/A	2	92.71
Glycine max	Soybean	T1	Pull	bHM2494	2693-17a-4	23.9244	1.93963	221.33	0	3.12984	169.664	30.8084	18.8907	258	N/A	N/A	1	109.22
Glycine max	Soybean	T1	Pull	bHM2494	2693-17a-5	20.9472	0.031091	0	0.000695343	0.539635	308.854	18.7162	8.89023	258	N/A	N/A	N/A	96.52
Glycine max	Soybean	T1	Pull	bHM2494	2693-7a-24	326.403	7.00266	298.056	0	4.73917	1878.17	21.2875	14.0689	262	N/A	N/A	1	107.95
Glycine max	Soybean	T1	Pull	bHM2494	2693-7a-27	25.5293	0.0803174	0.453044	0.00199259	0.521966	229.776	29.6707	16.844	164	N/A	N/A	2	100.33
Glycine max	Soybean	T1	Pull	bHM2494	2693-7a-28	46.3069	1.81752	241.698	0	2.18297	265.35	30.6124	8.72059	265	N/A	N/A	1	92.71
Glycine max	Soybean	T1	Pull	bHM2494	2693-7a-3	54.555	0.464268	0.641454	0.000714828	0.839423	810.325	37.5821	4.80197	96	N/A	N/A	2	93.345
Glycine max	Soybean	T1	Pull	bHM2494	2693-7a-4	33.0904	0.174683	1.56354	0.00120175	1.03204	499.753	27.2331	8.38312	302	N/A	N/A	2	101.6
Nicotiana tabacum	Tobacco	T1	EV	bHM2493	2496-2-G1	17.1532	0.0420842	5.53345	1.40429	0.344581	60.9309	N.D.	N.D.	N/A	37	11	N/A	N/A
Nicotiana tabacum	Tobacco	T1	EV	bHM2493	2496-2-G2	25.0441	0.020624	8.68399	0.712752	0.335382	65.5995	N.D.	N.D.	N/A	0	100	N/A	N/A
Nicotiana tabacum	Tobacco	T1	EV	bHM2493	2496-2-G3	18.2337	0.0351209	10.0674	0.521746	0.148313	49.3067	N.D.	N.D.	N/A	100	0	N/A	N/A
Nicotiana tabacum	Tobacco	T1	EV	bHM2493	2496-2-G4	26.5783	0.0080743	5.27776	1.4308	0.177115	59.4009	N.D.	N.D.	N/A	N/A	N/A	N/A	N/A
Nicotiana tabacum	Tobacco	T1	EV	bHM2493	2496-2-G5	20.4056	0	6.22294	1.11478	0.518039	66.9106	N.D.	N.D.	N/A	21	7	N/A	N/A
Nicotiana tabacum	Tobacco	T1	EV	bHM2493	2496-2-G6	16.547	0.0146695	7.2916	0.969298	0.287267	70.2985	N.D.	N.D.	N/A	55	17	N/A	N/A
Nicotiana tabacum	Tobacco	T1	Pull	bHM2494	2497-1-11-P1	25.0514	0.0634301	113.659	0.447367	1.27577	97.9272	N.D.	N.D.	N/A	53	0	N/A	N/A
Nicotiana tabacum	Tobacco	T1	Pull	bHM2494	2497-1-11-P10	20.6595	0.0258442	58.7924	0.402786	0.829656	166.681	N.D.	N.D.	N/A	7	4	N/A	N/A
Nicotiana tabacum	Tobacco	T1	Pull	bHM2494	2497-1-11-P11	12.6895	0.067908	196.152	0.518765	1.24603	52.0129	N.D.	N.D.	N/A	43	0	N/A	N/A
Nicotiana tabacum	Tobacco	T1	Pull	bHM2494	2497-1-11-P12	29.9848	0	405.238	0.334436	7.56784	161.436	N.D.	N.D.	N/A	N/A	N/A	N/A	N/A
Nicotiana tabacum	Tobacco	T1	Pull	bHM2494	2497-1-11-P2	8.18243	0.0411733	80.5219	0.29179	0.813176	49.4714	N.D.	N.D.	N/A	33	11	N/A	N/A
Nicotiana tabacum	Tobacco	T1	Pull	bHM2494	2497-1-11-P3	16.991	0.0253209	72.4289	0.382398	0.962825	65.3017	N.D.	N.D.	N/A	48	15	N/A	N/A
Nicotiana tabacum	Tobacco	T1	Pull	bHM2494	2497-1-11-P4	9.88757	0.0509904	171.091	0.347797	1.15405	62.034	N.D.	N.D.	N/A	38	0	N/A	N/A
Nicotiana tabacum	Tobacco	T1	Pull	bHM2494	2497-1-11-P5	46.7857	0.169989	252.954	0.361632	2.15484	110.288	N.D.	N.D.	N/A	28	5	N/A	N/A
Nicotiana tabacum	Tobacco	T1	Pull	bHM2494	2497-1-11-P6	12.009	0.105106	178.051	0.509907	1.16613	81.3449	N.D.	N.D.	N/A	64	5	N/A	N/A
Nicotiana tabacum	Tobacco	T1	Pull	bHM2494	2497-1-11-P7	13.443	0.0869417	347.836	0.389842	1.91254	61.4694	N.D.	N.D.	N/A	N/A	N/A	N/A	N/A
Nicotiana tabacum	Tobacco	T1	Pull	bHM2494	2497-1-11-P8	12.6341	0.0587219	314.72	0.422806	1.36795	77.9862	N.D.	N.D.	N/A	N/A	N/A	N/A	N/A
Nicotiana tabacum	Tobacco	T1	Pull	bHM2494	2497-1-11-P9	15.9261	0.0466474	300.293	0.704111	5.92661	57.0061	N.D.	N.D.	N/A	17	0	N/A	N/A
Nicotiana tabacum	Tobacco	T1	Pull	bHM2494	2497-2-12-G1	32.4766	0.00755281	8.75724	0.813314	0.116704	64.2321	N.D.	N.D.	N/A	N/A	N/A	N/A	N/A
Nicotiana tabacum	Tobacco	T1	Pull	bHM2494	2497-2-12-P1	10.9894	0.0509676	103.98	0.430674	0.0944998	66.8711	N.D.	N.D.	N/A	22	8	N/A	N/A
Nicotiana tabacum	Tobacco	T1	Pull	bHM2494	2497-2-12-P2	19.7534	0.0393234	94.7444	0.54494	0.0875781	62.6792	N.D.	N.D.	N/A	25	7	N/A	N/A
Nicotiana tabacum	Tobacco	T1	Pull	bHM2494	2497-2-12-P3	N/A	N/A	88.6769	N/A	N/A	N/A	N/A	N/A	N/A	28	9	N/A	N/A
Nicotiana tabacum	Tobacco	T1	Pull	bHM2494	2497-2-12-P4	22.8964	0.0701785	99.6819	0.622035	1.58381	75.5137	N.D.	N.D.	N/A	28	4	N/A	N/A
Nicotiana tabacum	Tobacco	T1	Pull	bHM2494	2497-2-12-P5	13.1609	0.0637099	302.587	0.600949	4.69398	54.3654	N.D.	N.D.	N/A	N/A	N/A	N/A	N/A
Nicotiana tabacum	Tobacco	T1	Pull	bHM2494	2497-2-12-P6	15.5831	0.0577036	231.075	0.550326	1.71865	63.2323	N.D.	N.D.	N/A	17	0	N/A	N/A
Nicotiana tabacum	Tobacco	T1	Pull	bHM2494	2497-2-12-P7	16.483	0.101195	250.574	0.662173	2.15611	48.7795	N.D.	N.D.	N/A	51	0	N/A	N/A
Nicotiana tabacum	Tobacco	T1	Pull	bHM2494	2497-2-12-P8	10.6033	0.0534297	167.756	0.383647	0.906959	52.7292	N.D.	N.D.	N/A	27	0	N/A	N/A
Nicotiana tabacum	Tobacco	T1	Pull	bHM2494	2497-2-6-G1	24.2914	0.0522945	7.22255	1.11953	0.0856044	111.29	N.D.	N.D.	N/A	N/A	N/A	N/A	N/A
Nicotiana tabacum	Tobacco	T1	Pull	bHM2494	2497-2-6-P1	14.8892	0.0263006	64.8747	0.89438	N/A	66.2797	N.D.	N.D.	N/A	25	7	N/A	N/A
Nicotiana tabacum	Tobacco	T1	Pull	bHM2494	2497-2-6-P10	33.5831	0.0524537	63.1919	0.332139	1.00374	101.621	N.D.	N.D.	N/A	N/A	N/A	N/A	N/A
Nicotiana tabacum	Tobacco	T1	Pull	bHM2494	2497-2-6-P11	N/A	N/A	160.973	N/A	N/A	N/A	N/A	N/A	N/A	20	0	N/A	N/A
Nicotiana tabacum	Tobacco	T1	Pull	bHM2494	2497-2-6-P12	156.273	0.399421	348.108	0.484702	1.77961	221.067	N.D.	N.D.	N/A	18	0	N/A	N/A
Nicotiana tabacum	Tobacco	T1	Pull	bHM2494	2497-2-6-P2	12.1039	0.0410258	91.9917	0.682615	0.763574	61.1763	N.D.	N.D.	N/A	0	75	N/A	N/A
Nicotiana tabacum	Tobacco	T1	Pull	bHM2494	2497-2-6-P3	16.494	0.0560326	97.0487	0.733714	1.11065	112.964	N.D.	N.D.	N/A	37	8	N/A	N/A
Nicotiana tabacum	Tobacco	T1	Pull	bHM2494	2497-2-6-P4	19.7389	0.0541771	208.426	0.59778	0.600407	88.1526	N.D.	N.D.	N/A	42	11	N/A	N/A
Nicotiana tabacum	Tobacco	T1	Pull	bHM2494	2497-2-6-P5	34.8642	0.140904	160.562	0.609563	1.47246	101.409	N.D.	N.D.	N/A	N/A	N/A	N/A	N/A
Nicotiana tabacum	Tobacco	T1	Pull	bHM2494	2497-2-6-P6	16.2508	0.0434322	195.326	0.677238	1.37087	76.4468	N.D.	N.D.	N/A	17	0	N/A	N/A
Nicotiana tabacum	Tobacco	T1	Pull	bHM2494	2497-2-6-P7	11.8152	0.0973389	354.58	0.472439	1.84408	78.3863	N.D.	N.D.	N/A	N/A	N/A	N/A	N/A
Nicotiana tabacum	Tobacco	T1	Pull	bHM2494	2497-2-6-P8	23.0499	0.0663431	346.871	0.993145	1.46429	63.2028	N.D.	N.D.	N/A	22	0	N/A	N/A
Nicotiana tabacum	Tobacco	T1	Pull	bHM2494	2497-2-6-P9	20.9539	0.108093	329.047	0.596079	1.92738	77.1067	N.D.	N.D.	N/A	N/A	N/A	N/A	N/A
Nicotiana tabacum	Tobacco	T1	Pull	bHM2494	2521-2-4-P1	1808.88	1.96134	669.155	30.0495	19.8825	83.2587	N.D.	N.D.	N/A	N/A	N/A	N/A	N/A
Nicotiana tabacum	Tobacco	T1	Pull	bHM2494	2521-2-4-P3	2427.98	31.2505	1177.74	10.7056	20.5157	70.0791	N.D.	N.D.	N/A	N/A	N/A	N/A	N/A
Nicotiana tabacum	Tobacco	T1	Pull	bHM2494	2521-2-4-P4	641.027	409.979	1527.34	6.5181	40.7907	60.8754	N.D.	N.D.	N/A	N/A	N/A	N/A	N/A
Nicotiana tabacum	Tobacco	T1	Pull	bHM2494	2521-2-4-P5	1112.43	956.04	790.542	8.31747	76.8498	82.9401	N.D.	N.D.	N/A	N/A	N/A	N/A	N/A
Nicotiana tabacum	Tobacco	T1	Pull	bHM2494	2521-2-4-P6	4117.15	0.831081	17.0082	20.9175	1.69176	62.6411	N.D.	N.D.	N/A	N/A	N/A	N/A	N/A
Nicotiana tabacum	Tobacco	T1	Pull	bHM2494	2521-2-4-P7	1258.06	33.6588	3770	0.711034	58.1975	1223.47	N.D.	N.D.	N/A	N/A	N/A	N/A	N/A
Nicotiana tabacum	Tobacco	T1	Pull	bHM2494	2521-3-8-G1	12.5854	0.0177091	8.09988	1.03088	0.048226	71.0774	N.D.	N.D.	N/A	N/A	N/A	N/A	N/A
Nicotiana tabacum	Tobacco	T1	Pull	bHM2494	2521-3-8-P1	3794.24	12.1434	948.415	21.6686	26.4375	103.462	N.D.	N.D.	N/A	N/A	N/A	N/A	N/A
Nicotiana tabacum	Tobacco	T1	PAtLHB1B1-push+pull	bHM2518	2521-3-8-P10	967.473	2.66302	704.087	17.5841	25.2983	60.1209	N.D.	N.D.	N/A	N/A	N/A	N/A	N/A
Nicotiana tabacum	Tobacco	T1	PAtLHB1B1-push+pull	bHM2518	2521-3-8-P11	4110.26	79.1285	1074.27	11.8183	19.667	173.255	N.D.	N.D.	N/A	N/A	N/A	N/A	N/A
Nicotiana tabacum	Tobacco	T1	PAtLHB1B1-push+pull	bHM2518	2521-3-8-P12	2224.06	6.40442	877.85	25.199	24.5637	91.6801	N.D.	N.D.	N/A	N/A	N/A	N/A	N/A
Nicotiana tabacum	Tobacco	T1	PAtLHB1B1-push+pull	bHM2518	2521-3-8-P2	7446.09	68.3123	879.51	35.7017	32.0885	78.4794	N.D.	N.D.	N/A	N/A	N/A	N/A	N/A
Nicotiana tabacum	Tobacco	T1	PAtLHB1B1-push+pull	bHM2518	2521-3-8-P3	778.014	1.49642	754.311	23.4235	29.6798	65.848	N.D.	N.D.	N/A	N/A	N/A	N/A	N/A
Nicotiana tabacum	Tobacco	T1	PAtLHB1B1-push+pull	bHM2518	2521-3-8-P4	1071	2.27699	659.017	16.675	20.6601	58.1674	N.D.	N.D.	N/A	N/A	N/A	N/A	N/A
Nicotiana tabacum	Tobacco	T1	PAtLHB1B1-push+pull	bHM2518	2521-3-8-P5	1314.73	3.84331	587.391	15.3386	19.5856	54.6952	N.D.	N.D.	N/A	N/A	N/A	N/A	N/A
Nicotiana tabacum	Tobacco	T1	PAtLHB1B1-push+pull	bHM2518	2521-3-8-P6	3414.64	56.8153	1593.17	11.2681	22.8711	89.379	N.D.	N.D.	N/A	N/A	N/A	N/A	N/A
Nicotiana tabacum	Tobacco	T1	PAtLHB1B1-push+pull	bHM2518	2521-3-8-P7	3818.93	19.0909	933.113	17.8436	26.3897	108.924	N.D.	N.D.	N/A	N/A	N/A	N/A	N/A
Nicotiana tabacum	Tobacco	T1	PAtLHB1B1-push+pull	bHM2518	2521-3-8-P8	871.706	2.22932	600.271	14.3888	21.839	62.3963	N.D.	N.D.	N/A	N/A	N/A	N/A	N/A
Nicotiana tabacum	Tobacco	T1	PAtLHB1B1-push	bHM2519	2522-1-1-1	2428.53	0.459032	7.62655	6.71849	0.117966	63.2172	N.D.	N.D.	N/A	83	0	N/A	N/A
Nicotiana tabacum	Tobacco	T1	PAtLHB1B1-push	bHM2519	2522-1-1-2	5383.6	0.255815	6.39163	31.6408	0.345835	172.61	N.D.	N.D.	N/A	100	0	N/A	N/A
Nicotiana tabacum	Tobacco	T1	PAtLHB1B1-push	bHM2519	2522-1-1-3	8392.17	0.609749	3.17835	38.214	0.381515	1092.47	N.D.	N.D.	N/A	N/A	N/A	N/A	N/A
Nicotiana tabacum	Tobacco	T1	PAtLHB1B1-push	bHM2519	2522-1-1-4	3261.05	0.764033	6.12945	10.7944	0.501603	145.034	N.D.	N.D.	N/A	59	0	N/A	N/A
Nicotiana tabacum	Tobacco	T1	PAtLHB1B1-push	bHM2519	2522-1-1-5	4416.83	0.724744	4.9576	13.2278	0.508142	136.378	N.D.	N.D.	N/A	N/A	N/A	N/A	N/A
Nicotiana tabacum	Tobacco	T1	PAtLHB1B1-push	bHM2519	2522-1-1-6	1517.26	0.559629	4.29656	19.5906	1.39024	297.692	N.D.	N.D.	N/A	N/A	N/A	N/A	N/A
Nicotiana tabacum	Tobacco	T1	PAtLHB1B1-push	bHM2519	2522-1-1-7	125.702	0	7.19011	3.50284	0.240269	99.9678	N.D.	N.D.	N/A	17	0	N/A	N/A
Nicotiana tabacum	Tobacco	T1	PAtLHB1B1-push	bHM2519	2522-1-1-8	3389.04	0.533434	6.56432	8.75926	0.332317	92.749	N.D.	N.D.	N/A	15	6	N/A	N/A
Nicotiana tabacum	Tobacco	T1	PCL1-push+pull	bHM2523	2524-2-16-G1	15.5916	0	6.82686	0.550901	0.196244	61.1497	N.D.	N.D.	N/A	N/A	N/A	N/A	N/A
Nicotiana tabacum	Tobacco	T1	PCL1-push+pull	bHM2523	2524-2-16-P1	2248.14	5.12789	732.193	5.01878	8.43127	78.6085	N.D.	N.D.	N/A	27	8	N/A	N/A
Nicotiana tabacum	Tobacco	T1	PCL1-push+pull	bHM2523	2524-2-16-P2	55.9334	0.207181	259.2	2.91283	4.39941	53.6144	N.D.	N.D.	N/A	N/A	N/A	N/A	N/A
Nicotiana tabacum	Tobacco	T1	PCL1-push+pull	bHM2523	2524-2-16-P3	187.348	0.527112	620.3	4.51785	10.1026	48.7958	N.D.	N.D.	N/A	N/A	N/A	N/A	N/A
Nicotiana tabacum	Tobacco	T1	PCL1-push+pull	bHM2523	2524-2-5-G1	34.9192	0	5.54009	1.31483	0.290244	87.0034	N.D.	N.D.	N/A	0	103	N/A	N/A
Nicotiana tabacum	Tobacco	T1	PCL1-push+pull	bHM2523	2524-2-5-P1	358.863	1.00757	707.594	4.54194	9.22384	58.0637	N.D.	N.D.	N/A	N/A	N/A	N/A	N/A
Nicotiana tabacum	Tobacco	T1	PCL1-push+pull	bHM2523	2524-2-5-P2	921.696	2.41955	748.466	4.60667	10.1677	76.2557	N.D.	N.D.	N/A	N/A	N/A	N/A	N/A
Nicotiana tabacum	Tobacco	T1	PCL1-push+pull	bHM2523	2524-2-5-P3	597.534	2.52767	765.059	10.0256	11.8434	68.9344	N.D.	N.D.	N/A	N/A	N/A	N/A	N/A
Nicotiana tabacum	Tobacco	T1	PCL1-push+pull	bHM2523	2524-2-5-P4	2574.5	6.20023	918.852	4.26119	10.9556	92.7292	N.D.	N.D.	N/A	N/A	N/A	N/A	N/A
Nicotiana tabacum	Tobacco	T1	PCL1-push+pull	bHM2523	2524-2-5-P5	987.419	2.9568	917.783	4.37543	11.3282	74.4959	N.D.	N.D.	N/A	N/A	N/A	N/A	N/A
Nicotiana tabacum	Tobacco	T1	PCL1-push+pull	bHM2523	2524-2-5-P6	2793.51	9.91038	651.55	4.52526	6.13916	116.963	N.D.	N.D.	N/A	N/A	N/A	N/A	N/A
Nicotiana tabacum	Tobacco	T1	PCL1-push+pull	bHM2523	2524-2-5-P7	700.157	2.76273	755.916	5.70425	9.20988	49.0277	N.D.	N.D.	N/A	N/A	N/A	N/A	N/A
Nicotiana tabacum	Tobacco	T1	PCL1-push+pull	bHM2523	2524-2-5-P8	1669.59	3.25225	881.037	7.94302	12.6277	78.709	N.D.	N.D.	N/A	N/A	N/A	N/A	N/A
Nicotiana tabacum	Tobacco	T1	PCL1-push+pull	bHM2523	2524-3-2-G1	35.6208	0	5.05899	0.845388	0.106521	134.437	N.D.	N.D.	N/A	N/A	N/A	N/A	N/A
Nicotiana tabacum	Tobacco	T1	PCL1-push+pull	bHM2523	2524-3-2-P1	530.961	1.58758	893.528	5.50505	10.9191	49.964	N.D.	N.D.	N/A	15	7	N/A	N/A
Nicotiana tabacum	Tobacco	T1	PCL1-push+pull	bHM2523	2524-3-2-P2	2270.57	5.17445	572.64	4.67369	6.82925	119.211	N.D.	N.D.	N/A	N/A	N/A	N/A	N/A
Nicotiana tabacum	Tobacco	T1	PCL1-push+pull	bHM2523	2524-3-2-P3	5969.07	9.18758	717.817	6.79278	7.93972	185.759	N.D.	N.D.	N/A	N/A	N/A	N/A	N/A
Nicotiana tabacum	Tobacco	T1	PCL1-push+pull	bHM2523	2524-3-2-P4	46.1593	0.219923	231.507	3.02037	5.56118	29.3644	N.D.	N.D.	N/A	N/A	N/A	N/A	N/A
Nicotiana tabacum	Tobacco	T1	PCL1-push+pull	bHM2523	2524-3-2-P5	147.678	0.56223	302.895	4.31494	4.26023	43.5974	N.D.	N.D.	N/A	N/A	N/A	N/A	N/A
Nicotiana tabacum	Tobacco	T1	PCL1-push+pull	bHM2523	2524-3-5-G1	14.8581	0	13.4858	0.450675	0.084943	57.9682	N.D.	N.D.	N/A	N/A	N/A	N/A	N/A
Nicotiana tabacum	Tobacco	T1	PCL1-push+pull	bHM2523	2524-3-5-P1	529.405	1.77391	597.704	4.91809	11.1691	66.7022	N.D.	N.D.	N/A	20	0	N/A	N/A
Nicotiana tabacum	Tobacco	T1	PCL1-push+pull	bHM2523	2524-3-5-P2	59.7515	0.175952	186.691	2.69762	3.8149	45.7241	N.D.	N.D.	N/A	N/A	N/A	N/A	N/A
Nicotiana tabacum	Tobacco	T1	PCL1-push+pull	bHM2523	2524-3-5-P3	672.643	2.02142	602.481	3.25136	8.69403	71.3662	N.D.	N.D.	N/A	N/A	N/A	N/A	N/A
Nicotiana tabacum	Tobacco	T1	PCL1-push+pull	bHM2523	2524-3-5-P4	67.2904	0.0309378	200.155	2.84542	0.499738	38.8989	N.D.	N.D.	N/A	N/A	N/A	N/A	N/A
Nicotiana tabacum	Tobacco	T1	PCL1-push+pull	bHM2523	2524-3-5-P5	1494.28	2.0387	631.685	6.0483	0.322428	107.262	N.D.	N.D.	N/A	7	11	N/A	N/A
Nicotiana tabacum	Tobacco	T1	PCL1-push+pull	bHM2523	2524-3-5-P6	888.313	1.05367	838.164	5.75823	6.30677	73.9354	N.D.	N.D.	N/A	N/A	N/A	N/A	N/A
Nicotiana tabacum	Tobacco	T1	PCL1-push+pull	bHM2523	2524-3-5-P7	156.521	0.80692	725.364	4.72277	11.8039	53.0097	N.D.	N.D.	N/A	N/A	N/A	N/A	N/A
Nicotiana tabacum	Tobacco	T1	PCL1-push+pull	bHM2523	2524-3-5-P8	153.606	0.785135	730.539	3.5224	8.7427	36.5579	N.D.	N.D.	N/A	13	13	N/A	N/A
Nicotiana tabacum	Tobacco	T1	PCL1-push+pull	bHM2523	2524-3-5-P9	630.266	2.16846	392.393	4.03685	7.04782	51.0766	N.D.	N.D.	N/A	N/A	N/A	N/A	N/A
Glycine max	Soybean	T0	Previous Pull	bHM1597	1731-7a	N/A	N/A	N/A	N/A	N/A	N/A	N/A	N/A	234	N/A	N/A	N/A	N/A
Glycine max	Soybean	T0	Previous Pull	bHM1597	1731-8a	N/A	N/A	N/A	N/A	N/A	N/A	N/A	N/A	252	N/A	N/A	N/A	N/A
Glycine max	Soybean	T0	Previous Pull	bHM1597	1731-9a	N/A	N/A	N/A	N/A	N/A	N/A	N/A	N/A	156	N/A	N/A	N/A	N/A
Glycine max	Soybean	T0	Previous Pull	bHM1597	1731-10a	N/A	N/A	N/A	N/A	N/A	N/A	N/A	N/A	203	N/A	N/A	N/A	N/A
Glycine max	Soybean	T0	Previous Pull	bHM1597	1731-11a	N/A	N/A	N/A	N/A	N/A	N/A	N/A	N/A	178	N/A	N/A	N/A	N/A
Glycine max	Soybean	T0	Previous Push	bHM1535	1732-1a	N/A	N/A	N/A	N/A	N/A	N/A	N/A	N/A	216	N/A	N/A	N/A	N/A
Glycine max	Soybean	T0	Previous Push	bHM1535	1732-2a	N/A	N/A	N/A	N/A	N/A	N/A	N/A	N/A	270	N/A	N/A	N/A	N/A
Glycine max	Soybean	T0	Previous Push	bHM1535	1732-3a	N/A	N/A	N/A	N/A	N/A	N/A	N/A	N/A	277	N/A	N/A	N/A	N/A
Glycine max	Soybean	T0	Previous Push	bHM1535	1732-5a	N/A	N/A	N/A	N/A	N/A	N/A	N/A	N/A	235	N/A	N/A	N/A	N/A
Glycine max	Soybean	T0	Previous Push	bHM1535	1732-6a	N/A	N/A	N/A	N/A	N/A	N/A	N/A	N/A	205	N/A	N/A	N/A	N/A
Glycine max	Soybean	T0	Previous Push	bHM1535	1732-11a	N/A	N/A	N/A	N/A	N/A	N/A	N/A	N/A	172	N/A	N/A	N/A	N/A
Glycine max	Soybean	T0	Previous Push	bHM1535	1732-13a	N/A	N/A	N/A	N/A	N/A	N/A	N/A	N/A	220	N/A	N/A	N/A	N/A
Glycine max	Soybean	T0	Previous Pull	bHM1597	1731-1a	N/A	N/A	N/A	N/A	N/A	N/A	N/A	N/A	265	N/A	N/A	N/A	N/A
Glycine max	Soybean	T0	Previous Pull	bHM1597	1731-3a	N/A	N/A	N/A	N/A	N/A	N/A	N/A	N/A	280	N/A	N/A	N/A	N/A
Glycine max	Soybean	T0	Previous Pull	bHM1597	1731-4a	N/A	N/A	N/A	N/A	N/A	N/A	N/A	N/A	265	N/A	N/A	N/A	N/A
Glycine max	Soybean	T0	Previous Pull	bHM1597	1731-5a	N/A	N/A	N/A	N/A	N/A	N/A	N/A	N/A	272	N/A	N/A	N/A	N/A
Glycine max	Soybean	T0	Previous Pull	bHM1597	1731-6a	N/A	N/A	N/A	N/A	N/A	N/A	N/A	N/A	266	N/A	N/A	N/A	N/A
Glycine max	Soybean	T0	EV	bHM1492	1734-1a	N/A	N/A	N/A	N/A	N/A	N/A	N/A	N/A	332	N/A	N/A	N/A	N/A
Glycine max	Soybean	T0	EV	bHM1492	1734-2a	N/A	N/A	N/A	N/A	N/A	N/A	N/A	N/A	259	N/A	N/A	N/A	N/A
Glycine max	Soybean	T0	EV	bHM1492	1734-3a	N/A	N/A	N/A	N/A	N/A	N/A	N/A	N/A	336	N/A	N/A	N/A	N/A
Glycine max	Soybean	T0	EV	bHM1492	1734-4a	N/A	N/A	N/A	N/A	N/A	N/A	N/A	N/A	237	N/A	N/A	N/A	N/A
Glycine max	Soybean	T0	EV	bHM1492	1734-5a	N/A	N/A	N/A	N/A	N/A	N/A	N/A	N/A	220	N/A	N/A	N/A	N/A
Glycine max	Soybean	T0	EV	bHM1492	1734-6a	N/A	N/A	N/A	N/A	N/A	N/A	N/A	N/A	289	N/A	N/A	N/A	N/A
Glycine max	Soybean	T0	EV	bHM1492	1734-7a	N/A	N/A	N/A	N/A	N/A	N/A	N/A	N/A	272	N/A	N/A	N/A	N/A
Glycine max	Soybean	T0	EV	bHM1492	1734-8a	N/A	N/A	N/A	N/A	N/A	N/A	N/A	N/A	302	N/A	N/A	N/A	N/A
Glycine max	Soybean	T0	EV	bHM1492	1734-9a	N/A	N/A	N/A	N/A	N/A	N/A	N/A	N/A	350	N/A	N/A	N/A	N/A
Glycine max	Soybean	T0	EV	bHM1492	1734-11a	N/A	N/A	N/A	N/A	N/A	N/A	N/A	N/A	224	55	12	N/A	N/A
Glycine max	Soybean	T0	EV	bHM1492	1734-12a	N/A	N/A	N/A	N/A	N/A	N/A	N/A	N/A	297	79	8	N/A	N/A
Glycine max	Soybean	T0	EV	bHM1492	1734-13a	N/A	N/A	N/A	N/A	N/A	N/A	N/A	N/A	325	77	28	N/A	N/A
Glycine max	Soybean	T0	EV	bHM1492	1734-14a	N/A	N/A	N/A	N/A	N/A	N/A	N/A	N/A	325	92	21	N/A	N/A

## Sheet: Data S2 tobacco untargeted
Original untargeted metabolomics data using Tobacco T0 plants for Figures S4. Data correspond to peak area divided by the mass of tissue extracted, in miligrams of fresh weight, and by the recovery factor of the internal standard.
				Average peak area											Peak area for each individual
				EV	pull	CL push	LHC push/pull	LHC push	CL push/pull
row ID	row m/z	row retention time	correlation group ID	2496	2497	2520	2521	2522	2524	featureId	ConfidenceScore	molecularFormula	name		2496_1-1.mzML Peak area	2496_1-2.mzML Peak area	2496_1-3.mzML Peak area	2496_1-4.mzML Peak area	2497_1-1.mzML Peak area	2497_1-2.mzML Peak area	2497_1-3.mzML Peak area	2497_1-4.mzML Peak area	2497_1-5.mzML Peak area	2497_1-6.mzML Peak area	2497_1-7.mzML Peak area	2497_1-8.mzML Peak area	2497_1-9.mzML Peak area	2497_1-10.mzML Peak area	2497_2-1.mzML Peak area	2497_2-2.mzML Peak area	2497_2-3.mzML Peak area	2497_2-4.mzML Peak area	2497_2-5.mzML Peak area	2497_2-6.mzML Peak area	2497_2-7.mzML Peak area	2497_2-8.mzML Peak area	2497_2-9.mzML Peak area	2497_2-10.mzML Peak area	2497_2-11.mzML Peak area	2497_2-12.mzML Peak area	2497_2-13.mzML Peak area	2497_2-14.mzML Peak area	2497_2-15.mzML Peak area	2497_2-16.mzML Peak area	2497_3-1.mzML Peak area	2497_3-2.mzML Peak area	2497_3-3.mzML Peak area	2497_3-4.mzML Peak area	2497_3-5.mzML Peak area
1	98.014	0.54479		1.15285e+06	1.05725e+06	2.38096e+06	1.18646e+06	1.2385e+06	1.03289e+06						894177	1.27657e+06	735886	1.70477e+06	753706	1.05435e+06	1.13681e+06	517994	507369	411576	677539	1.73064e+06	2.64903e+06	588032	924547	1.32656e+06	1.18476e+06	825228	3.15823e+06	492242	1.04843e+06	1.11447e+06	1.30651e+06	841019	1.21464e+06	986517	628243	821908	1.29649e+06	1053665	366119	472931	1.42684e+06	394698	1.66652e+06
5	184.986	0.621204	2	1.68627e+07	2.08754e+07	3.92938e+07	3.39053e+07	4.01493e+07	2.86852e+07						1.60968e+07	1.14624e+07	1.72761e+07	2.26154e+07	3.05538e+07	2.49202e+07	2.73924e+07	2.06589e+07	2.49471e+07	1.87236e+07	2.06797e+07	2.16907e+07	2.22229e+07	2.45088e+07	3.46385e+07	1.91416e+07	2.51755e+07	2.30886e+07	5.38916e+06	1.3497e+07	1.77772e+07	2.63297e+07	1.92035e+07	2.22761e+07	2.60917e+07	2.58577e+07	2.3795e+07	1.81229e+07	2.35542e+07	2.63664e+07	1.47528e+07	1.89362e+07	2.9924e+06	1.45152e+07	1.68621e+07
6	186.981	0.924792	2	6.08247e+06	7.56926e+06	1.07338e+07	1.13182e+07	1.27303e+07	1.02905e+07						6.17456e+06	4.04947e+06	6.06595e+06	8.03991e+06	1.2022e+07	8.6049e+06	1.03189e+07	7.95444e+06	9.64602e+06	6.78802e+06	7.84745e+06	2.17946e+06	8.7235e+06	8.51637e+06	1.87792e+06	2.71385e+06	9.73781e+06	8.26015e+06	1.36233e+07	4.89326e+06	6.88164e+06	1.01111e+07	6.86343e+06	8.4551e+06	9.35833e+06	9.47607e+06	9.11954e+06	6.46395e+06	8.89777e+06	9.85227e+06	5.75685e+06	7.19736e+06	6.51835e+06	4.79062e+06	6.53648e+06
8	99.5126	0.576128		5.98384e+06	5.69609e+06	8.4986e+06	7.97112e+06	1.37848e+07	6.61115e+06						6.34519e+06	5.78805e+06	3.7795e+06	8.02262e+06	4.43184e+06	6.16679e+06	5.38391e+06	3.37246e+06	5.41765e+06	3.18717e+06	4.89484e+06	5.35717e+06	3.60541e+06	1.63876e+07	5.10767e+06	6.36991e+06	5.70335e+06	4.36043e+06	6.39451e+06	2.01228e+06	4.39986e+06	5.94345e+06	6.0463e+06	4.4185e+06	5.15573e+06	5.73162e+06	1.45395e+07	2.59484e+06	5.48534e+06	5.37204e+06	3.22253e+06	1.36981e+07	5.26311e+06	3.32447e+06	4.99555e+06
16	90.5263	0.552352	6	1.89163e+06	674729	868872	1.55229e+06	8.02127e+06	786219						259224	6.05271e+06	481448	773152	914705	396197	332340	348024	369937	283273	580671	316045	350215	330973	530900	1.24054e+06	941437	642670	503092	1.33781e+06	516985	676187	873387	726966	434897	631825	402098	313059	573498	930446	1.20785e+06	587179	813467	508902	945816
57	82.5376	0.546777	6	4.50381e+06	6.53523e+06	7.1943e+06	5.4374e+06	1.96565e+07	4.35774e+06						2.59996e+06	5.2927e+06	1.75827e+06	8.36432e+06	1.25819e+06	2.87455e+06	5.29752e+06	4.12423e+06	7.20048e+06	1.88968e+06	9.37905e+06	5.6384e+06	5.0005e+06	5.7816e+06	1.95631e+06	8.54982e+06	9.31615e+06	6.98974e+06	4.67052e+06	2.8225e+07	7.46464e+06	5.86225e+06	1.07122e+07	5.52207e+06	9.93425e+06	4.67539e+06	7.05285e+06	6.37486e+06	6.15356e+06	8.12899e+06	5.77772e+06	2.09354e+06	5.76963e+06	6.16889e+06	7.1687e+06
65	171.993	0.713343	26	1.19078e+06	1.41276e+06	4.69431e+06	2.12492e+06	1.79769e+06	3.89741e+06	65	0.199934	C4H8NO2P	2-cyanoethyl(methyl)phosphinic acid		1.98343e+06	220525	1.96458e+06	594603	421210	404271	484830	248946	277663	231926	193402	161754	921299	289070	7.5984e+06	2.9366e+06	5.56474e+06	2.6001e+06	2.78398e+06	528734	119127	2.65412e+06	108737	1.32661e+06	1.20661e+06	2.58832e+06	3.59944e+06	2.05319e+06	3.32447e+06	1.40879e+06	273643	246979	228137	190569	232533
72	83.038	0.547431	6	348211	584209	622753	473129	2.41429e+06	409677						144720	470828	378567	398730	166638	335621	295751	174347	591576	243732	916362	342460	494441	369056	270586	840981	1.14046e+06	598839	611910	2.93656e+06	882345	708043	915982	651377	514454	564100	592345	582381	747642	559087	217719	248359	341743	297440	303264
74	125.986	0.559694		1.17747e+06	563428	460880	1.10146e+06	4.76472e+06	630969	74	0.271163	C3H6NP	Dimethylcyanophosphine		601649	2.9648e+06	390986	752446	964400	429222	456931	750096	448908	225518	365202	278389	341007	346178	716666	513272	717813	276425	846270	525863	341403	438196	765810	525906	483280	429395	588042	255495	421997	300332	1.4572e+06	657267	808710	633950	884966
79	147.113	0.552343		2.76834e+06	1.73999e+06	1.13623e+07	7.01209e+06	5.70786e+06	2.62755e+06	79	0.73724	C6H14N2O2	lysinium		3.99182e+06	1.3638e+06	3.48601e+06	2.23171e+06	464487	783363	500189	618155	1.54766e+06	809556	1.16968e+06	6.36281e+06	684424	1.5209e+06	804354	5.09863e+06	2.00267e+06	2.55677e+06	1.27212e+06	857763	1.30393e+06	1.14149e+06	2.39473e+06	1.47154e+06	1.76094e+06	794421	1.42191e+06	1.00063e+06	1.80848e+06	1.1982e+06	3.15982e+06	3.15526e+06	1.32569e+06	2.35646e+06	2.7035e+06
80	164.074	0.561472		6.56541e+06	2.7537e+06	1.27207e+07	9.62905e+06	3.72751e+06	5.06835e+06	80	0.420284	C6H13NO2S	Ethionin		8.46173e+06	2.20815e+06	1.16363e+07	3.95539e+06	376206	900051	240645	387589	1.84972e+06	1.03914e+06	1.91884e+06	5.91105e+06	831286	2.46161e+06	2.85985e+06	7.42114e+06	2.9168e+06	6.47368e+06	2.47799e+06	641414	1.91124e+06	2.67564e+06	3.20207e+06	3.41373e+06	3.32906e+06	819173	2.71662e+06	1.97175e+06	3.29813e+06	3.32277e+06	4.96419e+06	5.40094e+06	2.05046e+06	2.79126e+06	3.04395e+06
97	161.97	0.854388	2	2.51188e+06	8.01733e+06	1.7269e+07	1.43082e+07	1.86197e+07	1.09087e+07						676034	512831	8.25207e+06	606580	1.47674e+07	1.16197e+07	1.29607e+07	9.81179e+06	1.05711e+07	8.37644e+06	8.76103e+06	9.33598e+06	1.02997e+07	1.16742e+07	1.6673e+07	8.07235e+06	502522	1.01659e+07	1.69612e+07	6.22793e+06	8.13362e+06	1.13845e+07	494907	1.07212e+07	587994	1.24876e+07	1.12501e+07	425863	1.15487e+07	1.28986e+07	6.87763e+06	492661	364189	444166	1.26015e+06
101	130.086	0.564129		1.32604e+06	1.06612e+06	4.92484e+06	2.75124e+06	2.79279e+06	1.62634e+06						2.03219e+06	626612	1.7191e+06	926243	1.25451e+06	405620	1.25807e+06	278276	1.87575e+06	363971	983145	2.38652e+06	495904	726343	1.22578e+06	1.86477e+06	945502	1.10737e+06	1.77861e+06	435648	518203	1.62514e+06	1.02445e+06	1.07129e+06	1.99285e+06	716871	761255	869185	705891	468569	1.28218e+06	1.90465e+06	687148	1.12842e+06	1.29429e+06
116	130.967	0.709123	26	2.28787e+06	2.88595e+06	1.13193e+07	3.871e+06	4.60891e+06	7.02484e+06	116	0.107678	CH4N2OS	sulfinylmethanediamine		4.21813e+06	226770	4.3211e+06	385483	3.0832e+06	256307	966342	2.15828e+06	613025	318453	342970	150981	953441	506033	1.15516e+07	6.04622e+06	1.3633e+07	3.33998e+06	1371810	170036	344697	8631830	259213	2.5162e+06	3.83067e+06	3.33656e+06	6.36081e+06	4.43388e+06	7.12476e+06	5.58635e+06	2.47413e+06	514315	684135	213201	425964
122	128.02	0.571621		2.05968e+06	2.61862e+06	1.43827e+06	1.71118e+06	4.79077e+06	1.99297e+06						1.8724e+06	2.49104e+06	2.12326e+06	1.75202e+06	2.55779e+06	1.60415e+06	1.54415e+06	1.98367e+06	3.17107e+06	858488	1.61953e+06	1.29122e+06	630760	1.28458e+06	3.56714e+06	1.66523e+06	2.68979e+06	1.83904e+06	5.35097e+06	8.24861e+06	2.23179e+06	2.46137e+06	4.66284e+06	3.83138e+06	2.62767e+06	3.63681e+06	3.46305e+06	1.73831e+06	1.51974e+06	2.95282e+06	2.54434e+06	3.29969e+06	3.42416e+06	1.41722e+06	1.72645e+06
124	151.035	0.551174	6	1.09311e+06	1.72992e+06	1.5716e+06	1.19078e+06	4.8127e+06	1.25235e+06	124	N/A	C4H6N3O2	null		577823	1.10586e+06	1.3215e+06	1.36726e+06	1.41607e+06	2.00414e+06	1.17337e+06	1.19387e+06	1.09639e+06	747534	1.61126e+06	1.13286e+06	989200	1.24715e+06	2.20348e+06	1.37032e+06	2.11251e+06	1.0787e+06	3.30007e+06	7.46938e+06	1.96248e+06	2.89232e+06	2.36894e+06	1.93198e+06	1.92999e+06	2.56545e+06	1.3256e+06	1.23465e+06	1.34375e+06	1.60132e+06	1.00184e+06	504158	1.36865e+06	1.17583e+06	1.07348e+06
140	163.123	0.768168		84180.1	6.08496e+06	8.94037e+06	6.34386e+06	7.30243e+06	7.71424e+06	140	0.124595	C10H14N2	Anabasin		33.0033	32.7869	240473	96182	2.13453e+06	1.81958e+06	2.12398e+06	1.31967e+06	1.53883e+06	1.59761e+06	2.91024e+06	1.63514e+06	2.5236e+06	2.58357e+06	8.7635e+06	7.60534e+06	9.26527e+06	7.79407e+06	8.84728e+06	5.45288e+06	6.90262e+06	7.59145e+06	7.05667e+06	6.0198e+06	7.5897e+06	7.86138e+06	7.31186e+06	7.94063e+06	7.94744e+06	6.54987e+06	8.68135e+06	1.13462e+07	1.01105e+07	7.90813e+06	8.75135e+06
141	79.0184	0.554773	6	1.94158e+06	799424	916570	2.01618e+06	6.68969e+06	691490						256704	5.85383e+06	1.00271e+06	653065	256809	469558	488410	283697	1.04072e+06	296483	583929	398921	476183	1.013e+06	595265	941651	1.04538e+06	711556	731480	1.0123e+06	1.12924e+06	948780	984848	865274	487682	701991	393351	569489	737325	530174	2.64903e+06	562502	819252	601634	2.2383e+06
152	189.16	0.57312		3.84494e+06	4.57884e+06	9.84105e+06	6.0847e+06	1.06497e+07	4.36925e+06	152	0.644554	C9H20N2O2	Laminine		2.7119e+06	4.64614e+06	3.62296e+06	4.39877e+06	1.13818e+06	1.83175e+06	3.14172e+06	1.52717e+06	3.98671e+06	3.26728e+06	7.07461e+06	1.41945e+07	3.01966e+06	6.07885e+06	1.98252e+06	6.27435e+06	4.49599e+06	4.25136e+06	1.93778e+06	5.14996e+06	4.27789e+06	4.17e+06	5.45958e+06	4.29799e+06	5.12955e+06	4.89192e+06	3.57277e+06	3.71816e+06	5.73802e+06	3.56366e+06	5.36368e+06	7.0487e+06	4.33549e+06	4.13682e+06	6.30378e+06
153	175.144	0.575422	23	418414	936623	1.25908e+07	3.40256e+06	2.02856e+06	3.93217e+06	153	0.193958	C8H18N2O2	null		207360	571353	203954	690988	195992	869608	80935.2	95151	2.3685e+06	684510	255556	1.35577e+06	463440	1.19953e+06	236676	3.77302e+06	958676	3.14877e+06	446185	141371	401672	323300	378032	648134	634328	135532	303199	232426	665366	477011	1.76003e+06	2.07481e+06	767422	2.5887e+06	1.3233e+06
156	108.518	0.565798		526683	1.64541e+06	2.64231e+06	2.42943e+06	3.55028e+06	1.9357e+06						384202	554160	343576	824792	5.02318e+06	403633	1.72615e+06	369521	351014	804695	3.4657e+06	1.07267e+06	3.79698e+06	1.65672e+06	4.00977e+06	821632	49.7512	365478	5.12391e+06	1.71905e+06	40.1606	559663	45.8716	428908	656899	3.98679e+06	3.37233e+06	404658	1.51904e+06	443005	2.53081e+06	3.46931e+06	1.86444e+06	467107	1.69246e+06
159	158.962	0.760682	26	3.81105e+07	2.86952e+07	4.38813e+07	4.16645e+07	4.29956e+07	6.34466e+07	159	0.0818777	C2H4N2O2S	N-cyanomethanesulfonamide		4.13864e+07	2.40394e+07	4.0702e+07	4.6314e+07	2.6427e+07	1.41133e+07	2.49507e+07	1.84714e+07	2.07198e+07	1.52247e+07	1.10771e+06	9.36716e+06	7.96937e+06	1.98549e+07	1.22616e+08	4.98387e+07	1.15227e+08	2.64152e+07	5.24892e+07	1.06868e+07	1.81371e+06	3.85677e+07	1.31563e+06	2.3321e+07	2.26858e+07	2.45598e+07	5.22411e+07	4.82712e+07	5.48165e+07	2.42572e+07	2.06458e+07	2.25247e+07	1.96088e+07	1.01843e+06	1.19113e+07
160	186.957	0.750665	26	1.18711e+07	9.0999e+06	1.20065e+07	8.95597e+06	1.2279e+07	2.05283e+07						1.30465e+07	7.14797e+06	1.35841e+07	1.37058e+07	8.2669e+06	4.79789e+06	7.97859e+06	5.80431e+06	4.20147e+06	808356	2.69709e+06	1.01474e+06	2.51568e+06	6.07278e+06	4.58288e+07	1.86459e+07	3.50999e+07	1.00022e+07	8.66103e+06	3.44064e+06	8.47623e+06	1.55207e+07	4.98409e+06	7.07614e+06	6.91426e+06	8.75468e+06	1.92916e+07	3.85427e+06	1.96556e+07	6.97983e+06	7.02479e+06	1.77525e+06	6.58605e+06	1.16197e+06	6.34758e+06
162	161.129	0.573687	23	247946	580392	7.02e+06	1.09881e+06	908490	2.14054e+06	162	0.220204	C7H16N2O2	N-methyllysine		101963	316709	51059.1	522051	124833	602162	41.841	32.4675	1.55499e+06	386370	96605.1	636773	263881	659751	191622	2.38567e+06	428401	1.81318e+06	166419	51934.9	257657	194148	170165	499760	309026	46.2963	139627	87152.2	355019	261054	823297	1.50857e+06	433079	2.65601e+06	1.05457e+06
166	88.0237	0.640734	88	4.55278e+06	1.7569e+06	1.42347e+06	2.50986e+06	6.72414e+06	2.20111e+06						2.71616e+06	9.7398e+06	1.13875e+06	4.61641e+06	3.16498e+06	3.07215e+06	1.44751e+06	1.68402e+06	3.41888e+06	1.8037e+06	812729	475482	2.5101e+06	2.20131e+06	2.08476e+06	703670	1.31732e+06	362216	5.3343e+06	740457	266204	1.51396e+06	686839	1.34372e+06	1.14573e+06	3.47326e+06	1.31934e+06	251160	963545	272677	2.49967e+06	1.74523e+06	4.70183e+06	401162	2.47875e+06
167	99.5317	0.586252	88	3.59967e+06	1.64304e+06	1.42776e+06	2.50775e+06	8.0406e+06	1.97899e+06						808854	9.09775e+06	2.66067e+06	1.83139e+06	1.10865e+06	2.93691e+06	1.29343e+06	629615	987466	574208	908944	604197	2.6866e+06	986308	4.43371e+06	951102	466293	343808	4.98859e+06	927289	473327	4.22087e+06	45.8716	1.03878e+06	1.28576e+06	2.94684e+06	3.45473e+06	2.07906e+06	392396	619691	2.28954e+06	1.94996e+06	4.29809e+06	344505	341060
179	304.151	0.591037		6.40492e+06	9.41888e+06	2.06014e+07	7.57161e+06	2.05053e+07	7.53377e+06	179	0.149998	C12H23N3O7	2-[[2-[(2-amino-3-hydroxybutanoyl)amino]-3-hydroxybutanoyl]amino]-3-hydroxybutanoic acid		4.91583e+06	7.30741e+06	1.94292e+06	1.14535e+07	5.43115e+06	4.83303e+06	4.09572e+06	2.14901e+06	1.03084e+07	4.72722e+06	1.23415e+07	11886600	5.56985e+06	1.03546e+07	4.17471e+06	8.5115e+06	8.8598e+06	8.34959e+06	7.06361e+06	5.59041e+06	11669000	7.44201e+06	1.11143e+07	1.13925e+07	1.06204e+07	8.18253e+06	9.69647e+06	8.1827e+06	1.23587e+07	7.36473e+06	6.36468e+06	1.41907e+07	1.62637e+07	2.12837e+07	2.42647e+07
180	100.076	0.707261		4.78736e+06	3.62634e+06	4.11172e+06	4.5043e+06	7.13109e+06	3.50102e+06						4.75154e+06	4.19873e+06	4.13698e+06	6.06218e+06	3.83266e+06	3.32228e+06	3.39278e+06	2.36269e+06	4.01505e+06	3.6054e+06	3.37113e+06	2.07377e+06	3.57076e+06	3.76599e+06	3.63858e+06	2.64109e+06	3.59439e+06	3.47296e+06	6.93288e+06	2.80655e+06	3.37741e+06	4.39171e+06	4.76839e+06	3.92021e+06	4.8384e+06	3.52779e+06	4.32065e+06	3.6234e+06	3.50343e+06	3183450	2.9777e+06	3.85944e+06	3.42199e+06	3.1149e+06	3.73762e+06
188	122.082	0.581066		45833.7	51531.7	111987	28546	90194.8	106211	188	0.488836	C4H11NO3	Pehanorm		33.0033	48543.6	65075.3	69682.9	43.29	273951	51495.7	55642	43.6681	34.0136	42.3729	53755.9	39.2157	43.6681	82062.2	41.1523	49.7512	44.6429	53.7634	30.9598	40.1606	155730	45.8716	46330.4	50.2513	46.2963	72389.1	136856	43.8596	38.7597	59714.4	531215	65385.6	40.9836	63672.3
196	156.077	0.580672	40	7.15853e+06	4.25637e+06	1.87564e+07	1.29935e+07	1.88644e+07	5.3601e+06	196	0.871676	C6H9N3O2	histidin		8.74765e+06	3.3669e+06	1.0553e+07	5.96656e+06	785859	1.53215e+06	728568	770911	4.97069e+06	2.15087e+06	4.0629e+06	1.69942e+07	2.89859e+06	4.75012e+06	1.98952e+06	1.23348e+07	4.71566e+06	5.71511e+06	1.71886e+06	1.26368e+06	2.09412e+06	2030440	2.32251e+06	3.09971e+06	3.00982e+06	1.30873e+06	3.88769e+06	1.67494e+06	5.51266e+06	2.67074e+06	1.02019e+07	8.32685e+06	2.96627e+06	5.86206e+06	8.83797e+06
216	204.967	0.835628	26	2.35048e+06	2.13022e+06	7.24176e+06	3.96439e+06	4.4274e+06	5.32369e+06	216	0.119832	C3H6N2O4S	Acetic acid, [(methylsulfonyl)hydrazono]-		2.84461e+06	724365	3.0902e+06	2.74276e+06	339141	262421	314973	181503	209332	418240	106993	86989	425926	211987	1.00013e+07	5.19162e+06	7.51801e+06	4.80297e+06	3.65347e+06	609515	775788	6.0355e+06	391020	1.76971e+06	1.39635e+06	3.05392e+06	4.06116e+06	3.41301e+06	6.22897e+06	3.06233e+06	1.31409e+06	1.34856e+06	166450	216196	599456
237	298.097	0.597397	95	712315	1.01191e+06	1.80829e+06	645688	939256	1.16896e+06						291564	660469	302886	1.59434e+06	860829	846689	594676	552644	985000	583182	678326	810040	715963	582906	889182	1.28504e+06	1.38442e+06	1.35444e+06	2.25715e+06	424023	891712	1.14278e+06	832026	1.01025e+06	1.42246e+06	814331	1.0417e+06	768581	831787	812770	1.04621e+06	1.54917e+06	1.66377e+06	1.33993e+06	1.49134e+06
238	133.061	0.59767		2.29998e+08	7.77526e+07	1.1964e+08	1.2544e+08	9.91903e+07	6.28811e+07	238	0.875528	C4H8N2O3	agedoite		4.81125e+08	7.6369e+07	2.05952e+08	1.56545e+08	2.19729e+07	1.38158e+07	1.58271e+07	8.7929e+06	3.88615e+07	1.70488e+07	3.28032e+07	6.82962e+07	3.98464e+07	6.43421e+07	8.29816e+07	1.47255e+08	9.88891e+07	6.48429e+07	1.69556e+07	3.20483e+07	7.74471e+07	4.34198e+07	5.20317e+07	6.91548e+07	1.21935e+08	3.59963e+07	1.29719e+08	7.56773e+07	1.37116e+08	7.31992e+07	1.63205e+08	2.10844e+08	1.26822e+08	1.22394e+08	2.54016e+08
248	303.884	0.857853	26	6.3806e+06	4.81304e+06	9.12178e+06	6.49903e+06	7.66602e+06	1.4405e+07						7.64836e+06	2.6003e+06	1.06204e+07	4.65339e+06	43.29	197613	215640	291563	43.6681	222316	42.3729	45.8716	227674	64757.2	4.2762e+07	1.24561e+07	2.29984e+07	5.75929e+06	3.09655e+06	1.0856e+06	1.58922e+06	1.37142e+07	90781.9	4.88101e+06	2.1936e+06	4.13491e+06	1.78529e+07	7.43375e+06	8.46887e+06	4.23811e+06	41905.4	48.0769	44.843	40.9836	49.505
253	146.962	0.904243	26	5.81382e+06	4.94384e+06	1.39248e+07	8.78777e+06	1.03461e+07	9.55162e+06	253	0.0791654	CH4N2O2S	Methanesulfinic acid, amino-imino-		6.07903e+06	4046448	6.11145e+06	7.01835e+06	4.87211e+06	3.4417e+06	3.61817e+06	3.39935e+06	3.45722e+06	2.58156e+06	1.17013e+06	863043	4.94312e+06	1.62244e+06	1.54655e+07	6.72445e+06	1.26252e+07	3.9198e+06	8.93073e+06	3.88838e+06	2.36359e+06	1.21809e+07	1.45078e+06	3.27801e+06	3.47834e+06	4.17707e+06	6.50167e+06	9.66448e+06	7.77835e+06	8.13675e+06	3.32558e+06	3.48866e+06	3.02874e+06	2.50657e+06	2.96924e+06
256	225.087	0.598609	95	3.63659e+07	4.37302e+07	7.46939e+07	1.67862e+07	5.6509e+07	4.40625e+07	256	0.046187	C10H12N2O4	null		2.71611e+07	4.27078e+07	1.81037e+07	5.7491e+07	4.90753e+07	3.41643e+07	2.38072e+07	2.1164e+07	5.37001e+07	3.25519e+07	5.08641e+07	4.67596e+07	2.97301e+07	4.33417e+07	2.25195e+07	4.13315e+07	3.87809e+07	43094500	4.1922e+07	2.68833e+07	4.85901e+07	3.22543e+07	4.33741e+07	3.93575e+07	5.85413e+07	3.67971e+07	4.63664e+07	3.85517e+07	4.67013e+07	3.36285e+07	2.92685e+07	6.81838e+07	7.75359e+07	7.18071e+07	8.94557e+07
257	106.05	0.597289		2.82051e+07	3.42247e+07	7.35396e+07	1.94153e+07	2.90642e+07	2.84356e+07	257	0.451817	C3H7NO3	serinium		2.07453e+07	2.64887e+07	3.97942e+07	2.57921e+07	2.04371e+07	2.99912e+07	3.83651e+07	2.13766e+07	5.32752e+07	2.08735e+07	4.16844e+07	4.85872e+07	3.99595e+07	7.62164e+07	3.54245e+07	1.99561e+07	2.11028e+07	2.09183e+07	1.73233e+07	1.73971e+07	2.62976e+07	26819380	2.51131e+07	2.21538e+07	2.72395e+07	2.77524e+07	3.26622e+07	1.60525e+07	2.69843e+07	1.78722e+07	4.23248e+07	6.18105e+07	5.81101e+07	4.56935e+07	4.37839e+07
261	176.972	0.856777	26	1.20539e+07	1.07123e+07	2.6747e+07	1.53136e+07	1.45917e+07	2.15708e+07	261	0.0538765	C2H6N2O3S	2-sulfamoylacetamide		1.65093e+07	8.72585e+06	1.62264e+07	6.75419e+06	1.07006e+07	5.07374e+06	9.28667e+06	7.5578e+06	7.71651e+06	3.34032e+06	4.85547e+06	4.80432e+06	1.26401e+07	6.4511e+06	4.26546e+07	1.8058e+07	3.59921e+07	9.76708e+06	1.01154e+07	3.62058e+06	1.11502e+07	1.48294e+07	3.84462e+06	8732480	8.14516e+06	9883700	1.97176e+07	5.58398e+06	2.04702e+07	8.49197e+06	7.95751e+06	8.92943e+06	7.87141e+06	4.9856e+06	6.63514e+06
269	87.0447	0.620739	38	5.42878e+06	7.93965e+06	1.05349e+07	6.65399e+06	5.50982e+06	7.21924e+06	269	0.26669	C4H8O3	Erythritan		4.85229e+06	5.42438e+06	4.29011e+06	7.14835e+06	5.86995e+06	7.13223e+06	1.15572e+07	5.25528e+06	1.03003e+07	6.51947e+06	7.51372e+06	8.94652e+06	7.08821e+06	6.46103e+06	7.54083e+06	8.02089e+06	9.98115e+06	7.5987e+06	1.00357e+07	2.89717e+06	6.6488e+06	6.67901e+06	9.77987e+06	5.74998e+06	8.86723e+06	7.27848e+06	6.64632e+06	5.85569e+06	7.18676e+06	5.71259e+06	5.8169e+06	1.13051e+07	1.05797e+07	1.06849e+07	1.29467e+07
270	206.103	0.617271		897409	1.06714e+06	1.67655e+06	627662	2.13291e+06	881232						33.0033	2.41255e+06	115219	1.06183e+06	539756	780575	942975	312526	1.05368e+06	799110	2.45318e+06	2.38899e+06	618040	1217100	222012	840048	976956	577315	474282	1.29215e+06	1.57948e+06	612675	1.17376e+06	704595	766276	1.1657e+06	306638	733826	1.91902e+06	802573	493685	1.5045e+06	2.02231e+06	1.97446e+06	2.10931e+06
271	209.031	0.690234		126057	278883	889888	265930	1.50244e+06	214709						55907.3	32.7869	90260.6	358029	141895	39.2157	756521	77555.8	258495	160432	1.38444e+06	2.04853e+06	144793	803040	48.0769	124471	49.7512	125811	53.7634	364678	40.1606	421799	45.8716	336241	50.2513	469358	125906	37.7358	43.8596	124516	80006.7	145518	326359	259488	160222
273	414.046	0.664743		323674	290020	1.64151e+06	365363	2.34544e+06	285205						47311.5	252912	66143	928330	43.29	39.2157	729953	32.4675	234964	231935	1.33424e+06	1477730	382532	1.06021e+06	48.0769	185020	450500	131463	53.7634	30.9598	339405	283738	45.8716	246139	50.2513	399286	252419	205690	437251	38.7597	50742.9	48.0769	337730	302801	206413
288	148.977	0.855903	26	7.29026e+06	6.80645e+06	9.4737e+06	9.09959e+06	8.74672e+06	1.31156e+07	288	0.0373109	CH6N2O2S	null		8.38381e+06	4.83594e+06	8.07768e+06	7.8636e+06	5.67636e+06	4.5441e+06	5.13935e+06	4304300	3.67659e+06	3.01899e+06	1.43298e+06	1.09929e+06	6.7828e+06	3.38629e+06	2.76945e+07	1.01606e+07	2.00884e+07	5.67918e+06	1.18361e+07	2.29681e+06	3.10915e+06	8.53193e+06	3.20267e+06	8.93249e+06	7.68561e+06	8.87322e+06	1.15408e+07	9.28356e+06	1.24958e+07	4.85372e+06	4.32748e+06	4.80178e+06	3.52838e+06	2.69415e+06	4.20563e+06
320	199.988	0.732627	26	1.88234e+06	2.50918e+06	7.40423e+06	3.77795e+06	2.87512e+06	6.0649e+06	320	0.135412	C4H7N3O2S	N-(1-cyanocyclopropyl)sulfamide		2.87418e+06	657841	3.26852e+06	728832	2.6177e+06	1.5689e+06	578252	418959	553764	256344	333392	260028	3.78887e+06	329305	1.16995e+07	4.97387e+06	9.22858e+06	3.08703e+06	5.80062e+06	893928	1.37713e+06	4.59128e+06	320232	2.19592e+06	2.96344e+06	2.61046e+06	5.91122e+06	3.29559e+06	5.45516e+06	2.29565e+06	443893	457360	498784	302116	942513
327	147.077	0.609964	41	2.33184e+08	2.1361e+08	7.19349e+08	2.15041e+08	2.33799e+08	1.49845e+08	327	0.797315	C5H10N2O3	glutamin		3.49932e+08	1.7073e+08	1.29993e+08	2.82082e+08	8.10326e+07	1.5072e+08	1.3091e+08	4.36455e+07	3.22268e+08	1.76505e+08	8.34389e+07	6.37796e+08	2.16501e+08	3.25203e+08	6.06906e+07	7.0668e+08	3.34623e+08	3.23111e+08	2.83559e+07	6.93417e+07	2.19965e+08	4.66002e+07	4.74843e+07	1.05353e+08	1.63764e+08	7.47337e+07	1.86599e+08	1.3372e+08	5.37423e+08	2.94842e+08	2.59732e+08	1.98316e+08	1.38886e+08	1.81669e+08	3.01157e+08
328	184.074	0.60978		1.38041e+07	2.24024e+07	3.2661e+07	1.24011e+07	2.42556e+07	1.80539e+07	328	0.242482	C7H15NO2	Actinine		1.4917e+07	1.68885e+07	8.59573e+06	1.48152e+07	9.16736e+06	8.90722e+06	8.73917e+06	7.50422e+06	1.66224e+07	1.35631e+07	2.12264e+07	2.43961e+07	1.61933e+07	1.92932e+07	6.77354e+06	2.76414e+07	1.47813e+07	2.4189e+07	9.10019e+06	1.19338e+07	2.21092e+07	1.90184e+07	2.66516e+07	2.16347e+07	2.92746e+07	1.83149e+07	2.00481e+07	2.3191e+07	2.49468e+07	1.97145e+07	2.21069e+07	6.2042e+07	4.5796e+07	4.8934e+07	6.15473e+07
330	90.0556	0.609778	85	1.39747e+07	2.28251e+07	5.41581e+07	1.42719e+07	1.91204e+07	2.00777e+07	330	0.558522	C3H7NO2	beta-Ala		6.34728e+06	2.17788e+07	5.72552e+06	2.20474e+07	1.1565e+07	1.9791e+07	1.92261e+07	5.21485e+06	3.38652e+07	1.7078e+07	2.31604e+07	4.8824e+07	1.90263e+07	2.90246e+07	8.31931e+06	2.53338e+07	2.16686e+07	22692200	1.97437e+07	1.4592e+07	2.62904e+07	1.09149e+07	1.47568e+07	1.39911e+07	2.5442e+07	1.82573e+07	1.09045e+07	1.53139e+07	2.92209e+07	1.65569e+07	1.52051e+07	3.03759e+07	2.95282e+07	3.06966e+07	3.23551e+07
331	175.942	0.736221		232344	629476	1.0875e+06	478940	205467	1.78466e+06	331	0.177688	C2H3NO4S	null		522595	32.7869	406700	48.5437	43.29	39.2157	41.841	32.4675	49512.2	34.0136	42.3729	45.8716	39.2157	39471.2	3.55427e+06	2.10752e+06	3.05895e+06	1.13923e+06	347475	92436.6	68936.2	3.08636e+06	45.8716	598531	179535	1.2304e+06	1.752e+06	284251	2.06569e+06	488010	33.8983	48.0769	44.843	40.9836	49.505
332	355.856	0.74147		561092	744018	1.10604e+06	627062	731919	1.74478e+06						833710	132540	946399	331720	43.29	39.2157	41.841	32.4675	43.6681	31580.7	42.3729	45.8716	39.2157	43.6681	4.84265e+06	2.48251e+06	3.40218e+06	1.54041e+06	357123	183698	130970	3.06714e+06	45.8716	811418	482885	1.33973e+06	2.21594e+06	236593	2.21416e+06	468914	33.8983	48.0769	44.843	40.9836	49.505
342	74.0608	0.619788	87	7.07497e+06	1.00432e+07	9.58596e+06	7.60874e+06	8.93617e+06	9.54756e+06	342	0.154768	C3H9NO2	Serinol		5.48628e+06	7.46373e+06	5.4638e+06	9.88607e+06	6.62148e+06	8.80394e+06	9.43891e+06	5.65055e+06	1.22506e+07	7.34553e+06	8.12796e+06	7655900	7.15243e+06	6.88433e+06	1.35485e+07	1.16199e+07	9.49296e+06	1.19219e+07	1.58332e+07	9.01814e+06	8.64161e+06	1.25867e+07	7.36554e+06	1.01172e+07	1.43747e+07	8.30393e+06	1.42924e+07	1.07499e+07	8.33751e+06	1.0318e+07	7.18704e+06	1.3588e+07	1.21415e+07	9.14844e+06	1.2175e+07
343	121.069	0.619509	87	879757	1.04486e+06	2.10767e+06	772192	1.85329e+06	1.07007e+06						610801	1.17824e+06	417656	1.31233e+06	461395	675118	789167	292727	1.23982e+06	521858	1.52266e+06	1.8931e+06	808549	1.30847e+06	377250	1.24718e+06	824891	902197	852561	565039	1.09792e+06	502844	1.33179e+06	775109	1.0624e+06	855670	561564	685611	1.05598e+06	816173	1.05405e+06	2.32864e+06	1.61032e+06	1.65513e+06	1.96101e+06
364	101.071	0.610241	41	1.50627e+06	1.58752e+06	5.27593e+06	1.54486e+06	1.72483e+06	1.12115e+06						2.24746e+06	1.04386e+06	914847	1.8189e+06	561158	1.07687e+06	964909	339785	2.27815e+06	1308050	548690	5.03684e+06	1.64826e+06	2.37619e+06	411812	5.11203e+06	2.33227e+06	2.35361e+06	235067	525432	1.70614e+06	328063	374316	738517	1.16973e+06	535030	1.4337e+06	1.06141e+06	4.29914e+06	2.45631e+06	1.82658e+06	1.43429e+06	952200	1.40063e+06	2.08453e+06
376	88.0763	0.627288		4.5123e+06	6.08402e+06	7.13564e+06	5.35212e+06	5.90294e+06	5.72106e+06						3.9793e+06	4.11349e+06	3.70989e+06	6.2465e+06	5.94496e+06	5.52503e+06	5.82862e+06	4067275	5.91288e+06	4.40982e+06	5.5974e+06	5.92143e+06	4.90931e+06	6.01458e+06	7.36926e+06	5.46631e+06	7.36852e+06	6.62764e+06	8.23844e+06	4.8454e+06	5.81116e+06	7.62937e+06	7.96869e+06	6.30228e+06	7.24947e+06	6.95107e+06	7.02637e+06	5.78347e+06	6.3878e+06	5.49891e+06	4.11378e+06	6.10626e+06	6.13328e+06	5.09818e+06	6.57998e+06
378	120.066	0.619881	87	2.17007e+07	2.50346e+07	5.16916e+07	1.8664e+07	4.44845e+07	2.5314e+07	378	0.665193	C4H9NO3	Threonin		1.24507e+07	3.15564e+07	1.0784e+07	3.20117e+07	1.1025e+07	1.80293e+07	1.75725e+07	7.33543e+06	2.9558e+07	1.2842e+07	3.61971e+07	5.19586e+07	1.90885e+07	3.51047e+07	9.96485e+06	2.70797e+07	1.87743e+07	2.17288e+07	1.95653e+07	1.44486e+07	2.51812e+07	1.31921e+07	3.0797e+07	1.964e+07	2.60642e+07	1.97736e+07	1.51211e+07	1.70598e+07	2.99317e+07	1.76713e+07	2.49583e+07	4.89564e+07	3.82884e+07	3.71768e+07	4.54594e+07
385	104.071	0.62046	38	1.53588e+07	2.93795e+07	3.42174e+07	1.27696e+07	1.68059e+07	1.80215e+07	385	0.625645	C4H9NO2	Aminalon		5.14084e+06	2.48453e+07	3.12725e+06	2.83217e+07	1.74931e+07	3.13439e+07	4.49916e+07	7.15655e+06	4.9554e+07	2.77839e+07	3.30312e+07	4.30606e+07	2.84568e+07	2.2218e+07	9.02218e+06	3.36273e+07	2.56843e+07	1.91781e+07	1.8688e+07	1.40046e+07	2.59189e+07	1.26652e+07	2.39997e+07	1.89622e+07	4.00636e+07	2.58782e+07	2.01578e+07	2.54761e+07	3.18558e+07	1.87105e+07	1.27198e+07	5.43201e+07	5.07241e+07	5.70704e+07	6.69283e+07
410	84.045	0.625394	87	9.76477e+06	1.65157e+07	2.62243e+07	1.18431e+07	1.65322e+07	1.3653e+07	410	0.121409	C4H5NO	2H-Pyrrol-2-one, 3,4-dihydro-		8.3999e+06	1.09653e+07	4.50862e+06	1.51853e+07	9.38072e+06	1.00079e+07	1.23867e+07	7.83299e+06	2.0729e+07	1.06823e+07	1.29386e+07	2.36384e+07	1.51947e+07	1.70997e+07	1.27917e+07	2.87259e+07	1.78122e+07	1.90186e+07	1.49432e+07	1.08297e+07	1.69782e+07	1.18562e+07	1.93316e+07	1.70378e+07	2.17327e+07	1.55799e+07	1.66804e+07	1.46133e+07	2.35934e+07	1.78292e+07	1.29857e+07	1.57829e+07	1.86844e+07	1.77318e+07	2.25765e+07
419	102.055	0.626043		7.65279e+06	1.11688e+07	1.79653e+07	8.47511e+06	1.29058e+07	1.08355e+07	419	0.173214	C4H9NO3	Threonin		4.42907e+06	9.77806e+06	4.349e+06	1.2055e+07	6.34144e+06	7.57087e+06	9.17747e+06	4.09912e+06	1.04583e+07	6.83002e+06	1.31714e+07	1.72411e+07	8.60748e+06	1.27758e+07	6.7411e+06	1.54221e+07	1.10249e+07	1.25817e+07	1.06078e+07	7.3878e+06	1.18267e+07	8.15058e+06	1.43743e+07	8.48464e+06	1.38126e+07	1.09159e+07	7.69421e+06	1.02162e+07	1.33965e+07	9.22468e+06	7.2191e+06	1.57919e+07	1.68251e+07	1.42801e+07	1.79663e+07
421	132.066	0.628477		2.71467e+06	4.10815e+06	1.00733e+07	1.59769e+06	8.37317e+06	2.53984e+06	421	0.235719	C5H11NO4	null		1.09309e+06	5.38026e+06	689922	3.6954e+06	1.54864e+06	1.74573e+06	2.38146e+06	903206	4.89853e+06	1.87998e+06	8.95316e+06	1.62581e+07	2.43341e+06	5.65485e+06	724358	3.46441e+06	2.04976e+06	1.88977e+06	989555	2.32288e+06	4.17631e+06	1.52691e+06	4.19047e+06	2.73839e+06	2.68644e+06	2.59584e+06	1.24253e+06	2.45532e+06	5.85461e+06	2.85052e+06	1.72358e+06	7.18534e+06	6.58237e+06	1.24417e+07	1.27477e+07
422	134.081	0.652971		2.60051e+06	2.24601e+06	4.66312e+06	1.20273e+06	4.09737e+06	1.87312e+06	422	0.209769	C5H11NO3	AmbotzHAA2000		980760	4.78779e+06	510934	4.12257e+06	618689	1.49918e+06	622843	228648	3.35793e+06	1.89615e+06	3.66775e+06	4.65571e+06	1.97113e+06	3.21599e+06	236210	2.33628e+06	1.2774e+06	2.30303e+06	759992	1.22101e+06	3.29333e+06	947701	2.47876e+06	1.63356e+06	2.2672e+06	711739	926160	2.35177e+06	4.53973e+06	1.79228e+06	1.51689e+06	4.72841e+06	4.87203e+06	3.94236e+06	3.86861e+06
423	268.103	0.626817		91482	182126	976605	60088.7	849923	53752.2						33.0033	105754	31.348	260109	66194.6	39.2157	81914.4	32.4675	43.6681	51118.6	434189	2.44907e+06	223493	603681	61163.4	41.1523	49.7512	44.6429	53.7634	51197.1	119786	53932.2	45.8716	93522.1	111455	62748.6	72830.7	37.7358	269104	77102.3	33.8983	170556	162417	372091	240004
429	136.022	0.649934	93	7.83338e+06	9.48378e+06	1.01689e+07	9.17693e+06	1.04661e+07	9.33889e+06	429	0.1274	C7H5NS	Thiazolo[3,2-a]pyridinium		7.21258e+06	6.92534e+06	6.8809e+06	1.03147e+07	1.403e+07	1.11895e+07	1.01891e+07	8.07467e+06	1.18042e+07	8.07611e+06	1.03415e+07	9.97928e+06	8.8844e+06	1.16628e+07	9.45565e+06	8.20296e+06	9.23066e+06	8.90165e+06	1.08258e+07	6.02314e+06	7.95998e+06	1.06715e+07	9.20838e+06	8.54105e+06	9.88514e+06	9.00495e+06	9.47827e+06	7.68287e+06	8.2957e+06	7.44434e+06	7.64281e+06	1.12908e+07	1.01017e+07	9.09951e+06	1.08393e+07
442	148.061	0.630652		1.58709e+08	2.98899e+08	4.02824e+08	1.54648e+08	2.84267e+08	2.58684e+08	442	0.716246	C5H9NO4	Glutamat		5.29075e+07	2.54628e+08	3.77871e+07	2.89514e+08	1.25568e+08	2.04453e+08	2.45983e+08	8.19632e+07	2.75919e+08	2.06298e+08	3.82659e+08	4.50187e+08	2.37704e+08	3.45795e+08	1.10256e+08	4.15952e+08	2.9392e+08	3.21913e+08	2.62573e+08	2.26923e+08	3.43941e+08	2.26029e+08	3.52332e+08	2.26485e+08	3.94514e+08	3.42894e+08	1.92053e+08	2.84841e+08	3.85587e+08	2.30188e+08	1.33838e+08	3.81528e+08	4.94783e+08	3.89951e+08	4.85528e+08
447	258.111	0.629505		4.32652e+06	1.70461e+07	2.36162e+07	3.28455e+06	8.43152e+06	7.44953e+06	447	0.686175	C8H20NO6P	Gliatilin (TN)		224620	1.01794e+07	211536	6.69056e+06	1.09469e+06	2.13324e+06	1.99505e+07	1.79286e+06	9.67933e+06	6.78009e+06	6.22195e+07	1.15851e+08	6.05266e+06	3.81078e+07	547191	9.40058e+06	1.04018e+07	7.33307e+06	2.65152e+06	2.08746e+07	1.66267e+07	2.4744e+06	1.60588e+07	7.74127e+06	1.33216e+07	1.31259e+07	1.52372e+06	7.84166e+06	1.59232e+07	9.63525e+06	2.12965e+06	3.0636e+07	2.52545e+07	3.84254e+07	2.53553e+07
457	179.118	0.813998		531416	924141	698468	1.21517e+06	6.89135e+06	478850	457	0.174181	C10H16N2O2	null		142970	616254	804356	562086	207817	337538	970786	357189	865719	1.04201e+06	1.65535e+06	1.85931e+06	428147	883663	518925	611643	833987	408920	568371	1.02681e+06	738764	644382	408644	510109	2.53832e+06	898494	2.11664e+06	713409	624749	1.02112e+06	859935	1.85205e+06	978075	744289	1.8911e+06
460	219.027	0.613327		2.50334e+06	4.32691e+06	8.07129e+06	2.59425e+06	7.7461e+06	2.98418e+06	460	0.0487657	C7H8N4O2	null		293653	3.55904e+06	157392	6.00328e+06	1.61156e+06	1.82421e+06	6.42778e+06	1.21955e+06	4.78553e+06	7.57795e+06	1.36536e+07	1.70165e+07	4.15873e+06	1.45465e+07	192194	719497	3.39649e+06	1.14244e+06	1.50191e+06	6.90751e+06	5.84721e+06	4251620	6.97898e+06	3.15237e+06	2.10828e+06	6.78344e+06	747792	3.05949e+06	2.49658e+06	3.21922e+06	680858	1.22104e+06	2.0388e+06	5.20668e+06	2.59165e+06
465	61.0404	0.712091		9.68707e+06	9.74407e+06	8.64118e+06	9.66661e+06	9.58342e+06	9.10244e+06						8.22955e+06	8.75662e+06	8.75666e+06	1.30055e+07	1.01255e+07	9.23059e+06	9.54756e+06	7.37634e+06	9.84262e+06	7.67619e+06	9.86179e+06	1.04487e+07	8.98935e+06	9.68181e+06	9.91761e+06	8.61534e+06	1.02182e+07	9.26331e+06	1.11463e+07	6.57473e+06	8.50509e+06	1.08935e+07	9.8476e+06	9.08463e+06	1.05261e+07	9.35717e+06	9.93604e+06	8.20213e+06	9.10772e+06	8.16598e+06	7.7105e+06	1.33734e+07	1.05491e+07	9.52676e+06	1.94397e+07
467	271.07	0.660035		1.15045e+06	59298.1	80758.4	1.15176e+06	121335	297783	467	0.238233	C9H16N2O5	2-amino-5-(1-carboxypropylamino)-5-oxopentanoic acid		1.11241e+06	32.7869	3.41445e+06	74885.6	43.29	80244.9	41.841	32.4675	122098	66313.7	42.3729	338720	200628	239431	370474	162117	49.7512	80202	53.7634	30.9598	40.1606	52.6316	45.8716	42.5532	50.2513	46.2963	54461.8	37.7358	43.8596	51762.4	57647.4	48.0769	44.843	40.9836	49.505
471	309.13	0.651344		1.60656e+06	2.79383e+06	2.12929e+07	474492	3.41729e+06	273873	471	0.262198	C11H20N2O8	null		51511.6	1.45238e+06	31.348	4.92231e+06	43.29	987556	277245	32.4675	532520	476416	1.06836e+06	7.33262e+07	2.33716e+06	3.7314e+06	48.0769	516940	49.7512	44.6429	101696	30.9598	391064	90625.8	148015	42.5532	50.2513	46.2963	48.0769	117482	1.22152e+06	38.7597	133963	507442	235111	1.41892e+06	877554
474	80.0502	0.66284	93	3.87396e+06	4.21823e+06	4.58537e+06	4.81636e+06	6.65434e+06	4.2196e+06	474	0.277674	C5H5N	Piridina		3.64449e+06	3.32673e+06	3.28077e+06	5.24385e+06	5.13576e+06	4.11016e+06	3.93504e+06	3.08299e+06	3.9279e+06	3.03321e+06	3.95856e+06	3.74672e+06	3.8419e+06	3.81587e+06	5.02834e+06	4034500	5.27843e+06	4.55359e+06	6.21061e+06	3.10312e+06	3.86602e+06	5.34897e+06	4.73904e+06	4.17165e+06	4.87851e+06	4.41302e+06	4.54007e+06	3.68819e+06	3.91708e+06	3.68289e+06	3.03079e+06	4.4522e+06	4.35566e+06	4.05302e+06	4.90618e+06
475	365.106	0.779438	42	8.21004e+06	1.06692e+07	1.69482e+07	7.9087e+06	1.25569e+07	8.62049e+06	475	0.0623726	C18H22O7S	2-(hydroxymethyl)-6-[2-[2-(4-hydroxyphenyl)ethyl]thiophen-3-yl]oxyoxane-3,4,5-triol		3.73255e+06	1.12962e+07	4.41215e+06	1.33992e+07	7.27288e+06	9.0259e+06	1.32655e+07	4.69557e+06	1.41256e+07	1.0405e+07	1.77806e+07	1.8293e+07	9.67751e+06	1.45798e+07	2.87711e+06	6.55886e+06	7.20191e+06	7.3869e+06	5.01061e+06	1.00295e+07	1.39366e+07	1.07101e+07	1.27045e+07	9.98974e+06	9.66202e+06	1.11503e+07	8.13249e+06	1.03159e+07	1.08132e+07	7.73612e+06	8.51565e+06	1.4108e+07	1.31209e+07	1.50602e+07	1.48485e+07
476	203.053	0.65463		5.01991e+06	3.85379e+06	1.08585e+07	3.18475e+06	1.31889e+07	2.64672e+06	476	0.0897809	C7H8N4O2	null		603909	4.43908e+06	328655	1.4708e+07	773518	3.96803e+06	1.49103e+07	578139	8.04009e+06	6.79819e+06	1.21226e+07	2.44183e+07	6.72522e+06	1.64347e+07	323131	537123	556470	573677	903415	933312	964580	1.12324e+06	1.24609e+06	1.01928e+06	518032	1.47391e+06	530531	1.41279e+06	2.18523e+06	324670	1.38788e+06	1.55348e+06	1.54113e+06	3.96607e+06	2.20786e+06
480	360.151	0.777594	42	2.7003e+07	1.6572e+07	2.7527e+07	1.35033e+07	2.67784e+07	1.31585e+07	480	N/A	C12H25NO11	null		1.09912e+07	4.37026e+07	1.29608e+07	4.03572e+07	1.14729e+07	1.64431e+07	2.31062e+07	6.87201e+06	2.55686e+07	1.96598e+07	3.78687e+07	3.84797e+07	1.91083e+07	2.81483e+07	3146210	7.6686e+06	8.33233e+06	8.21397e+06	4.86198e+06	1.34737e+07	1.89042e+07	1.36701e+07	1.61552e+07	1.28204e+07	1.14498e+07	1.18839e+07	1.0395e+07	1.28359e+07	1.4076e+07	1.04462e+07	1.08478e+07	2.1911e+07	1.97278e+07	2.86364e+07	2.53651e+07
484	85.0291	0.773152	42	8.59341e+06	1.0687e+07	2.53504e+07	7.87056e+06	1.63725e+07	9.15682e+06	484	0.110875	C4H6O3	diacetate		4.07226e+06	1.57492e+07	4.08164e+06	1.04705e+07	6.07266e+06	7.96439e+06	1.37274e+07	4.29091e+06	1.38927e+07	1.19664e+07	1.79423e+07	2.01289e+07	1.15647e+07	1.13301e+07	5.0002e+06	7.4064e+06	9.25794e+06	7.30979e+06	6.00555e+06	1.22046e+07	1.60111e+07	9.60725e+06	1.17084e+07	9.74671e+06	9.34777e+06	9.38159e+06	8.17825e+06	9.466e+06	1.24114e+07	7.92135e+06	6.03823e+06	1.22456e+07	9.55253e+06	1.9002e+07	1.47655e+07
485	198.098	0.712988		4.10306e+06	1.65184e+06	3.73614e+06	1.19566e+06	4.94831e+06	895967	485	0.163871	C6H15NO6	null		384640	3.75031e+06	376054	1.19012e+07	318871	1.60167e+06	4.61279e+06	198923	3.09407e+06	2.45292e+06	5.2424e+06	1.06861e+07	2.71369e+06	8.49547e+06	92980.5	284632	329261	299462	141752	1.02356e+06	873043	476092	926277	583281	366219	801823	316966	553022	503461	365362	326883	1.12709e+06	548603	1.15475e+06	1.41102e+06
494	166.087	0.692498		651853	576919	145840	378755	349684	439278						537125	1.27139e+06	473697	325197	816561	699838	759069	77904.3	1.09982e+06	689156	1.34395e+06	463015	201595	209585	137328	84572.3	260849	608030	556297	451327	173419	298207	1.37434e+06	376800	737151	1.11324e+06	182677	552674	841730	688138	33.8983	847186	1.0191e+06	840614	681443
495	113	0.66769	39	2.88267e+06	7.4016e+06	1.3737e+07	2.32302e+06	7.26432e+06	4.22854e+06	495	0.0938212	C3H6O2	null		761900	5.57e+06	1.13173e+06	4.06705e+06	1.64397e+06	2.1683e+06	2.04362e+06	1.42094e+06	3.11357e+06	4.05534e+06	1.24342e+07	7.19467e+06	3.18846e+06	4.15791e+06	1.41001e+06	6.07869e+06	8.05272e+06	7.75927e+06	3.12161e+06	1.49488e+07	1.75181e+07	4.08652e+06	1.71577e+07	1.6431e+07	1.28061e+07	9.26933e+06	5.12004e+06	1.75938e+07	8.86857e+06	1.08463e+07	2.01689e+06	5.24898e+06	5.4545e+06	9.54994e+06	9.52972e+06
497	247.058	0.670527	39	5.20263e+06	7.80258e+06	1.72362e+07	2.40183e+06	1.06286e+07	2.75744e+06	497	0.14173	C8H16O6	null		70197.7	1.48547e+07	56851.2	5.82882e+06	1.94544e+06	2.38785e+06	4.00298e+06	2.00313e+06	3.87049e+06	4.30141e+06	2.93033e+07	1.3088e+07	3.06973e+06	4.67003e+06	285369	1.21358e+06	5.02055e+06	1.81461e+06	2.64251e+06	2.80392e+07	2.7928e+07	3.12306e+06	3.01424e+07	2.03601e+07	5.81683e+06	1.2225e+07	2.24557e+06	1.27436e+07	4.6181e+06	4.78082e+06	851089	1.88801e+06	2.41797e+06	7.22695e+06	3.34429e+06
498	161.092	0.699647		1.04064e+06	1.07974e+06	2.72554e+06	726372	1.80316e+06	754958						450752	2.59766e+06	199156	915002	267028	521283	378604	127324	1.18334e+06	795866	2.158e+06	2.58001e+06	580121	938203	80918.1	1.38316e+06	1.15831e+06	1.09129e+06	263840	1.43702e+06	2.11257e+06	632749	1.26139e+06	1.03302e+06	1.3831e+06	994478	719706	1.37482e+06	2.04122e+06	1.00845e+06	615391	1.2837e+06	691489	2.42857e+06	1.33306e+06
504	152.071	0.687431		47465.6	223996	42814.6	625486	111622	430490	504	0.130748	C8H11NO3	Noradrop		33.0033	105653	84127.8	48.5437	332255	393089	72605.9	530447	237910	242144	89003.4	143764	180483	101387	186913	317219	296491	419185	223207	94410.3	132312	316513	276538	507119	293220	186499	155582	219765	43.8596	38.7597	400894	239698	345577	88999.2	49.505
507	90.092	0.698331		2.89233e+07	3.51459e+07	3.65356e+07	3.93771e+07	4.01512e+07	3.26067e+07	507	0.586887	C4H11NO	4-Aminobutanol		2.04441e+07	2.44623e+07	3.90812e+07	3.17056e+07	2.52318e+07	2.095e+07	2.61406e+07	2.28312e+07	2.85804e+07	3.23224e+07	3.93626e+07	2.54518e+07	2.19787e+07	2.47343e+07	3.83509e+07	2.53607e+07	3.75345e+07	2.74614e+07	5.12941e+07	4.22778e+07	3.51345e+07	43106000	4.74542e+07	6.95062e+07	5.29023e+07	4.53601e+07	4.11742e+07	4.28904e+07	5.85579e+07	4.35712e+07	3.05827e+07	2.14567e+07	2.68247e+07	2.21583e+07	3.32748e+07
509	200.973	0.815164		1.84484e+06	1.59891e+06	2.22034e+06	1.88336e+06	1.84371e+06	2.2904e+06						1.96114e+06	1.34596e+06	1.91155e+06	2.16069e+06	2.21985e+06	1.72324e+06	2.02587e+06	1.54174e+06	1.50581e+06	1.14461e+06	1.25224e+06	45.8716	1.68388e+06	1.14962e+06	3.35431e+06	2.65909e+06	3.81606e+06	1.83445e+06	2.00732e+06	265976	1.10493e+06	2.3875e+06	1.19094e+06	1.38265e+06	1.45349e+06	2.36269e+06	1.4463e+06	1.35019e+06	3.55262e+06	459555	1.16764e+06	1.46997e+06	269276	911057	1.38519e+06
514	177.956	0.796334		365420	742026	952481	470372	496012	956260	514	0.158807	C2H5NO4S	null		477468	238498	444402	301312	208838	178689	196119	102784	167387	163347	200821	45.8716	239800	147417	821825	3.85353e+06	3.7226e+06	770957	382110	201781	449398	1.23252e+06	187049	473482	339775	2.20942e+06	1.83377e+06	525560	4.01364e+06	388260	84910.3	139735	137352	95704.8	163891
521	73.0655	0.698546		3.4566e+06	5.24394e+06	5.48823e+06	5.00964e+06	9.56369e+06	5.33296e+06	521	0.200772	C4H10O2	Sucol B		2.92725e+06	3.0291e+06	3.27658e+06	4.59349e+06	6.0953e+06	5.34821e+06	5.37234e+06	4.53417e+06	5.92819e+06	4.56934e+06	6.63853e+06	6.35824e+06	5.15075e+06	5.89931e+06	5.58931e+06	3.55082e+06	5.29256e+06	5.00246e+06	6.44115e+06	3.6979e+06	4.53097e+06	5.96115e+06	5.60535e+06	5.63078e+06	5.80566e+06	5.28964e+06	5.50547e+06	4.226e+06	5.07478e+06	4.53085e+06	4.31681e+06	5.69952e+06	5.33477e+06	4.23132e+06	5.81749e+06
524	235.962	0.715509		336672	1.93252e+06	1.83824e+06	434999	797910	2.17707e+06	524	0.227612	C4H7NO6S	null		33.0033	782562	31.348	564063	167662	164633	64947.2	46535.7	238509	292256	445931	45.8716	205348	146087	48.0769	9.9521e+06	1.04593e+07	2.20694e+06	118970	539590	1.38388e+06	4.08751e+06	634937	1.68163e+06	1.27895e+06	6.49225e+06	5.27264e+06	416536	1.24647e+07	1.23685e+06	55663.3	300373	162732	460804	683436
534	371.102	0.690852		1.61843e+06	1.81666e+06	918205	2.27479e+06	3.1084e+06	3.84433e+06	534	0.472793	C14H28O6S3	3,4-bis(pentylsulfonyl)thiolane 1,1-dioxide		1.4605e+06	1.30382e+06	1.32005e+06	2.38938e+06	4.13835e+06	3.31359e+06	2.55712e+06	2.01288e+06	2.69287e+06	1.59744e+06	2.07776e+06	450193	1.4917e+06	768453	1.52877e+06	160821	1.98429e+06	1.76363e+06	1.45207e+06	1.17232e+06	1.71616e+06	2.29265e+06	2.18273e+06	1.66518e+06	1.81249e+06	1.81365e+06	1.99773e+06	1.20951e+06	491013	378657	1.56858e+06	2.42824e+06	1.94746e+06	2.39173e+06	3.10949e+06
537	138.055	0.701339		4.26575e+07	5.87915e+07	1.01586e+08	7.7672e+06	4.17964e+07	3.92318e+07	537	0.268225	C7H7NO2	Gynesine		7.14497e+06	1.15212e+08	4.17149e+06	4.41015e+07	1.68225e+07	2.52339e+07	1.533e+07	8.74928e+06	4.757e+07	2.3547e+07	1.55652e+08	1.28777e+08	2.01299e+07	5.06083e+07	3.13447e+06	3.50551e+07	2.29039e+07	2.45704e+07	6.13912e+06	5.61637e+07	1.23266e+08	1.38584e+07	6.91528e+07	3.58613e+07	3.66082e+07	3.08129e+07	8.48625e+06	4.56715e+07	9.97447e+07	3.66235e+07	1.98554e+07	135853125	1.12919e+08	2.10331e+08	2.34213e+08
540	70.0659	0.69712		4.00816e+06	9.9047e+06	4.47972e+07	3.04659e+06	2.08422e+07	4.72601e+06	540	0.110578	C4H9NO	#NAME?		337839	1.02322e+07	322394	5.14018e+06	1.27804e+06	1.78035e+06	2.89852e+06	998480	9.51617e+06	5.95413e+06	1.32543e+07	9.87364e+07	5098400	3.73593e+07	1.55392e+06	1.79586e+07	7.34561e+06	5.15696e+06	2.02723e+06	3.82296e+06	1.01296e+07	2.93359e+06	4.07272e+06	4.18465e+06	4.66418e+06	3.78643e+06	2.32365e+06	3.60934e+06	2.57196e+07	1.03199e+07	525639	3.65522e+06	4.18034e+06	8.45655e+06	5.34656e+06
541	116.071	0.712113		9.05607e+07	2.0394e+08	9.68393e+08	5.00878e+07	4.53575e+08	8.12404e+07	541	0.215138	C5H11NO3	AmbotzHAA2000		6.30955e+06	2.41294e+08	6.64942e+06	1.0799e+08	1.45305e+07	2.55544e+07	5.21338e+07	1.22933e+07	1.89477e+08	1.3074e+08	2.89359e+08	2.1607e+09	1.00659e+08	8.18618e+08	7.73217e+06	3.84743e+08	1.41195e+08	9.66321e+07	1.3129e+07	8.38526e+07	2.09192e+08	3.7556e+07	6.56611e+07	7.31868e+07	8.41241e+07	5.79154e+07	2.22912e+07	5.83872e+07	5.60683e+08	2.2296e+08	1.20132e+07	6.18402e+07	8.24282e+07	1.71263e+08	1.13445e+08
546	320.874	0.712404		29840.9	147028	49.8343	64629.9	35725.9	472320						33.0033	32.7869	119249	48.5437	43.29	39.2157	41.841	32.4675	43.6681	34.0136	42.3729	45.8716	39.2157	43.6681	3.93811e+06	247345	49.7512	109247	53.7634	30.9598	40.1606	52.6316	45.8716	42.5532	50.2513	46.2963	408987	37.7358	43.8596	38.7597	33.8983	48.0769	44.843	40.9836	49.505
549	93.0866	0.708708		36.4205	4934.26	28718.4	113323	1.61479e+06	41.4678						33.0033	32.7869	31.348	48.5437	43.29	39.2157	41.841	32.4675	43.6681	156551	42.3729	45.8716	39.2157	43.6681	48.0769	41.1523	49.7512	44.6429	53.7634	30.9598	40.1606	52.6316	45.8716	42.5532	50.2513	46.2963	48.0769	37.7358	43.8596	38.7597	33.8983	48.0769	44.843	40.9836	49.505
550	201.976	0.715144		663055	637346	72823.3	1.77289e+06	1.67931e+06	1.40632e+06						1.22613e+06	32.7869	1.1619e+06	264150	2.60653e+06	1.33187e+06	1.34051e+06	1.6298e+06	785262	226943	42.3729	46932.1	960142	637265	3.39127e+06	324374	140579	418108	2.01368e+06	30.9598	40.1606	117513	45.8716	42.5532	98788.8	46.2963	548624	37.7358	43.8596	99234.4	1.29033e+06	717349	648080	125063	146227
560	291.379	0.901301	26	481105	476657	1.23295e+06	676763	849218	1.1689e+06						554217	197457	875319	297427	43.29	39.2157	41.841	32.4675	43.6681	34.0136	42.3729	45.8716	39.2157	43.6681	4.60106e+06	1.4238e+06	2.23207e+06	715942	53.7634	30.9598	40.1606	1.49492e+06	45.8716	342394	217842	405253	1.8045e+06	687026	1.06424e+06	263157	33.8983	48.0769	44.843	40.9836	49.505
562	153.956	0.930115	26	3.06442e+06	2.99693e+06	6.49874e+06	4.56199e+06	5.43289e+06	6.59631e+06						3.61015e+06	998557	3.98184e+06	3.66715e+06	1.91868e+06	825475	1.77791e+06	1.51777e+06	1.42865e+06	602299	548938	550401	2.15212e+06	821627	1.60501e+07	3.98007e+06	1.02605e+07	5.31651e+06	4.35267e+06	858759	1.14248e+06	6.50213e+06	638768	2.13057e+06	3.21273e+06	3.21037e+06	3.42594e+06	4.374e+06	6.68532e+06	4.05004e+06	1.58502e+06	1.52909e+06	1.39374e+06	1.01351e+06	1.4276e+06
572	189.04	0.751255	24	1.81549e+06	1.42596e+06	1.14844e+06	1.41769e+06	1.40039e+06	994575						743982	2.86189e+06	382304	3.27378e+06	1.27592e+06	794406	1.77e+06	673785	1.80966e+06	2.56592e+06	2.38028e+06	1.57177e+06	1.19293e+06	1.32288e+06	48.0769	453403	708559	611654	270144	1.7097e+06	1.28919e+06	537496	1.02979e+06	640143	991230	951881	703247	1.12964e+06	515218	691336	2.91466e+06	2.81461e+06	3.14216e+06	2.96163e+06	3.79837e+06
594	242.088	0.781225	24	3.4303e+06	2.31479e+06	1.6198e+06	1.9659e+06	2.54624e+06	1.67674e+06	594	0.157652	C7H15NO8	null		1.60018e+06	5.93505e+06	826934	5.35905e+06	1.93636e+06	2.09081e+06	2.50072e+06	1.26184e+06	4.1068e+06	3.4336e+06	6.21707e+06	1.96248e+06	1.55621e+06	1.68459e+06	120326	646764	1.37524e+06	1.06074e+06	409557	2.80202e+06	1.32566e+06	1.17801e+06	708219	1.108e+06	1.1536e+06	1.18224e+06	1.18821e+06	1.36916e+06	515294	1.23916e+06	4.48514e+06	3.59835e+06	5.50009e+06	5.46269e+06	6.6492e+06
598	170.47	0.766443		20080.4	137809	367845	99775.7	118515	511106						33.0033	32.7869	80207.3	48.5437	43.29	39.2157	41.841	32.4675	43.6681	34.0136	42.3729	45.8716	73647.5	43.6681	1.07439e+06	404285	1.02274e+06	44.6429	53.7634	30.9598	40.1606	606724	45.8716	42.5532	50.2513	196910	689727	51404	289107	38.7597	33.8983	48.0769	44.843	40.9836	49.505
599	227.983	0.774904	26	415433	537656	1.06959e+06	613067	570943	1.21434e+06						677254	116499	643505	224476	77553.9	62160.7	102801	32.4675	62947.6	34.0136	42.3729	45.8716	222668	58808.4	3.89491e+06	1.40262e+06	2.74593e+06	842500	640128	42118.8	232681	1.35942e+06	50763	441660	394196	527195	1.32134e+06	552580	1.70872e+06	408076	52836.3	48.0769	44.843	40.9836	49.505
608	101.06	0.706323		7.6887e+06	1.26976e+07	9.9211e+06	9.07351e+06	1.5328e+07	1.234e+07	608	0.110835	C5H10O3	5-Hydroxyvalerate		6.88175e+06	6.61502e+06	6.79296e+06	1.04651e+07	2.0007e+07	1.65271e+07	1.66228e+07	1.38083e+07	1.76597e+07	1.07545e+07	1.89132e+07	1.68535e+07	1.41433e+07	1.45911e+07	1.19685e+07	9.0578e+06	1.2046e+07	1.12731e+07	1.37681e+07	7.40178e+06	1.14185e+07	1.37985e+07	1.33161e+07	1.06105e+07	9.20365e+06	1.12321e+07	1.3274e+07	9.04625e+06	1.05849e+07	9.47242e+06	9.41235e+06	1.24957e+07	1.20399e+07	1.01206e+07	1.50053e+07
609	193.071	0.738328	81	8.42437e+06	1.25885e+07	5.65157e+07	7.56249e+06	3.36306e+07	7.50332e+06	609	0.283451	C7H12O6	L-Quinate		298455	2.35136e+07	256170	9.62926e+06	3.50183e+06	6.13142e+06	4.60494e+06	2.12534e+06	1.02799e+07	1.0483e+07	2.96158e+07	3.42665e+07	6.12781e+06	1.04095e+07	215050	1.18066e+07	9.09102e+06	5.98985e+06	1.5633e+06	1.81799e+07	3.47886e+07	4.00177e+06	1.12971e+07	1.16621e+07	1.77037e+07	1.09954e+07	1.51823e+06	2.69791e+07	2.66942e+07	1.62564e+07	3.19317e+06	9.2627e+06	1.00472e+07	1.71326e+07	2.98295e+07
615	291.048	0.722089	81	616504	1.20673e+06	3.77545e+06	445448	1.99337e+06	480982						39954.8	1.63886e+06	31.348	787169	312016	546177	333961	147397	1.02363e+06	1.27425e+06	4.32128e+06	3.46552e+06	643493	915748	172943	513135	245330	286241	163792	2.74254e+06	2.95063e+06	372081	2.12144e+06	1.47207e+06	1.55007e+06	1.23122e+06	159214	2.87772e+06	628812	1.19958e+06	249629	857058	939161	1.76469e+06	2.56906e+06
617	226.071	0.740308		1.95382e+07	2.80347e+07	2.66535e+07	4.79415e+06	1.73587e+07	1.82685e+07	617	0.110265	C10H11NO5	null		1.16285e+07	3.18122e+07	5.17042e+06	2.95415e+07	1.75138e+07	1.63984e+07	6.30773e+06	9.08762e+06	2.7536e+07	2.63107e+07	3.79235e+07	3.1617e+07	1.9934e+07	2.16804e+07	3.77447e+06	2.74024e+07	1.71712e+07	2.60439e+07	1.05063e+07	3.77993e+07	5.21982e+07	1.96336e+07	4.3106e+07	3.16469e+07	3.71982e+07	2.91128e+07	1.21134e+07	4.29493e+07	2.75559e+07	3.58131e+07	9.38119e+06	4.18197e+07	3.68417e+07	4.82064e+07	6.57019e+07
619	247.043	0.762428		2.20191e+06	2.18888e+06	1.56769e+06	1.81734e+06	1.97815e+06	1.57798e+06	619	0.0461432	C8H8N4O4	2-(1-methyl-2,6-dioxo-3H-purin-7-yl)acetate		992237	2.4928e+06	473100	4.8495e+06	1.30918e+06	1.5946e+06	3.26641e+06	1.5096e+06	2.22538e+06	3.32169e+06	2.48781e+06	1.77228e+06	2.34135e+06	2.99256e+06	136966	1.27422e+06	1.48854e+06	1.41649e+06	875734	1.75533e+06	1.86664e+06	1.35189e+06	2.61493e+06	658585	1.0192e+06	1.63586e+06	1.37551e+06	1.70922e+06	1.09467e+06	944689	2.93946e+06	6.42952e+06	2.54151e+06	5.46219e+06	3.53388e+06
632	134.045	0.608847	85	6.94844e+07	1.1125e+08	2.08246e+08	7.54583e+07	9.58067e+07	1.16706e+08	632	0.790245	C4H7NO4	aspartate		2.09648e+07	1.04877e+08	1.66795e+07	1.35417e+08	7.18016e+07	1.04429e+08	1.00573e+08	4.30084e+07	1.37655e+08	9.405e+07	1.17965e+08	1.55318e+08	9.77936e+07	1.60764e+08	3.37607e+07	1.01903e+08	1.78285e+08	1.37714e+08	4.71442e+07	8.78996e+07	1.60683e+08	6.61464e+07	9.02923e+07	9.12125e+07	1.33812e+08	1.05331e+08	5.34106e+07	8.01004e+07	1.79049e+08	1.40006e+08	3.62784e+07	1.62175e+08	1.0994e+08	1.88571e+08	1.35416e+08
647	258.887	0.850755	26	238274	287116	968739	407059	563406	1.34587e+06	647	N/A	C6H5OPS3	null		266772	68703.4	482811	134810	43.29	39.2157	41.841	32.4675	43.6681	34.0136	42.3729	45.8716	70263.2	43.6681	3.36118e+06	590112	1.5858e+06	258067	113268	30.9598	40.1606	536434	45.8716	73488.7	50.2513	166810	1.15178e+06	638294	547837	93610.5	33.8983	48.0769	44.843	40.9836	49.505
652	130.05	0.615159		1.56961e+08	1.78933e+08	4.85922e+08	1.48916e+08	1.88988e+08	1.35162e+08	652	0.187841	C5H9NO4	Glutamat		2.00686e+08	1.41971e+08	7.5951e+07	2.09235e+08	6.68573e+07	1.21594e+08	1.19813e+08	3.87772e+07	2.30479e+08	1.36889e+08	1.23369e+08	4.47462e+08	1.65794e+08	2.52428e+08	5.394e+07	4.7721e+08	2.44475e+08	2.40841e+08	6.78364e+07	8.61855e+07	1.92296e+08	7.20767e+07	9.58899e+07	1.0522e+08	1.68082e+08	1.10212e+08	1.42894e+08	1.33428e+08	3.86479e+08	2.11879e+08	1.71776e+08	1.88303e+08	1.77852e+08	1.78037e+08	2.69706e+08
655	202.988	0.89656	26	494343	557943	803262	805874	1.3623e+06	1.34221e+06	655	0.050978	C4H8N2O3S	null		812393	184824	794003	186152	319824	130004	131668	204857	91454.9	112341	133411	135487	186301	86209.7	4.15285e+06	1.34871e+06	2.47723e+06	777122	672357	96133.1	137562	1.05713e+06	111665	488311	331998	530695	1.06694e+06	567954	1.39117e+06	418015	199491	179686	160594	99375.1	49.505
667	286.882	0.855096	26	51191.5	110671	445911	143190	287703	617568						118678	32.7869	86007	48.5437	43.29	39.2157	41.841	32.4675	43.6681	34.0136	42.3729	45.8716	39.2157	43.6681	1.52811e+06	233020	569269	62208.6	53.7634	30.9598	40.1606	202654	45.8716	42.5532	50.2513	46.2963	488921	311594	144690	38.7597	33.8983	48.0769	44.843	40.9836	49.505
671	125.961	0.920101	26	1.2831e+06	1.24066e+06	3.94368e+06	1.80646e+06	2.46085e+06	2.77855e+06						1.55148e+06	445076	1.57323e+06	1.56262e+06	822801	369631	702475	646999	181090	252912	121906	115529	949663	328039	6.68287e+06	2.31481e+06	4.33636e+06	2.35249e+06	1.79233e+06	381616	464648	2.77201e+06	300533	874419	821913	1.42751e+06	1.56e+06	1.87071e+06	2.84193e+06	1.9281e+06	693879	563776	337614	150123	550981
680	255.376	0.896297	26	678432	617673	1.61178e+06	975488	1.25355e+06	1.66179e+06						520044	249187	1.28945e+06	655051	43.29	39.2157	41.841	32.4675	43.6681	34.0136	42.3729	45.8716	39.2157	43.6681	4.03176e+06	1.87462e+06	3.44259e+06	973399	230538	45651.3	136972	2.21744e+06	45.8716	434211	246072	951213	2.52343e+06	888637	1.35932e+06	408985	33.8983	48.0769	44.843	40.9836	49.505
684	286.093	0.750938		1.20171e+07	8.50974e+06	2.04877e+07	3.97381e+06	1.26275e+07	8.62009e+06	684	0.129245	C12H15NO7	null		8.17174e+06	1.94828e+07	4.88132e+06	1.55324e+07	1.30877e+07	7.85027e+06	1.24716e+06	7.82428e+06	1.08067e+07	4.98018e+06	3.2696e+06	1.24158e+06	3.56823e+06	788344	3.17264e+06	1.07251e+07	8.12095e+06	1.39035e+07	5.97399e+06	1.05109e+07	2.25305e+07	7.75546e+06	1.0383e+07	1.08347e+07	1.29832e+07	1.09109e+07	5.29741e+06	1.66678e+07	1.94333e+07	1.20421e+07	5.86634e+06	2.60987e+06	5.04095e+06	1.10694e+07	7.23353e+06
691	149.956	0.69751	26	239688	430747	867977	306881	378412	1.37649e+06						238207	32.7869	556629	163883	43.29	44187.9	89562.5	32.4675	43.6681	34.0136	42.3729	45.8716	137385	43.6681	3.50539e+06	1.04434e+06	2.6664e+06	712715	53.7634	37176.5	40.1606	1.72314e+06	45.8716	253407	50.2513	610135	1.73956e+06	306451	842741	70567.3	33.8983	48.0769	44.843	40.9836	49.505
692	301.889	0.896503	26	650209	591001	2.43327e+06	897826	1.16929e+06	1.70129e+06						834760	222065	1.13094e+06	413069	43.29	39.2157	41.841	32.4675	43.6681	34.0136	42.3729	45.8716	39.2157	43.6681	4.22758e+06	1.52949e+06	3.42365e+06	841798	377593	46227.1	120201	1.92807e+06	45.8716	563991	253066	756175	2.13467e+06	795531	1.53774e+06	375524	33.8983	48.0769	44.843	40.9836	49.505
695	264.381	0.901937	26	713426	568084	1.70424e+06	891662	959591	1.57739e+06						821957	224405	1.24618e+06	561159	43.29	39.2157	41.841	32.4675	43.6681	34.0136	42.3729	45.8716	39.2157	43.6681	3.70607e+06	1.9094e+06	3.1751e+06	676343	189854	30.9598	98305	1.94851e+06	45.8716	384631	227040	506072	2.21979e+06	976174	1.75585e+06	404797	33.8983	48.0769	44.843	40.9836	49.505
704	156.966	0.785373	26	1.70647e+06	1.44101e+06	5.68302e+06	2.31728e+06	3.29675e+06	3.73603e+06	704	0.098258	C3H3O4P	null		2.06661e+06	510854	2.05957e+06	2.18885e+06	322708	289215	303418	122776	259754	119560	42.3729	248402	390413	213387	6.52963e+06	3.66688e+06	6.6035e+06	3.32161e+06	1341210	509369	76857.4	4.20339e+06	147963	1.16201e+06	1.04171e+06	2.3012e+06	3.01039e+06	1.74762e+06	4.64868e+06	2.50369e+06	249928	286678	216328	151740	122307
713	570.714	0.908855	26	601740	430041	1.56872e+06	751700	962288	1.34847e+06						781442	60040.4	1.11507e+06	450413	43.29	39.2157	41.841	32.4675	43.6681	34.0136	42.3729	45.8716	39.2157	43.6681	2.2695e+06	1.30402e+06	2.50654e+06	679882	53.7634	30.9598	45397	1.53873e+06	45.8716	376310	222271	568463	1.64613e+06	794616	1.42433e+06	384310	33.8983	48.0769	44.843	40.9836	49.505
726	292.376	0.923992	26	2.05482e+06	1.81569e+06	5.58091e+06	2.90237e+06	2.70604e+06	4.72595e+06						2.42239e+06	245683	3.85613e+06	1.69507e+06	43.29	39.2157	41.841	32.4675	43.6681	82007.1	42.3729	45.8716	39.2157	43.6681	1.23953e+07	4.38546e+06	9.42973e+06	2.92695e+06	725636	298492	426437	5.95474e+06	45.8716	1.32918e+06	740801	2.37753e+06	7.40058e+06	3.05271e+06	5.25438e+06	1.32145e+06	33.8983	48.0769	44.843	40.9836	49.505
728	107.951	0.913918	26	1.03476e+06	933336	3.06641e+06	1.47742e+06	1.87913e+06	2.24082e+06						1.27218e+06	374968	1.26531e+06	1.22656e+06	382610	138878	280492	346195	216989	159368	102049	150347	774009	220880	5.43623e+06	1.84772e+06	3.6345e+06	1.12391e+06	1.43427e+06	290594	393063	1.48235e+06	230293	673652	540262	1.23171e+06	1.40272e+06	1.15068e+06	3.61877e+06	1.43561e+06	290757	250925	170014	120049	271322
729	126.956	0.81878	26	522773	628291	2.09068e+06	705269	1.26403e+06	1.53652e+06						748530	128404	758768	455390	86038.8	119495	41.841	334524	108632	34.0136	149709	45.8716	146880	101557	4.08896e+06	1.53052e+06	2.82461e+06	972619	568213	264925	325439	1.78944e+06	28103.7	517612	354702	1.0623e+06	1.27945e+06	705958	1.95808e+06	585393	33.8983	48.0769	44.843	40.9836	78357.9
730	174.977	0.884594	26	606568	647352	2.28372e+06	884236	1.32231e+06	1.50539e+06	730	0.208559	C3H5O5P	null		923971	32.7869	960406	541860	66423.2	162772	190108	369048	100421	70680.9	42.3729	99062	283232	43.6681	4.37707e+06	1.37988e+06	2.80641e+06	878133	1.23276e+06	175246	260732	1.31974e+06	72016.4	500457	416458	958652	1.17091e+06	811297	1.72668e+06	557702	402827	125564	81615	51178.2	68053
731	184.961	0.839091	26	541167	515615	1.28809e+06	821623	1.12307e+06	1.35024e+06						762893	218288	777561	405926	95903.7	87758.6	91073.5	32.4675	87059.1	34.0136	42.3729	45.8716	155550	43.6681	3.87614e+06	1.45648e+06	2.69004e+06	830596	490268	44090.4	202651	1.12094e+06	75385.9	395633	311097	561796	1.09574e+06	687661	1.64613e+06	389545	33.8983	48.0769	44.843	40.9836	60090.9
732	292.877	0.896252	26	292341	263049	793639	400988	560154	770376						222663	102052	571588	273062	43.29	39.2157	41.841	32.4675	43.6681	34.0136	42.3729	45.8716	39.2157	43.6681	1.7581e+06	825957	1.55467e+06	448149	51637.7	30.9598	40.1606	1.06335e+06	45.8716	133446	73266.2	259939	1.17165e+06	480584	507379	88672.5	33.8983	48.0769	44.843	40.9836	49.505
742	104.108	0.59738		4.15439e+07	4.6317e+07	7.67646e+07	3.73565e+07	4.51454e+07	3.88042e+07	742	0.290937	C5H13NO	Cholinum		3.82561e+07	4.8345e+07	2.78613e+07	5.17133e+07	3.65722e+07	2.53491e+07	2.99827e+07	2.56289e+07	3.27181e+07	3.53593e+07	5.92964e+07	6.85821e+07	3.83263e+07	4.40875e+07	2.54163e+07	5.46333e+07	4.51908e+07	5.96225e+07	2.38333e+07	2.9453e+07	3.85589e+07	4.24381e+07	4.73695e+07	4.93142e+07	4.69976e+07	3.5721e+07	3.81523e+07	4.5523e+07	5.36548e+07	4.50264e+07	4.03124e+07	6.92989e+07	6.19188e+07	8.17899e+07	1.16599e+08
761	266.884	0.89409	26	379109	450025	1.14741e+06	562415	767096	1.15969e+06						317568	139922	865305	193642	43.29	39.2157	41.841	32.4675	43.6681	34.0136	42.3729	45.8716	39.2157	43.6681	4.45535e+06	1.26606e+06	2.00323e+06	466444	69762.3	42856.2	40.1606	1516254	45.8716	262662	50.2513	676427	1.63989e+06	575701	1.23964e+06	185733	33.8983	48.0769	44.843	40.9836	49.505
764	261.038	0.651809		6.37153e+06	5.29377e+06	2.72779e+07	4.68495e+06	1.87998e+07	3.46751e+06	764	N/A	C7H9N4O5P	null		1.48423e+06	4.87856e+06	835544	1.82878e+07	2.06221e+06	4.93474e+06	8.66697e+06	1.25857e+06	9.11408e+06	8.52637e+06	1.86774e+07	3.90466e+07	9.99854e+06	1.68283e+07	2.38357e+06	850455	1.54036e+06	1.25845e+06	1.22261e+06	3.98884e+06	1.97337e+06	1.17843e+06	5.17293e+06	1.95424e+06	1.92386e+06	2.05338e+06	1.09558e+06	1.3507e+06	2.2326e+06	1.07693e+06	1.46619e+06	1.80796e+06	2.5266e+06	7.54778e+06	2.72953e+06
776	97.029	0.77549	42	6.84536e+06	8.82828e+06	1.68288e+07	6.44433e+06	1.2453e+07	7.32512e+06	776	0.119562	C5H4O2	2,4-Pentadienal, 5-oxo-		3.23874e+06	8.23926e+06	3.66459e+06	1.22388e+07	6.04199e+06	7.1102e+06	9.6636e+06	3.82166e+06	1.06084e+07	8.2731e+06	1.88412e+07	2.45755e+07	8.14328e+06	1.47947e+07	4.81201e+06	5.90321e+06	7.13677e+06	6.20797e+06	5.4975e+06	8.65447e+06	1.12813e+07	7.56788e+06	9.15933e+06	7.64268e+06	7.18978e+06	7.4397e+06	6.43827e+06	7.1098e+06	8.81899e+06	5.84578e+06	4.87465e+06	9.01019e+06	8.27166e+06	1.30932e+07	1.07954e+07
777	114.092	0.771878		7.84295e+06	1.03223e+07	9.64081e+06	9.28594e+06	9.60717e+06	9.98023e+06	777	0.0962535	C6H13NO2	Caplamin		7.14806e+06	6.92743e+06	6.95882e+06	1.03375e+07	1.10935e+07	1.0495e+07	1.04448e+07	7.91437e+06	1.05868e+07	8.07322e+06	1.02339e+07	1.09098e+07	9.22336e+06	1.00442e+07	1.14288e+07	9.81368e+06	1.12942e+07	1.04668e+07	1.24993e+07	7.37058e+06	9.65739e+06	1.24715e+07	1.11274e+07	1.02697e+07	1.23043e+07	1.03926e+07	1.3527e+07	9.11916e+06	1.00851e+07	9.02879e+06	8145740	1.12524e+07	1.03424e+07	9.42606e+06	1.19607e+07
785	136.076	0.778471		1.72019e+06	2.0182e+06	1.80246e+06	2.6597e+06	2.23971e+06	2.34056e+06	785	0.154553	C8H11NO2	Norphen		1.5396e+06	1.54077e+06	1.61028e+06	2.19011e+06	2.23789e+06	2.0633e+06	2.22013e+06	1.7264e+06	2.24135e+06	1.89278e+06	2.37065e+06	1.74765e+06	1.9097e+06	2187800	2.3655e+06	1.75728e+06	2.2373e+06	1.89522e+06	2.85419e+06	1.49251e+06	1.70561e+06	2.40545e+06	1.98019e+06	2.06846e+06	1.70309e+06	2.2447e+06	2345350	1.75324e+06	1.89661e+06	1.72916e+06	1.54636e+06	2.27066e+06	2.09225e+06	1.706e+06	2.05144e+06
786	220.118	0.959744		187980	255828	306274	74884.8	723154	147832	786	0.291087	C10H17N2O2	null		33.0033	570435	31.348	181421	105379	111677	121084	32.4675	201774	253865	825450	599415	182210	250862	48.0769	195596	264562	215990	59577.8	289737	450595	52.6316	261536	164584	167737	318283	75611.5	190405	767688	225806	33.8983	514561	457650	413957	303105
797	145.05	0.77335	42	8.33569e+06	1.07934e+07	2.1861e+07	8.26402e+06	1.79316e+07	9.01201e+06	797	0.177799	C6H10O5	Glucosan		3.60041e+06	1.28881e+07	4.00562e+06	1.28487e+07	5.6706e+06	8.91693e+06	1.45756e+07	3.42216e+06	1.50167e+07	1.14609e+07	1.79018e+07	2.30609e+07	1.15462e+07	2.39284e+07	4.50535e+06	5.38748e+06	8.26537e+06	6.40819e+06	5.64548e+06	1.08783e+07	1.46711e+07	9.10229e+06	1.11379e+07	9.4686e+06	8.66031e+06	8.19651e+06	7.75647e+06	8.90709e+06	1.11763e+07	7.52441e+06	6.20288e+06	1.08856e+07	1.07496e+07	1.91626e+07	1.47154e+07
808	198.077	0.804282		36.4205	49339.1	455198	630461	184279	427678	808	0.230564	C9H11NO4	Dopaflex		33.0033	32.7869	31.348	48.5437	73226.1	47195.6	41.841	32.4675	55876.7	87547.9	42.3729	45.8716	45103.7	71022	48.0769	127531	49.7512	105812	53.7634	80702	40.1606	52.6316	104146	66549.9	105525	46.2963	49709.2	37.7358	43.8596	60320.8	33.8983	127030	99538.4	115217	89716.7
811	159.969	0.986979		9.35137e+06	9.50638e+06	1.23701e+07	1.10702e+07	9.66815e+06	9.82058e+06	811	N/A	C2H5N2O2S	null		9.02454e+06	6.56195e+06	8.54971e+06	1.32693e+07	1.24694e+07	9.27558e+06	8.98646e+06	3.55443e+06	3.98945e+06	9.97114e+06	9.83149e+06	1.2583e+07	1.14488e+07	1.36658e+07	1.44165e+07	2.24759e+06	5.76796e+06	9.81383e+06	5.99085e+06	2.29131e+06	8.50413e+06	1.3772e+07	3.58882e+06	1.04458e+07	1.06984e+07	4.89358e+06	1.32831e+07	8.3077e+06	1.16686e+07	8.74351e+06	1.17968e+07	1.65657e+07	1.15889e+07	1.1339e+07	1.24234e+07
813	175.119	0.581373	40	6.74003e+07	2.30923e+07	3.56785e+08	1.30626e+08	6.07877e+07	5.21038e+07	813	0.723762	C6H14N4O2	arginine		1.08521e+08	1.27652e+07	8.96617e+07	5.86534e+07	2.20718e+06	8.82087e+06	1.17221e+06	1.84242e+06	6.08906e+07	9.50742e+06	2.68917e+06	4.94749e+07	1.0358e+07	1.93243e+07	1.24775e+07	1.19638e+08	1.54235e+07	4.35926e+07	5.01166e+06	1.60335e+06	4.60952e+06	4.17877e+06	6.03401e+06	8.26733e+06	1.15321e+07	2.19712e+06	2.35014e+07	5.29034e+06	2.57631e+07	2.05387e+07	6.55864e+07	4.07945e+07	5.83065e+06	5.86059e+07	5.04326e+07
817	275.889	0.879076	26	1.68004e+06	1.56589e+06	5.68948e+06	2.27392e+06	3.04724e+06	4.55081e+06						2.04748e+06	634879	2.89208e+06	1.14572e+06	59627.4	39.2157	41.841	32.4675	43.6681	37288.7	42.3729	45.8716	81434.8	43.6681	1.25336e+07	3.69585e+06	7.08749e+06	2.52259e+06	993432	206793	422601	5.43165e+06	45.8716	1.53616e+06	769202	2.1821e+06	5.31477e+06	2.08125e+06	4.28602e+06	866134	33.8983	48.0769	44.843	40.9836	49.505
818	280.868	0.963585	26	2.88498e+06	1.63239e+06	1.49807e+07	4.19379e+06	7.02158e+06	5.11627e+06						3.3611e+06	1.39848e+06	4.25263e+06	2.52771e+06	142495	83887.9	57232.1	36007.5	43.6681	34.0136	42.3729	45.8716	61854.2	43.6681	1.19484e+07	4.30159e+06	6.78749e+06	2.17703e+06	826760	540498	876494	4.47841e+06	45.8716	2.66139e+06	740978	1.86044e+06	4.49604e+06	4.1478e+06	3.71688e+06	2.29436e+06	33.8983	48.0769	44.843	40.9836	49.505
834	246.076	0.797901		36.4205	244050	49.8343	2.20869e+06	43.2459	881872						33.0033	32.7869	31.348	48.5437	327403	359130	265050	736397	209216	208853	130756	164538	303913	479275	269892	297935	415911	292182	197294	191368	40.1606	387378	302677	101888	163066	104550	79417.8	37.7358	43.8596	192451	324715	477837	275082	40.9836	122339
845	218.103	0.809323		575544	1.90265e+06	5.22335e+06	496548	7.42786e+06	974235	845	0.145147	C9H15NO5	2-Pyrrolidinecarboxylic acid, 1-(2,3-dihydroxy-1-oxobutyl)-		33.0033	2095490	31.348	206623	365777	360149	187520	161094	1.26532e+06	478110	4.07829e+06	8.77893e+06	621200	1.80764e+06	201893	2.6276e+06	928855	1066830	158073	1.32084e+06	2.76423e+06	470499	2.29598e+06	936786	1.16169e+06	549292	127713	796786	4.0961e+06	2.04403e+06	456141	5.20005e+06	1.61858e+06	5.56477e+06	7.58801e+06
849	210.061	0.804839		3.84877e+06	4.58593e+06	2.1313e+06	1.93997e+06	1.67362e+06	4.53201e+06	849	0.12779	C6H11NO7	null		896728	5.56012e+06	524206	8.41403e+06	5.58352e+06	6.35677e+06	6.14602e+06	5.61606e+06	7.79523e+06	6.05763e+06	6.94996e+06	5.42585e+06	5.62627e+06	7.7031e+06	428066	3.00068e+06	4.64972e+06	4.79098e+06	3.49062e+06	2.81917e+06	3.30393e+06	5.2224e+06	3.55841e+06	2.45667e+06	3.54927e+06	3.74287e+06	1.55028e+06	2.43242e+06	1.85797e+06	3.48255e+06	3.50157e+06	5.97265e+06	7.58076e+06	4.34116e+06	5.73021e+06
877	405.01	0.80406		2.21008e+06	3.32794e+06	3.85815e+06	2.07457e+06	2.34087e+06	2.70464e+06	877	0.614122	C9H14N2O12P2	bmse000266		1.96465e+06	2.28913e+06	1.51024e+06	3.0763e+06	2.70408e+06	2.81691e+06	1.90341e+06	1.75708e+06	3.7583e+06	3.08886e+06	3.09434e+06	3.00882e+06	2.71644e+06	2.87802e+06	1.58032e+06	3.31246e+06	2.72639e+06	4.88168e+06	3.04761e+06	2.85531e+06	4.36729e+06	3.2291e+06	4.38538e+06	2.95292e+06	4.31119e+06	3.19447e+06	2.84786e+06	3.81795e+06	3.56003e+06	3.56525e+06	2.55338e+06	4.07865e+06	4.21695e+06	5.26576e+06	4.41312e+06
933	98.097	0.847449		791175	2.18091e+06	883660	2.26113e+06	2.37631e+06	2.92938e+06	933	0.0421887	C6H11N	null		630227	226957	798417	1.5091e+06	2.53187e+06	1.80556e+06	1.41062e+06	4.00297e+06	3.66846e+06	3.58978e+06	232295	230607	2.63585e+06	2.63911e+06	4.00504e+06	1.26681e+06	1.83212e+06	4.13092e+06	3.15196e+06	1.22561e+06	432630	5.48959e+06	2.60025e+06	2683372	2.85272e+06	1.04248e+06	2.42163e+06	802686	49825.4	1.9869e+06	3.45913e+06	826334	2335700	1.24309e+06	1.45168e+06
939	280.14	1.03459		388691	600035	2.7664e+06	159836	2.27084e+06	97076.2	939	0.464799	C11H21NO7	null		33.0033	795053	31.348	759649	43.29	165565	41.841	32.4675	74265.5	232408	1.35678e+06	1.41438e+07	858522	898709	48.0769	41.1523	49.7512	44.6429	53.7634	30.9598	74330.8	52.6316	45.8716	42.5532	50.2513	46.2963	48.0769	37.7358	94009.1	38.7597	33.8983	247595	196814	569337	109319
961	158.973	0.919013		3.82178e+06	4.79547e+06	6.51275e+06	6.58967e+06	7.28659e+06	5.54328e+06	961	0.105787	C3H4O4S	2-carboxysulfanylacetic acid		3.60397e+06	2.54268e+06	4.26301e+06	4.87745e+06	8.9831e+06	6.99245e+06	7.78294e+06	6.05553e+06	6.33059e+06	4.50036e+06	5.73504e+06	5.64832e+06	5.68263e+06	6.69015e+06	5.45044e+06	2.8074e+06	4.26e+06	4.26793e+06	7.73408e+06	2.71171e+06	1.0916e+06	4.45362e+06	3.61365e+06	4.35401e+06	5.27824e+06	5.46681e+06	4.57834e+06	3.16513e+06	5.13118e+06	4.81121e+06	3.08648e+06	3.98941e+06	3.63484e+06	3.04866e+06	3.36364e+06
962	172.097	0.853863		814287	1.51589e+06	1.02667e+06	1.90089e+06	2.75931e+06	1.41069e+06	962	0.250119	C8H13NO3	ACMC-20megx		459030	1.10197e+06	362484	1.33366e+06	665035	1.6301e+06	997727	549073	1.65227e+06	2.56199e+06	2.60337e+06	2.70892e+06	887301	1.38486e+06	365779	1.21414e+06	1.13608e+06	776470	1.27045e+06	1.30431e+06	989186	779450	965096	1.07575e+06	1.73962e+06	1.36877e+06	1.69272e+06	716097	714032	1.31889e+06	1.08461e+06	1.65797e+06	2.04945e+06	4.07448e+06	3.64136e+06
964	200.056	0.851565		20534.9	168388	68907.7	644082	55504.7	398529						33.0033	82026.9	31.348	48.5437	127116	98553.7	74780.3	167555	155869	167744	119185	131866	116868	183527	81389.3	369992	407230	320280	53.7634	382269	119461	265055	411804	143576	581710	121485	48.0769	37.7358	105974	163414	33.8983	273522	112931	40.9836	49.505
965	260.115	0.714808		22531.8	405757	447008	28107.6	622877	55801.9	965	0.273487	C11H19NO7	null		33.0033	90014.2	31.348	48.5437	43.29	39.2157	229423	32.4675	43.6681	55882.5	670833	9.23053e+06	39.2157	426120	48.0769	41.1523	49.7512	94062	53.7634	245517	226024	52.6316	162456	42.5532	140963	123335	48.0769	37.7358	43.8596	101429	33.8983	355789	191759	382800	300057
967	278.124	0.866245		166041	2.57653e+06	4.10996e+06	69963.2	4.40304e+06	26218.1	967	0.101659	C11H19NO7	[(3R,4S,5R,6R)-2,3,5-trihydroxy-6-(hydroxymethyl)oxan-4-yl] (2S)-pyrrolidine-2-carboxylate		33.0033	555089	31.348	109012	43.29	39.2157	41.841	32.4675	48186.3	82078.6	966579	7.68817e+07	276553	3.53246e+06	48.0769	41.1523	49.7512	44.6429	53.7634	30.9598	68957.5	52.6316	45.8716	42.5532	50.2513	46.2963	48.0769	37.7358	173877	38.7597	33.8983	48.0769	56586.5	219307	78842.9
969	248.113	0.964805		166562	362430	957821	19978.6	442246	62636	969	0.239967	C10H17NO6	null		33.0033	601442	31.348	64741.4	43.29	44323.1	41.841	32.4675	73404.7	72389.6	343300	8.12497e+06	39.2157	818892	48.0769	129824	76461.1	84772.2	53.7634	110108	136190	52.6316	120395	62844.2	104985	83511.9	48.0769	63103	232825	84618.3	33.8983	234132	88085.6	281948	146279
971	228.051	0.875902		36.4205	2.90991e+06	49.8343	2.94101e+06	43.2459	4.83774e+06	971	0.173812	C9H11NO7	null		33.0033	32.7869	31.348	48.5437	2.92152e+06	2.34625e+06	706387	3.2806e+06	2.49354e+06	2.29353e+06	717783	957549	1.90133e+06	1.78921e+06	3.58448e+06	7.34165e+06	5.09199e+06	7.25497e+06	1.20557e+06	1.8631e+06	2.11935e+06	2.97226e+06	3.99442e+06	2.86871e+06	6.07189e+06	665925	627793	620062	828697	2.06929e+06	2.07247e+06	9.46742e+06	3.51702e+06	3.03314e+06	3.36485e+06
972	321.963	0.88121	51	7.35692e+06	1.1822e+07	3.05553e+07	8.27728e+06	1.64856e+07	1.46625e+07						2.2664e+06	1.29169e+07	428196	1.38162e+07	4.52695e+06	7.80702e+06	6.70678e+06	1.56945e+06	7.65945e+06	6.8892e+06	8.54381e+06	9.96632e+06	7.20999e+06	6.89341e+06	1.30157e+06	2.11809e+07	2.93505e+07	1.49871e+07	1.29698e+07	1.2e+07	1.43498e+07	1.70238e+07	1.06078e+07	1.75656e+07	1.53231e+07	2.09677e+07	2.15301e+07	1.88331e+07	2.71691e+07	1.87093e+07	1.74083e+06	5.76123e+06	6.31734e+06	6.76889e+06	7.98363e+06
974	157.011	0.880237		1.02127e+07	2.70372e+07	2.57107e+07	1.56209e+07	2.45326e+07	1.95088e+07	974	0.110741	C5H10S2	null		2.15234e+06	2.10126e+07	672879	1.7013e+07	1.14013e+07	2.38565e+07	1.84493e+07	3.58325e+06	2.42023e+07	2.29641e+07	3.60133e+07	3.77488e+07	1.31813e+07	2.16371e+07	1.4268e+06	3.15128e+07	3.9773e+07	2.60268e+07	2.21127e+07	3.53123e+07	3.96263e+07	2.90629e+07	5.51418e+07	3.69232e+07	3.9542e+07	4.23371e+07	2.39264e+07	3.07971e+07	3.40854e+07	3.25713e+07	4.03633e+06	1.78017e+07	2.04256e+07	2.73005e+07	2.9586e+07
976	98.9848	0.635541		4.21996e+07	5.25445e+07	5.57044e+07	4.27665e+07	5.67074e+07	4.52246e+07	976	0.171482	C2H4O2	ethylenedioxy		4.65734e+07	3.73324e+07	3.23995e+07	5.24931e+07	5.61976e+07	4.08763e+07	3.50388e+07	4.23502e+07	4.76241e+07	5.44142e+07	7.26464e+07	6.21234e+07	5.97381e+07	5.00355e+07	7.3642e+07	3.53253e+07	5.10962e+07	4.40482e+07	4.31718e+07	5.7646e+07	5.05601e+07	7.81436e+07	9.01188e+07	6.8419e+07	6.207e+07	6.50303e+07	4.73191e+07	5.39528e+07	4.2572e+07	4.29522e+07	2.84239e+07	4.53857e+07	4.568e+07	4.95237e+07	4.79556e+07
977	233.946	0.887765	51	2.26462e+06	2.74752e+06	1.04594e+07	2.9025e+06	5.28988e+06	4.39337e+06	977	0.249423	C4H5NO6S	null		1.711e+06	2.63911e+06	666000	4.04238e+06	1.37748e+06	1.47599e+06	1.62127e+06	610577	1.42431e+06	1.19221e+06	1.37264e+06	1.52803e+06	1.94352e+06	1.32158e+06	2.19624e+06	4.80291e+06	7.23138e+06	3.96352e+06	3.66344e+06	1.90387e+06	2.6571e+06	4.15037e+06	1.73213e+06	3.84162e+06	3.03706e+06	4.50396e+06	5.87511e+06	4.4751e+06	7.37124e+06	4.35091e+06	797747	1.47609e+06	1.40857e+06	1.3512e+06	1.74441e+06
989	175.024	0.893176	50	354131	1.16724e+06	1.23992e+06	615819	1.03969e+06	748552						47566	972212	31.348	396714	408966	779408	394304	138670	907087	683851	2.19695e+06	1.22353e+06	471845	805796	71074.7	1.22697e+06	1.4102e+06	862433	644018	2.56315e+06	1.87333e+06	1.14105e+06	3.11681e+06	1.3814e+06	1.90559e+06	1.90534e+06	475821	1.17872e+06	1.51609e+06	1.65649e+06	54502.1	1.08907e+06	1.05643e+06	1.88938e+06	1.35045e+06
992	215.017	0.821245	50	1.19408e+06	2.4718e+06	1.51408e+06	1.18598e+06	1.64702e+06	1.61308e+06						1.27023e+06	1.97506e+06	323955	1.20706e+06	1.68192e+06	1.68143e+06	1.62543e+06	1.62784e+06	2.14174e+06	1.50644e+06	4.57959e+06	4.28835e+06	1.47755e+06	2.0433e+06	238278	1.77945e+06	2.23361e+06	2.01763e+06	1.58023e+06	4.30406e+06	3.38566e+06	1.95456e+06	6.12973e+06	2.46442e+06	3.46112e+06	3.6875e+06	817668	1.71351e+06	1.8723e+06	2.55416e+06	1.23737e+06	2.67349e+06	2.32029e+06	4.36168e+06	3.79817e+06
994	193.035	0.894111	50	218359	598651	644116	302063	575199	363059	994	N/A	C7H8NO4	null		33.0033	663555	31.348	209818	191128	407746	174066	72123.3	423916	374096	1.14948e+06	608054	228242	422912	48.0769	591194	767040	396455	302972	1.15908e+06	1.03919e+06	540228	1.71397e+06	793872	1.06465e+06	1.04207e+06	198517	646636	829794	820770	33.8983	470294	586975	938456	689978
1019	205.951	0.879438	51	812664	1.04059e+06	3.86284e+06	1.04393e+06	2.04013e+06	1.736e+06	1019	0.120947	C3H5NO5S	null		527525	1.10411e+06	237255	1.38177e+06	603665	579830	575660	312393	572623	559547	625748	590056	740500	560256	718245	1.15728e+06	2.12877e+06	1.68995e+06	1.30485e+06	958921	1.23914e+06	1.7638e+06	854978	1.67144e+06	1.38789e+06	1.17889e+06	2162050	2.17136e+06	2.19652e+06	1.90839e+06	269634	636463	483473	561341	579590
1020	123.602	0.95689		36.4205	75694.1	76383.3	425970	2.94377e+06	43860.3						33.0033	32.7869	31.348	48.5437	43.29	39.2157	41.841	32.4675	43.6681	103760	226426	47802.5	39.2157	43.6681	111931	41.1523	49.7512	44.6429	285086	160533	40.1606	52.6316	45.8716	42.5532	108476	46.2963	313465	37.7358	43.8596	38.7597	348113	246006	153691	101766	214349
1027	132.102	0.892244		1.41879e+06	2.07632e+06	2.40343e+06	2.23334e+06	6.37078e+06	1.94953e+06	1027	0.128422	C6H13NO2	Pentanoic acid, 5-(methylamino)-		1.10118e+06	1.70285e+06	896082	1.97504e+06	1.59193e+06	1.87784e+06	1.01452e+06	1.63749e+06	2.28941e+06	2.03396e+06	1.71541e+06	1.44633e+06	2.12578e+06	2.06097e+06	1.10456e+06	1.71656e+06	1.79833e+06	2.2044e+06	1.27733e+06	1.78691e+06	1.5711e+06	2.58107e+06	2.97484e+06	2.49413e+06	3.76332e+06	2.07673e+06	2.44732e+06	1.97855e+06	1.98461e+06	2.20023e+06	1.99814e+06	4.3566e+06	1.7788e+06	2.08299e+06	2.50713e+06
1032	139.039	0.738415	81	6.26781e+06	8.32783e+06	1.51294e+07	6.75197e+06	1.16626e+07	8.48191e+06	1032	0.0818445	C7H6O3	bmse000092		4.46106e+06	8.25958e+06	4.18875e+06	8.16186e+06	9.76649e+06	8.86116e+06	9.29332e+06	7.36682e+06	8.18392e+06	6.06219e+06	9.07962e+06	1.12127e+07	8.50642e+06	7.58669e+06	6.58457e+06	7.65614e+06	8.74823e+06	7.26982e+06	7.47457e+06	5.81047e+06	1.17261e+07	7.90558e+06	8.3889e+06	8.36954e+06	9.99024e+06	8.27819e+06	6.63225e+06	9.6114e+06	8.38752e+06	5.87241e+06	5.94616e+06	9234725	8.4838e+06	8.7461e+06	1.22172e+07
1045	177.04	1.01087		1.2941e+07	1.46452e+07	3.10399e+06	615498	2.52917e+06	1.12031e+07	1045	0.174238	C6H8O6	Citrovit		44780.3	2.75681e+07	42047.4	2.4109e+07	3.591e+06	3.39294e+07	2.10008e+07	1.39369e+06	5.35819e+07	2.76992e+07	4.31132e+07	3.98247e+07	1.76668e+07	3.78439e+07	310690	1.04168e+06	924493	774675	242602	1.03695e+07	5.66018e+06	537092	1.0053e+06	650370	1.221e+06	6.48438e+06	369741	587134	863595	625965	9.15693e+06	1.02487e+07	3.21071e+07	4.52645e+07	2.80513e+07
1064	129.019	1.20199	1	6.27092e+06	1.88924e+07	1.78778e+07	8.57755e+06	1.51181e+07	1.44835e+07	1064	0.191879	C5H6O5	3-oxopentanedioate		1.10276e+06	2.2246e+07	72824.1	1.66205e+06	3.85548e+06	1.20073e+07	4.85959e+06	2049870	1.51106e+07	2.97695e+06	3.04577e+07	2.83038e+06	1.2801e+06	2.73523e+06	558274	1.99825e+07	2.3982e+07	1.35136e+07	1.64757e+07	3.71869e+07	3.19017e+07	1.9268e+07	6.94468e+07	3.24359e+07	3.00517e+07	3.27223e+07	5.54264e+06	1.53884e+07	2.60844e+07	2.9303e+07	633715	1.41693e+07	2.14533e+07	4.02108e+07	2.85672e+07
1071	161.108	1.19468		323027	1.09408e+06	1.91947e+06	1.38349e+06	3.01821e+06	670406	1071	0.15152	C10H14N2O	Nicotone		152353	608841	342134	188781	203581	362932	381042	204814	720041	1.08979e+06	1.89199e+06	1.96494e+06	347633	938326	498641	494333	799373	562569	630510	691773	1.02066e+06	581199	282181	581249	2.23622e+06	757777	3.34169e+06	981742	840349	1.15751e+06	1.04679e+06	4.10159e+06	1.36199e+06	1.56574e+06	2.62211e+06
1073	244.181	0.962726		69856.9	32468	49.8343	509451	2.90409e+06	34014.4	1073	0.151272	C15H21N3	Oprea1_621222		33.0033	32.7869	279313	48.5437	43.29	39.2157	41.841	32.4675	43.6681	34.0136	42.3729	45.8716	39.2157	43.6681	48.0769	41.1523	49.7512	44.6429	240372	30.9598	40.1606	52.6316	45.8716	42.5532	179360	46.2963	329524	37.7358	43.8596	38.7597	288525	48.0769	44.843	40.9836	49.505
1077	136.062	0.960885		3.72122e+06	1.48871e+07	1.36072e+07	3.16948e+06	9.67354e+06	1.04086e+07	1077	0.507509	C5H5N5	adenine		1.9722e+06	7.58247e+06	1.68154e+06	3.64866e+06	3.74083e+06	3.61089e+06	2.14744e+06	1.90126e+06	3.65562e+06	5.60121e+06	1.52131e+07	1.47171e+07	4.74787e+06	6.08227e+06	2.73642e+06	1.90373e+07	1.3087e+07	1.40582e+07	4.28164e+06	1.00839e+07	1.44782e+07	4.91918e+06	3.75082e+07	3.82737e+07	8.14514e+07	9.44159e+06	1.04451e+07	1.12377e+07	2.55184e+07	1.72374e+07	2.84364e+06	1.46305e+07	1.02984e+07	3.27994e+07	3.64666e+07
1080	72.0815	0.963961		2.3042e+07	3.22575e+07	4.24154e+07	3.00586e+07	3.49218e+07	3.08194e+07	1080	0.133356	C4H9N	Cyclobutanamine		2.02696e+07	2.15817e+07	2.14789e+07	2.8838e+07	2.34201e+07	2.336e+07	2.18865e+07	1.82305e+07	2.76906e+07	2.08862e+07	2.73381e+07	3.92373e+07	2.38143e+07	2.57541e+07	3.31278e+07	3.82343e+07	4.16564e+07	3.99123e+07	3.60032e+07	2.74912e+07	3.64939e+07	4.54001e+07	4.31915e+07	3.06899e+07	4.11859e+07	3.88086e+07	4.04272e+07	3.1052e+07	4.02102e+07	3.50417e+07	2.31184e+07	3.14511e+07	3.11415e+07	2.84964e+07	3.51646e+07
1081	212.056	1.0809		23838.8	2.06858e+06	49.8343	8.01318e+06	43.2459	5.15527e+06	1081	0.0491848	C9H11NO6	null		33.0033	95242.2	31.348	48.5437	5.05272e+06	1.70404e+06	777491	5.81791e+06	2.21876e+06	1.45745e+06	157911	616551	2.84035e+06	2.54342e+06	8.52817e+06	2.74429e+06	1.15735e+06	3.5791e+06	1.6254e+06	699212	717573	2.11149e+06	1.86171e+06	1.07127e+06	2.23841e+06	310670	728719	338705	370208	860920	2.00164e+06	3.02657e+06	2.03666e+06	2.22791e+06	1.22489e+06
1082	130.087	0.980044		6.75952e+06	7.27097e+06	1.02199e+07	3.63005e+06	8.42575e+06	5.60338e+06	1082	0.371695	C6H11NO2	l-homopro		3.09942e+06	1.47822e+07	2.56019e+06	6.59629e+06	3.99577e+06	4.04422e+06	2.74962e+06	2.16979e+06	6.80759e+06	3.82179e+06	1.23469e+07	1.37445e+07	4.56205e+06	7.16061e+06	2.58387e+06	8.62061e+06	5.59989e+06	6.51794e+06	3.37605e+06	4.54704e+06	1.20376e+07	4.504e+06	1.00683e+07	8.90375e+06	6.35391e+06	4.05561e+06	3.01187e+06	6.08572e+06	1.46853e+07	5.88787e+06	3.52832e+06	1.11283e+07	9.9481e+06	1.96965e+07	1.58332e+07
1087	143.959	0.969943		5.11826e+06	6.01008e+06	1.11028e+07	8.88696e+06	1.26596e+07	7.77545e+06	1087	N/A	CHN2O3S	null		4.89473e+06	3.45972e+06	5.20175e+06	6.91682e+06	8.28673e+06	6.73903e+06	7.3152e+06	5.81786e+06	7.16934e+06	5.58643e+06	5.84157e+06	6.32885e+06	6.41558e+06	7.13441e+06	9.65321e+06	5.42713e+06	2.17292e+06	6.88108e+06	9.50582e+06	3.65267e+06	5.23757e+06	7.01517e+06	4963200	6.0547e+06	7.19886e+06	7.39938e+06	6.53262e+06	4.8723e+06	6.87075e+06	7.52949e+06	3.36254e+06	5.12124e+06	4.48673e+06	3.85183e+06	4.33839e+06
1091	86.0971	0.741626		3.65918e+06	6.87787e+06	1.00915e+07	1.21615e+07	1.95243e+07	6.38634e+06	1091	0.0621443	C5H11N	Cypentil		1.99354e+06	5.19202e+06	3.65751e+06	3.79364e+06	1.74608e+06	3.45614e+06	4.96062e+06	2.6891e+06	4.87414e+06	9.37593e+06	1.00983e+07	7.87855e+06	3.10018e+06	4.47388e+06	4.55749e+06	3.04292e+06	5.30633e+06	3.96911e+06	1.08814e+07	6.28518e+06	5.62035e+06	4.85841e+06	2.2386e+06	4.67185e+06	1.0802e+07	4.93676e+06	1.12818e+07	6.10766e+06	5.09321e+06	7.77708e+06	6.12027e+06	1.40795e+07	1.08728e+07	1.42835e+07	1.55791e+07
1093	186.957	0.977897		2.09053e+07	1.53079e+07	4.7813e+07	3.03104e+07	4.74979e+07	3.07989e+07						2.33124e+07	1.22996e+07	2.21397e+07	2.58697e+07	1.18471e+07	9.30813e+06	1.06276e+07	8.67263e+06	2.38489e+06	7.11567e+06	6.10743e+06	5.76535e+06	14066000	9.00066e+06	7.85784e+07	1.91867e+07	4.05116e+07	3.13225e+07	2.39549e+07	2.62351e+06	1.22143e+07	3.06423e+07	6.80227e+06	6.87944e+06	5.49307e+06	1.10266e+07	1.53289e+07	3.03782e+07	2.29488e+07	2.43053e+07	9.50458e+06	9.20394e+06	7.63006e+06	1.79255e+06	8.19451e+06
1094	130.123	1.00281		1.2453e+06	3.10717e+06	7.707e+06	2.07351e+06	4.70785e+06	3.95129e+06	1094	0.0927795	C7H15NO	null		664275	1.52988e+06	674241	2.11279e+06	3.24361e+06	2.85431e+06	1.60494e+06	2.57687e+06	3.78183e+06	4.28201e+06	1.47645e+06	1.65543e+06	3.47288e+06	2.84086e+06	2.78274e+06	4.68591e+06	3.99705e+06	7.00493e+06	2.50581e+06	2.56002e+06	2.21941e+06	4.83577e+06	4.61489e+06	6.11607e+06	4.56802e+06	2.07373e+06	1.98818e+06	2.1294e+06	1.47603e+06	2.79007e+06	2.10989e+06	2.08047e+06	3.51744e+06	2.55057e+06	2.84903e+06
1097	181.951	0.951384	26	2.20675e+06	1.7057e+06	7.11874e+06	3.16324e+06	4.12434e+06	3.98541e+06	1097	N/A	C3H2N3O2P	hydroxy-oxo-(triazin-4-yl)phosphanium		2.61848e+06	968942	2.61913e+06	2.62045e+06	1.29984e+06	455825	724979	962527	303440	509088	456684	138486	1.44463e+06	338025	1.03194e+07	3.01785e+06	5.88052e+06	1.62407e+06	2.95117e+06	703337	1.0006e+06	2.51257e+06	581770	1.06113e+06	896477	1670640	2.13718e+06	2.87252e+06	3.84553e+06	2.99305e+06	1.07663e+06	680282	454120	491421	615545
1098	161.97	0.955595	2	9.48178e+06	1.19672e+07	1.40871e+07	1.79369e+07	1.87427e+07	1.46454e+07						9.27593e+06	5.81371e+06	9.88436e+06	1.29531e+07	1.61451e+07	1.24418e+07	1.39453e+07	1.11798e+07	1.29259e+07	1.02847e+07	1.09365e+07	1.21128e+07	1.2189e+07	1.36583e+07	1.91696e+07	1.04773e+07	1.46919e+07	1.32489e+07	1.89681e+07	8.05365e+06	1.03733e+07	1.43594e+07	1.09665e+07	1.23992e+07	1.4473e+07	1.44931e+07	1.30154e+07	1.06564e+07	1.3912e+07	1.00708e+07	7.73978e+06	9.43259e+06	8.68893e+06	6.84368e+06	8.17002e+06
1104	163.123	1.17751	11	3.63376e+08	7.44838e+08	1.23406e+09	1.67589e+09	6.41629e+09	5.60098e+08	1104	0.434631	C10H14N2	Habitrol		2.41587e+08	3.61132e+08	6.16791e+08	2.33994e+08	1.74185e+08	3.32576e+08	4.00639e+08	3.03567e+08	5.43728e+08	1.07015e+09	9.78786e+08	8.13067e+08	3.42166e+08	5.5162e+08	6.58456e+08	3.33792e+08	7.50657e+08	3.93728e+08	6.32692e+08	5.71264e+08	5.43951e+08	4.75704e+08	1.68197e+08	5.02034e+08	1.61633e+09	481277500	3048167500	5.71241e+08	3.7049e+08	7.93184e+08	1.04556e+09	2.02002e+09	8.21936e+08	7.42818e+08	1.16053e+09
1105	192.16	1.01406		9.64751e+06	1.1434e+07	1.93584e+07	9.30844e+06	1.03499e+07	1.14072e+07	1105	0.115877	C9H21NO3	null		1.09878e+07	6.95079e+06	8.58925e+06	1.20622e+07	6.77376e+06	6.7459e+06	6.90037e+06	8.14068e+06	1.05453e+07	6.39414e+06	7.78092e+06	9.93482e+06	5.17902e+06	5.40382e+06	1.71059e+07	1.24664e+07	1.68532e+07	1.64486e+07	1.66159e+07	1.19656e+07	1.36063e+07	1.48787e+07	1.33827e+07	1.27032e+07	1.91758e+07	2.01041e+07	1.84627e+07	1.57011e+07	17866450	1.62267e+07	4.15959e+06	4.09834e+06	8.08746e+06	7.50796e+06	6.57818e+06
1106	149.108	1.01674		7.87448e+06	2.06535e+07	3.43808e+07	4.25935e+07	2.08953e+08	1.37826e+07	1106	0.32498	C9H12N2	Nornicotin		4.71064e+06	1.01125e+07	1.19789e+07	4.6959e+06	3.5634e+06	7.35591e+06	1.10087e+07	6.4503e+06	1.29232e+07	2.39519e+07	3.2657e+07	1.64544e+07	6.59646e+06	1.12947e+07	1.87964e+07	7.81153e+06	2.00668e+07	9.46659e+06	1.86612e+07	1.3505e+07	1.4707e+07	1.10014e+07	4.24028e+06	1.18355e+07	6.26006e+07	1.25706e+07	9.35555e+07	1.47445e+07	1.09048e+07	2.2779e+07	1.78175e+07	6.50428e+07	2.38254e+07	2.51578e+07	3.50771e+07
1110	132.081	1.17653	11	9.38445e+06	1.99413e+07	3.37205e+07	4.61232e+07	1.75864e+08	1.4776e+07	1110	0.195988	C9H9N	Scatole		6.13487e+06	9.48021e+06	1.6017e+07	5.90577e+06	4.48729e+06	8.38526e+06	1.04933e+07	7.73163e+06	1.48581e+07	2.8758e+07	2.76522e+07	2.1147e+07	8.68014e+06	1.47802e+07	1.64065e+07	8.53835e+06	1.95927e+07	9.97483e+06	1.62268e+07	1.50907e+07	1.33798e+07	1.17925e+07	4.93019e+06	1.36049e+07	4.43823e+07	1.26099e+07	8.34235e+07	1.52743e+07	1.0836e+07	2.19119e+07	2.80375e+07	5.63235e+07	2.11111e+07	1.95732e+07	3.10048e+07
1111	132.139	1.01436		1.62786e+06	4.89503e+06	1.50379e+07	5.96241e+06	1.52944e+07	6.43094e+06	1111	0.0249421	C7H17NO	1-Pentanol, 5-(ethylamino)-		1.00021e+06	2.4731e+06	753117	2.28501e+06	4.36226e+06	3.19596e+06	1.95491e+06	4.5085e+06	4.38644e+06	5.03087e+06	2.56667e+06	3.12382e+06	4.64934e+06	4.65743e+06	3.82301e+06	8.0707e+06	5.03519e+06	8.24535e+06	2.98008e+06	3.65816e+06	4.08532e+06	5.65926e+06	7.66202e+06	8.03187e+06	8.7963e+06	2.77108e+06	3.16905e+06	2.9859e+06	2.95229e+06	3.82693e+06	3.30267e+06	7.77579e+06	7.52627e+06	6.15769e+06	7.5017e+06
1112	252.578	1.02003	84	36.4205	43.1146	49.8343	643262	43.2459	260380						33.0033	32.7869	31.348	48.5437	43.29	39.2157	41.841	32.4675	43.6681	34.0136	42.3729	45.8716	39.2157	43.6681	48.0769	41.1523	49.7512	44.6429	53.7634	30.9598	40.1606	52.6316	45.8716	42.5532	50.2513	46.2963	48.0769	37.7358	43.8596	38.7597	33.8983	48.0769	44.843	40.9836	49.505
1116	240.15	1.04547		126830	72007.5	89383.4	732040	8.01931e+06	31473.2	1116	0.335447	C15H17N3	Anatalline		33.0033	32.7869	507204	48.5437	43.29	39.2157	41.841	32.4675	43.6681	34.0136	42.3729	45.8716	39.2157	43.6681	110513	41.1523	49.7512	44.6429	53.7634	30.9598	40.1606	52.6316	45.8716	42.5532	453039	46.2963	1.15521e+06	37.7358	43.8596	38.7597	276460	307862	44.843	40.9836	49.505
1119	163.941	0.91737	26	3.11148e+06	2.26541e+06	7.47899e+06	4.41461e+06	6.14798e+06	5.68185e+06						3.65422e+06	1.39683e+06	3.64357e+06	3.7513e+06	1.82329e+06	589675	665636	1.36131e+06	803680	385909	704126	210524	2059928	454256	8.78763e+06	4.54758e+06	8.65752e+06	5.15288e+06	3.78192e+06	531564	1.30228e+06	3.60372e+06	763985	1.43671e+06	1.23612e+06	2.51272e+06	3.20756e+06	4.80114e+06	5.29804e+06	4.02612e+06	144648	1.55661e+06	801988	593963	49.505
1122	120.579	1.05194		145340	90409.5	48140.6	774044	1.07897e+07	38654.3						33.0033	32.7869	581246	48.5437	43.29	39.2157	41.841	32.4675	43.6681	40844.1	42.3729	45.8716	39.2157	43.6681	338943	41.1523	49.7512	44.6429	49845.2	30.9598	40.1606	52.6316	45.8716	42.5532	593979	46.2963	1.64256e+06	37.7358	43.8596	94684.7	131177	48.0769	44.843	40.9836	49.505
1124	184.061	1.05028		36.4205	1.18565e+06	49.8343	9.87427e+06	43.2459	4.16045e+06	1124	0.0983297	C8H9NO4	null		33.0033	32.7869	31.348	48.5437	1.21715e+06	1.12575e+06	1.03111e+06	2.60894e+06	850512	820439	591534	621357	827461	995907	2.96782e+06	1.93948e+06	2.26767e+06	1.64859e+06	1.02919e+06	1.17867e+06	770197	1.61039e+06	1.49939e+06	1.02942e+06	2.19432e+06	613065	561767	344484	295077	942063	777055	1.57949e+06	943860	642709	1.02308e+06
1129	153.956	0.962488	26	4.92573e+06	3.58879e+06	1.08577e+07	8.42189e+06	9.62614e+06	7.45885e+06	1129	N/A	C2H2N3OP	null		5.61755e+06	2.35415e+06	5.72285e+06	6.00836e+06	3.03902e+06	825475	2.75207e+06	2.30517e+06	2.26846e+06	1.80787e+06	1.18222e+06	1.25562e+06	3.39769e+06	821627	8.76743e+06	5.33775e+06	1.02519e+07	7.79687e+06	6.43782e+06	858759	2.53095e+06	8.71703e+06	1.45312e+06	2.13057e+06	4.88637e+06	3.21037e+06	3.18418e+06	7.31233e+06	3.82496e+06	6.58255e+06	2.27001e+06	2.34702e+06	2.20939e+06	1.63407e+06	2.21641e+06
1139	186.981	1.01613	2	7.96682e+06	9.53264e+06	1.83065e+07	1.4911e+07	1.6642e+07	1.31555e+07						8.17414e+06	4.02565e+06	8.19443e+06	1.14731e+07	1.30888e+07	1.05018e+07	1.13296e+07	9.28839e+06	1.10927e+07	8.82664e+06	9.61622e+06	1.55212e+06	1.0039e+07	1.16413e+07	1.56674e+07	1.41807e+06	1.19286e+07	1.12116e+07	1.65843e+07	7.13436e+06	8.68123e+06	1.16773e+07	9.31432e+06	1.0453e+07	1.26584e+07	1.28054e+07	7.15505e+06	9.66051e+06	1.22086e+07	1.34689e+07	6.70649e+06	8481125	7.58669e+06	4.77994e+06	7.49211e+06
1140	141.959	1.10579		1.0806e+07	1.28734e+07	1.77783e+07	1.36338e+07	1.26478e+07	1.43614e+07						1.05999e+07	5.6431e+06	1.00634e+07	1.69175e+07	1.41555e+07	1.36829e+07	1.28748e+07	1.0575e+07	1.50254e+07	1.17163e+07	1.47137e+07	1.66309e+07	1.32265e+07	1.66812e+07	1.40531e+07	9.66681e+06	1.52312e+07	1.10293e+07	1.53499e+07	4.58258e+06	9.42295e+06	1.48149e+07	1.06845e+07	1.22829e+07	7.30349e+06	1.345e+07	1.49971e+07	1.14571e+07	1.34055e+07	1.06713e+07	1.25583e+07	1.78249e+07	5.23177e+06	1.63619e+07	1.81519e+07
1148	231.098	1.09458		958682	1.192e+06	3.42351e+06	337813	709478	1.26519e+06	1148	0.873346	C9H14N2O5	Aspartylproline		139422	1.95421e+06	76748	1.66434e+06	398111	698950	622925	364896	1.18878e+06	1.07584e+06	1.60816e+06	3.00154e+06	854121	2.02185e+06	130748	1.42208e+06	1.70012e+06	1.60057e+06	599565	1.37996e+06	2.37314e+06	729231	929177	829826	1.06338e+06	1.33945e+06	430149	1.17236e+06	2.63486e+06	1.34167e+06	581634	788200	1.24789e+06	1.82878e+06	1.28958e+06
1153	344.135	1.10486	67	145875	623971	2.11337e+07	2.8606e+07	3.2977e+07	7.07422e+06	1153	0.570639	C15H21NO8	Tyrosine glucoside		146572	178842	157989	100096	451281	397469	283169	637527	513912	467372	360952	608474	401923	601076	694726	1.31037e+06	904740	980704	312843	595626	612977	545513	774679	591743	1.07606e+06	343387	393039	359881	462276	523217	733609	1.2682e+06	759388	634481	752843
1155	182.082	1.05483	67	60372.4	140820	2.60213e+06	3.42588e+06	4.63166e+06	920744	1155	0.420232	C9H11NO3	tyrosine		33.0033	139644	31.348	101781	97220	75766.6	60297.4	75391.1	105682	78287.8	269701	262194	59290.7	68269.6	105429	192713	136511	174228	55035.1	216272	250318	107691	171961	89548.2	167648	46911.2	48.0769	137003	160617	94234.7	106151	245322	219334	284264	290691
1157	142.123	1.11162		561404	918537	704935	1.44845e+06	699252	1.02351e+06	1157	0.123798	C8H17NO2	null		619758	615866	321727	688266	521058	833836	984320	597073	1.34699e+06	891827	788947	1.00557e+06	498513	1.22231e+06	1.18732e+06	1.0307e+06	914453	1.15657e+06	1.63142e+06	671379	527774	942270	828576	777985	1.12593e+06	1.23288e+06	793477	528604	912962	881308	487564	930504	1.06573e+06	1.07198e+06	1.08941e+06
1158	301.889	1.17813	45	1.74038e+06	435300	5.9436e+06	2.67344e+06	3.12308e+06	868234						2.02211e+06	390232	2.34396e+06	2.20522e+06	43.29	39.2157	41.841	32.4675	43.6681	34.0136	42.3729	45.8716	39.2157	43.6681	4.872e+06	198608	552900	1.29368e+06	374067	148485	266212	277982	45.8716	1.15897e+06	109838	648514	1.04596e+06	1.68936e+06	328882	963449	33.8983	48.0769	44.843	40.9836	49.505
1159	163.102	1.17801		54106.4	145035	275004	400022	2.20635e+06	36963.8						33.0033	32.7869	216311	48.5437	78837.2	87531.5	41.841	32.4675	187982	428667	549487	45.8716	39.2157	242140	48.0769	41.1523	49.7512	135314	53.7634	30.9598	85702.6	52.6316	67559.1	42.5532	50.2513	46.2963	1.5666e+06	37.7358	43.8596	326340	33.8983	48.0769	181193	155179	307930
1160	164.12	1.17465	11	2.284e+06	4.75911e+06	8.10535e+06	1.0978e+07	4.14352e+07	3.53976e+06						1.52727e+06	2.27925e+06	3.87899e+06	1450470	1.00595e+06	1.87458e+06	2.79737e+06	1.86374e+06	3.31482e+06	7.01242e+06	6.39101e+06	5.32889e+06	2.213e+06	3.44365e+06	4.10016e+06	1.959e+06	4.67267e+06	2.32421e+06	3.89298e+06	3.56407e+06	3.27925e+06	2.95156e+06	1.00779e+06	3.2502e+06	1.08663e+07	2.97293e+06	1.96877e+07	3.70429e+06	2.07568e+06	4.99069e+06	6.91305e+06	1.28221e+07	5.29091e+06	5.39303e+06	7.47778e+06
1162	163.105	1.17773	11	110900	182662	203917	347442	2.67583e+06	118677						56978.7	97291.7	289281	48.5437	49276.8	39.2157	133267	92304.4	165538	298930	186062	174428	148452	43.6681	223779	90044.8	221337	145783	198688	146410	40.1606	52.6316	45.8716	128133	607931	46.2963	810437	199631	84216.2	176013	472457	463651	44.843	247412	209157
1163	163.114	1.17631	11	210434	1.20478e+06	1.58012e+06	2.71489e+06	1.60651e+07	761790						33.0033	32.7869	841622	48.5437	43.29	39.2157	538122	32.4675	944294	2.07208e+06	1.7088e+06	1.27575e+06	428859	934807	1.20208e+06	338201	1.15263e+06	44.6429	957170	900294	678548	530444	45.8716	683210	2.94151e+06	485765	6.51522e+06	1.03563e+06	413025	1.18336e+06	1.99793e+06	3.68891e+06	1.37298e+06	1533050	2.13165e+06
1164	163.116	1.17694	11	1.81064e+06	4.19026e+06	7.54417e+06	1.01299e+07	4.00945e+07	3.27317e+06						1.30972e+06	1.81996e+06	3.41074e+06	702127	921251	1.99654e+06	2.16225e+06	1.55228e+06	3.06221e+06	6.19191e+06	6.09812e+06	4.52523e+06	1.95402e+06	3.39647e+06	4.12251e+06	1.8286e+06	4.23916e+06	2.15948e+06	3.57004e+06	3.14497e+06	2.65557e+06	2.56992e+06	701288	2.84447e+06	8.68004e+06	2.36523e+06	1.80572e+07	2.91799e+06	1.81305e+06	3.92948e+06	6.94018e+06	7.59468e+06	5.37767e+06	4.81782e+06	8.10375e+06
1165	163.147	1.1794		71022.5	206818	165275	366896	1.43948e+06	75266.4						48018.1	83819.2	94422.7	57830.1	43.29	39.2157	82252.5	32.4675	227409	455159	42.3729	286099	89430	311991	48.0769	79689.3	49.7512	243282	243161	95733.7	61303.2	198289	65725.3	223900	564878	46.2963	1.55945e+06	236765	87455.6	38.7597	238513	395293	193861	40.9836	323290
1169	158.962	1.12384	45	5.98709e+07	3.77466e+07	1.35464e+08	8.30332e+07	1.27112e+08	5.9336e+07	1169	0.0566792	C2H4N2O2S	N-cyanomethanesulfonamide		6.83724e+07	2.34042e+07	6.37039e+07	8.40031e+07	3.53261e+07	2.8524e+07	3.08968e+07	2.58816e+07	1.44758e+07	2.18487e+07	1.17143e+07	2.35875e+07	4.21959e+07	2.81073e+07	160424750	3.94233e+07	6.11146e+07	4.74034e+07	6.80156e+07	1.62651e+07	2.42604e+07	4.2119e+07	1.34938e+07	3.29138e+07	2.67539e+07	4.26054e+07	8.92257e+07	6.43027e+07	7.22006e+07	4.37623e+07	2.54538e+07	2.60107e+07	1.34363e+07	1.10578e+07	1.3604e+07
1171	589.28	1.17042	11	25996.5	42995.4	49.8343	105103	1.93719e+06	4065.62	1171	0.662053	C26H42N6O6S	null		33.0033	32.7869	103872	48.5437	43.29	39.2157	41.841	32.4675	43.6681	163217	42.3729	45.8716	39.2157	43.6681	48.0769	41.1523	49.7512	44.6429	53.7634	30.9598	40.1606	52.6316	45.8716	42.5532	270637	46.2963	729631	37.7358	43.8596	38.7597	211155	48.0769	44.843	40.9836	49.505
1172	70.0658	1.11157		782583	1.3983e+06	2.14365e+06	1.31942e+06	2.85449e+06	1.4473e+06						664708	678036	575065	1.21252e+06	1.21215e+06	712497	1.14001e+06	773931	1.6446e+06	1.07196e+06	1.40064e+06	2.52863e+06	680196	1.88547e+06	1.56945e+06	1.56228e+06	1.20574e+06	1.67975e+06	1.97829e+06	1.34873e+06	1.67005e+06	1.81305e+06	496574	1.39995e+06	1.87753e+06	1.64157e+06	2.1097e+06	961178	1.74426e+06	1.36544e+06	1.09912e+06	773536	1.37433e+06	1.36517e+06	1.60647e+06
1173	308.092	1.13167		3.14801e+07	3.72495e+07	1.03619e+07	2.21385e+07	1.64723e+07	3.18821e+07	1173	0.288727	C10H17N3O6S	Glutinal		1.93513e+07	4.51734e+07	1.05472e+07	5.08487e+07	2.15074e+07	4.24166e+07	2.64401e+07	3.58868e+07	7.57709e+07	7.39455e+07	5.66872e+07	6.82131e+07	6.08289e+07	9.55154e+07	2.22443e+06	1.09708e+07	2.7259e+07	3.25596e+07	4.40433e+07	3.46844e+07	1.74647e+07	6.13082e+07	3.47607e+07	1.44696e+07	1.38969e+06	2.81464e+07	1.72013e+07	1.22442e+06	380177	2.58438e+07	48084000	5.92253e+07	6.82455e+07	1.81322e+07	2.98335e+07
1176	106.066	1.17785	11	355588	814880	1.42742e+06	2.04575e+06	8.72826e+06	585388	1176	0.0486259	C7H9NO	2-Pyridinethanol		254292	292625	651499	223935	148149	253477	418265	263854	617633	1.41984e+06	1.05019e+06	867296	375795	540380	613198	323294	825150	360236	654908	612656	560699	414991	146646	548272	1.68358e+06	470203	3.77682e+06	602169	389634	806335	1.26751e+06	2424720	824255	804715	1.32987e+06
1180	162.918	1.18143		391421	666780	845734	1.27598e+06	7.03318e+06	519750						288248	390469	609042	277923	271856	39.2157	607914	449094	890887	1.32932e+06	669377	1.0836e+06	389365	403822	48.0769	41.1523	628414	329938	575456	30.9598	337839	976747	182637	42.5532	1.26098e+06	342643	2.9247e+06	615752	43.8596	1.07826e+06	1.1054e+06	2.42027e+06	844810	346378	790222
1181	163.134	1.15369		1.18105e+06	1.64178e+06	1.81086e+06	2.22078e+06	6.99201e+06	1.63654e+06						387935	1.49531e+06	483674	2.35729e+06	2.39919e+06	2.97658e+06	776365	2.27619e+06	2.50224e+06	2489850	2.58841e+06	2.56908e+06	441773	2.21497e+06	580248	41.1523	554170	1.8575e+06	2.37202e+06	1.54867e+06	40.1606	309137	1.78419e+06	2.57617e+06	3.60391e+06	1.93845e+06	48.0769	1.90651e+06	240325	38.7597	1.73289e+06	1.7568e+06	2.59674e+06	208750	3.24152e+06
1183	358.114	1.14788	44	25990.5	3.4223e+07	49.8343	6.31938e+07	43.2459	8.2725e+07	1183	0.317277	C15H19NO9	2-O-Glucosyl-7-methoxy-1,4(2H)-benzoxazin-3-one		59809.8	44072.2	31.348	48.5437	5.49071e+07	3.8727e+07	2.80406e+07	6.60632e+07	4.34774e+07	3.12765e+07	1.69279e+07	2.85491e+07	3.48536e+07	3.66107e+07	1.61088e+07	4.2107e+07	5.93343e+07	5.31187e+07	2.24887e+07	2.93447e+07	3.04908e+07	4.1396e+07	4.14671e+07	2.34404e+07	1.71147e+07	1.56077e+07	5.24522e+06	3343040	3.91787e+06	2.5612e+07	2.70449e+07	75909125	4.75804e+07	4.15356e+07	5.70381e+07
1184	194.045	1.09837	44	36.4205	1.61303e+06	49.8343	3.21092e+06	43.2459	3.91155e+06	1184	0.0870168	C9H7NO4	null		33.0033	32.7869	31.348	48.5437	2.11657e+06	1.45253e+06	1.04824e+06	2.82602e+06	1.51224e+06	1.106e+06	540253	913474	1.45582e+06	1.35831e+06	999494	2.59715e+06	3.39359e+06	2.93992e+06	1.34829e+06	1.42634e+06	1.53144e+06	2.40121e+06	2.25515e+06	1.4326e+06	1.81703e+06	917369	290851	291920	480584	1.52423e+06	1209060	3.47621e+06	1.74754e+06	1.47237e+06	2.23914e+06
1185	489.151	1.15005	44	36.4205	468155	49.8343	965147	43.2459	1.10646e+06						33.0033	32.7869	31.348	48.5437	929087	380721	363778	1.07841e+06	428936	314714	109598	272721	418910	399971	287544	748696	845661	862075	472269	342355	343251	859317	779795	470233	267855	195629	48.0769	37.7358	64579.4	482190	424111	940707	447067	370174	700346
1186	357.106	1.14858		36.4205	524682	49.8343	654671	43.2459	1.35837e+06	1186	0.277673	C12H19N6O6P	null		33.0033	32.7869	31.348	48.5437	708018	513214	351907	637763	359514	251134	157391	250878	825944	327337	379640	1.04091e+06	1.71261e+06	1.3346e+06	523114	671073	656178	1.11801e+06	584519	575694	301319	385494	48.0769	90402	134305	654064	210895	408370	364847	416056	455598
1187	77.0388	1.17594	11	41916	104918	234321	342416	846824	91160.7						33.0033	45064.2	122518	48.5437	43.29	37878.5	72320.5	57561.5	83228.8	202334	129741	173689	56120.8	43.6681	140626	41.1523	49.7512	42978.1	102016	30.9598	40.1606	52.6316	45.8716	51742.2	303864	50643.9	518803	37.7358	43.8596	158716	250227	401789	117048	140309	188748
1188	163.327	1.18174		262755	429730	663999	805718	2.6773e+06	331871						149189	224502	530581	146749	189803	39.2157	354506	32.4675	466499	594595	405604	681636	199717	249522	269164	41.1523	414338	222702	371759	413394	539486	374919	79557.1	423570	797382	266854	2.60935e+06	188059	43.8596	662744	568180	1.36679e+06	291169	40.9836	426644
1189	149.956	1.25881		1.3859e+06	357910	3.63541e+06	2.11887e+06	2.81069e+06	762537						1.46626e+06	462273	1.75683e+06	1.85825e+06	43.29	39.2157	41.841	32.4675	43.6681	34.0136	42.3729	45.8716	39.2157	43.6681	3.20887e+06	583292	826981	731078	227161	223116	362465	531731	45.8716	586030	50.2513	659818	682299	1.08465e+06	1.10079e+06	644055	33.8983	48.0769	44.843	40.9836	49.505
1190	137.06	1.14038		2.93834e+06	3.49587e+06	6.38867e+06	1.23367e+07	3.80188e+06	6.03448e+06	1190	0.241601	C8H10O3	dopet		2.63605e+06	2.6609e+06	2.44214e+06	4.01426e+06	4.33206e+06	3.88955e+06	3.79853e+06	3.17405e+06	4.20621e+06	3.42725e+06	4.02936e+06	4.34175e+06	3.70967e+06	2.88215e+06	3.69285e+06	3.54935e+06	3.9792e+06	3.53316e+06	4.14177e+06	2.59471e+06	3.11878e+06	4.17187e+06	2.22417e+06	2.02518e+06	2.82258e+06	3.3896e+06	2.24027e+06	2.78868e+06	3.40826e+06	2.99941e+06	2.97906e+06	4.69499e+06	4.32041e+06	4.06331e+06	4.76268e+06
1194	163.112	1.15269		1.05629e+07	1.17783e+07	1.36789e+07	1.25188e+07	1.47183e+07	1.163e+07	1194	0.0550295	C11H14O	null		9.84186e+06	9.34288e+06	9.06975e+06	1.39971e+07	1.32813e+07	1.1634e+07	1.23634e+07	9.75844e+06	1.24657e+07	1.00919e+07	1.26263e+07	1.27678e+07	1.11345e+07	1.27576e+07	1.20297e+07	9.93489e+06	1.202e+07	1.07347e+07	1.37715e+07	8.18176e+06	1.06555e+07	1.36438e+07	1.18995e+07	1.07215e+07	1.36101e+07	1.209e+07	1.58586e+07	9.97463e+06	1.12335e+07	1.02797e+07	9.76431e+06	1.42956e+07	1.18849e+07	1.13233e+07	1.31596e+07
1202	163.039	1.06199		83131.4	92754.1	49.8343	427369	100848	151615	1202	0.0614214	C9H8O4	3-(carboxymethyl)benzoic acid		66407.1	128407	62190.2	75520.9	222790	390885	233808	129330	218660	34.0136	42.3729	62651.4	145245	126699	48.0769	106333	125049	93835.8	194776	30.9598	40.1606	127926	121060	42.5532	108937	52761.9	53309.6	69582.2	43.8596	145709	33.8983	109035	56388.5	40.9836	49.505
1203	117.058	1.17792	11	851529	1.83064e+06	3.31763e+06	4.23462e+06	1.50531e+07	1.33062e+06	1203	0.265865	C4H11N2OP	bis(dimethylamino)-oxophosphanium		514816	810772	1.56891e+06	511618	377780	721579	927888	700171	1.28935e+06	2.80266e+06	2.64484e+06	1.96682e+06	746386	1.36842e+06	1.45085e+06	797643	1.87362e+06	857138	1517030	1.39391e+06	1.25843e+06	1.00991e+06	358075	1.19049e+06	4.08277e+06	1.23939e+06	7.55462e+06	1.39394e+06	763668	2.01736e+06	2.80076e+06	5.1422e+06	1.89267e+06	1.79493e+06	3.07583e+06
1204	152.071	1.14889	97	21388.7	227598	516586	5.93522e+06	310698	1.55284e+06	1204	0.512382	C8H11NO3	Noradrop		33.0033	85441.7	31.348	48.5437	351169	328499	214564	264291	284543	242809	129922	281135	167779	283001	145191	351763	385197	231812	155406	136147	259862	262867	45.8716	286977	214870	52760.5	158813	124147	158863	219315	146298	337731	352408	297753	318607
1209	163.117	1.1783	11	1.25889e+06	2.916e+06	6.24309e+06	7.87641e+06	3.31936e+07	2.49246e+06						480912	1.45565e+06	2.55256e+06	546445	743699	1.29465e+06	1.56024e+06	1.05961e+06	2.07369e+06	4.94243e+06	3.68281e+06	3.18862e+06	1.47277e+06	2.2963e+06	3.12917e+06	1.17583e+06	3.36022e+06	1.09512e+06	2.20254e+06	2.55871e+06	1.94851e+06	2.30946e+06	556460	2.4415e+06	4.29784e+06	2.05062e+06	1.04287e+07	1.3085e+06	1.32137e+06	1.25676e+06	4.38951e+06	3.62626e+06	4.76945e+06	7.62862e+06	6.55925e+06
1211	163.133	1.1791	11	3.06005e+06	4.08278e+06	5.91746e+06	5.89878e+06	1.44615e+07	3.51896e+06	1211	0.0519318	C8H18O3	(2S,7S)-octane-1,2,7-triol		2.51765e+06	2.70189e+06	3.78954e+06	3.23114e+06	3.9134e+06	3.94476e+06	3.82628e+06	2.95411e+06	4.07761e+06	5.45337e+06	5.92663e+06	4.69281e+06	3.17691e+06	3.87922e+06	3.73954e+06	2.84029e+06	4.27658e+06	3.28451e+06	4.43215e+06	2.91612e+06	3.47121e+06	4.07369e+06	3.02062e+06	3.55605e+06	6.61704e+06	3.7174e+06	1.1384e+07	3.11762e+06	3.12168e+06	4.05463e+06	3.91254e+06	3.42953e+06	4.1934e+06	2.17855e+06	3.07664e+06
1220	198.076	1.16098	97	50132.9	98533.5	5.0938e+06	6.98868e+07	1.09176e+06	1.32581e+07	1220	0.881245	C9H11NO4	Dopaflex		100244	100207	31.348	48.5437	77014.6	175830	59921.5	32.4675	244520	80451.2	82242.1	343219	127531	43.6681	48.0769	294202	49.7512	178509	442579	73631.7	40.1606	49232	45.8716	52940.2	50.2513	46.2963	48.0769	37.7358	76421.8	38.7597	33.8983	48.0769	103004	120849	124787
1224	163.178	1.17869	11	672408	971797	2.37593e+06	2.53958e+06	1.07492e+07	666180						396359	759703	1.2162e+06	317371	226009	448205	736907	484111	925855	694708	1.28326e+06	1.52437e+06	478410	1.1484e+06	1.22622e+06	423328	49.7512	826554	1.5848e+06	541573	516484	780452	287385	42.5532	50.2513	530593	5.18686e+06	933002	769431	1.24886e+06	2.28261e+06	48.0769	1.7808e+06	1.74847e+06	1.10637e+06
1225	123.044	1.03755		8.48369e+06	1.20349e+07	8.67161e+06	1.22584e+07	1.02575e+07	1.22601e+07	1225	0.063057	C7H8O3	1,3-Benzenediol, 2-(hydroxymethyl)-		7.48803e+06	7.60944e+06	7.36739e+06	1.14699e+07	1.22421e+07	1.15559e+07	1.23432e+07	9.48974e+06	1.2548e+07	1.00571e+07	1.26074e+07	1.31442e+07	1.09868e+07	1.27194e+07	1.47504e+07	1.21192e+07	1.47576e+07	1.34159e+07	1.64366e+07	9.52061e+06	1.14811e+07	1.55355e+07	1.3792e+07	1.22075e+07	1.33868e+07	1.22466e+07	1.3176e+07	1.052e+07	1.23171e+07	1.05538e+07	9.13409e+06	1.22078e+07	1.06472e+07	9.34936e+06	1.0727e+07
1228	130.065	1.17682	11	2.50099e+06	5.4448e+06	9.10503e+06	1.21469e+07	4.72282e+07	3.97598e+06	1228	0.180121	C9H7N	2-Benzanine		1.61928e+06	2.45696e+06	4.19484e+06	1.73287e+06	1.33155e+06	2.28354e+06	2.79677e+06	2.18593e+06	4.01972e+06	7.79071e+06	7.78648e+06	5.80788e+06	2.42854e+06	4.04227e+06	4577580	2.38027e+06	5.48919e+06	2.81805e+06	4.56547e+06	4.30908e+06	3.98957e+06	3.38666e+06	1212215	3.53241e+06	1.20685e+07	3.53071e+06	2.2415e+07	4.16075e+06	2.55143e+06	6.51701e+06	7.74666e+06	1.43381e+07	5.82695e+06	5.52359e+06	8.37985e+06
1230	181.05	1.1149		939570	860760	1.33639e+06	5.55373e+06	541209	1.99813e+06	1230	0.187695	C9H8O4	Caffeate		925107	511345	892622	1.42921e+06	1.32747e+06	1.25036e+06	734692	760733	796059	586433	717226	841136	1.22931e+06	751846	857316	589698	862276	791460	1.14142e+06	584254	752057	1.08589e+06	1.51254e+06	1.33939e+06	863908	1.47885e+06	784989	1.12211e+06	754884	670151	504220	735326	452837	253563	805877
1239	159.092	1.21037		82062.3	210921	397628	913294	4.36037e+06	121406	1239	0.332636	C10H12N2O	N-hydroxyl-tryptamine		33.0033	32.7869	328135	48.5437	43.29	48547.7	41.841	32.4675	69245.5	552959	458534	417966	39130.9	134803	48.0769	41.1523	144978	44.6429	53.7634	74961.5	64412.7	52.6316	45.8716	42.5532	501616	46.2963	1.15028e+06	131972	43.8596	89673.6	666217	1.18681e+06	250151	40.9836	586944
1243	163.068	1.17981	11	340178	1.23047e+06	2.25912e+06	2.52835e+06	1.24518e+07	864672	1243	0.0596914	C10H11P	null		187624	32.7869	929559	243498	282066	261189	566378	32.4675	687636	1.96189e+06	868211	1.01207e+06	262535	560982	906860	652842	1.72215e+06	668666	774965	1.37842e+06	609143	52.6316	164662	1.12817e+06	3.98963e+06	752371	5.12199e+06	1.28849e+06	435952	1.56065e+06	2.05968e+06	4.46662e+06	987397	1.565e+06	1.90421e+06
1247	163.13	1.17857	11	1.96411e+06	4.19526e+06	6.68518e+06	9.0172e+06	3.72048e+07	2.74353e+06						1.13833e+06	1.99973e+06	3.51408e+06	1.20428e+06	43.29	1.62089e+06	2.28962e+06	1.59463e+06	2.30855e+06	6.51507e+06	5.61673e+06	5.35213e+06	1.96966e+06	3.38745e+06	3.6792e+06	1.77093e+06	4.35466e+06	2.13307e+06	3.61787e+06	2.45045e+06	2.68088e+06	1.83792e+06	553017	2.66111e+06	8.59986e+06	2.45614e+06	2.07557e+07	3.12543e+06	1.96616e+06	5.15238e+06	6.02737e+06	1.3056e+07	4.74043e+06	2.38968e+06	6.41806e+06
1253	120.081	1.17732	11	1.66638e+06	2.98172e+06	4.79442e+06	6.66238e+06	2.65721e+07	2.20499e+06						1.12074e+06	1.89558e+06	2.45529e+06	1.1939e+06	860455	1.40455e+06	1.89947e+06	1.40964e+06	2.422e+06	4.27464e+06	3.91353e+06	3.09865e+06	1.42665e+06	2.26984e+06	2.60094e+06	1.37097e+06	2870130	1.68139e+06	2.42873e+06	2.10391e+06	2.23047e+06	1.93013e+06	725216	1.99354e+06	6.28591e+06	2.09335e+06	1.21902e+07	2.10026e+06	1.44931e+06	3.01258e+06	3.97161e+06	8.05826e+06	3.10177e+06	3.15616e+06	4.56318e+06
1261	164.127	1.17713	11	3.70952e+07	7.67989e+07	1.29922e+08	1.74783e+08	6.60812e+08	5.77225e+07						2.48854e+07	3.68866e+07	6.24896e+07	2.41193e+07	1.75434e+07	3.31347e+07	4.07477e+07	3.12388e+07	5.66115e+07	1.09913e+08	102634500	8.09082e+07	3.51382e+07	5.59008e+07	6.64255e+07	3.54787e+07	7.66959e+07	3.9946e+07	6.67081e+07	5.85809e+07	5.58303e+07	4.80804e+07	1.72499e+07	5.33053e+07	1.66503e+08	4.9754e+07	3.12787e+08	58631200	3.67422e+07	8.21963e+07	1.08893e+08	2.15036e+08	8.39843e+07	7.75736e+07	1.17527e+08
1268	108.518	1.26529		6.57446e+06	7.27642e+06	1.216e+07	1.05025e+07	1.06226e+07	8.97977e+06						6.34636e+06	4.75288e+06	5.86786e+06	9.33074e+06	8.90264e+06	7.18057e+06	7.97695e+06	6.02907e+06	7.70812e+06	6.36906e+06	7.0949e+06	7.93225e+06	7.22001e+06	8.21427e+06	1.03058e+07	6.11297e+06	8.29232e+06	8.24808e+06	1.1408e+07	5.57743e+06	6.47859e+06	8.53655e+06	6.6736e+06	7.68093e+06	8.80509e+06	9.49527e+06	4.7293e+06	7.42486e+06	8.42644e+06	9.20926e+06	4.893e+06	5.90603e+06	5.52521e+06	4.84891e+06	5.22544e+06
1295	146.962	1.16067	45	9.38645e+06	7.07757e+06	3.21763e+07	1.28637e+07	1.85849e+07	1.22433e+07	1295	0.152198	CH4N2O2S	Manofast		9.70166e+06	6.66231e+06	8.36155e+06	1.28203e+07	5.97373e+06	4.93205e+06	4.99953e+06	4.19938e+06	4.45561e+06	3.69707e+06	1.73671e+06	4.45206e+06	6.96333e+06	4.92844e+06	2.10355e+07	1.01696e+07	1.47976e+07	1.21739e+07	1.02427e+07	2.87539e+06	4.08769e+06	1.10064e+07	1.9298e+06	8.78844e+06	7.76867e+06	6.57207e+06	1.27025e+07	1.65421e+07	1.06795e+07	1.20256e+07	3.92453e+06	4.42061e+06	2.23103e+06	2.00952e+06	2.28803e+06
1296	204.967	1.02909	26	4.73921e+06	3.1425e+06	1.09306e+07	6.42828e+06	7.70272e+06	6.37728e+06						5.49274e+06	1.797e+06	5.28755e+06	6.37956e+06	2.99055e+06	1.93656e+06	2.57132e+06	2.19022e+06	367542	881283	42.3729	1.52672e+06	3.51648e+06	1.57281e+06	1.45157e+07	1.4331e+06	4.36344e+06	6.68559e+06	6.11672e+06	487079	2.08261e+06	6.44754e+06	1.16623e+06	1218462	998781	3.72561e+06	6.08065e+06	6.45642e+06	8.48483e+06	5.98296e+06	1.56939e+06	1.64494e+06	404300	842729	1.23447e+06
1297	360.13	1.27738		36.4205	43.1146	49.8343	2.69194e+06	43.2459	92524	1297	0.208265	C15H21NO9	2-amino-3-[4-hydroxy-3-[(2R,3R,4S,5S,6R)-3,4,5-trihydroxy-6-(hydroxymethyl)oxan-2-yl]oxyphenyl]propanoic acid		33.0033	32.7869	31.348	48.5437	43.29	39.2157	41.841	32.4675	43.6681	34.0136	42.3729	45.8716	39.2157	43.6681	48.0769	41.1523	49.7512	44.6429	53.7634	30.9598	40.1606	52.6316	45.8716	42.5532	50.2513	46.2963	48.0769	37.7358	43.8596	38.7597	33.8983	48.0769	44.843	40.9836	49.505
1298	128.951	1.04275	45	2.06832e+07	1.49078e+07	4.77077e+07	2.83159e+07	4.26418e+07	2.41391e+07						2.27091e+07	8.93996e+06	2.18454e+07	2.92381e+07	1.44846e+07	8.91966e+06	1.23576e+07	1.06991e+07	1.11098e+07	9.08728e+06	9.06227e+06	1.77089e+06	17388760	1.21384e+07	5.9141e+07	1.52183e+07	2.3658e+07	1.84603e+07	2.6893e+07	2.77991e+06	1.00766e+07	1.66376e+07	1.82456e+06	1.26678e+07	2.02479e+07	1.65377e+07	3.52898e+07	2.39312e+07	2.73303e+07	1.72259e+07	1.00601e+07	1.13347e+07	9.73539e+06	1.5415e+06	7.91669e+06
1302	115.965	1.25337		6.91611e+06	8.67728e+06	1.49019e+07	1.2377e+07	1.48556e+07	1.07745e+07						6.54882e+06	5.09411e+06	6.27559e+06	9.7459e+06	1.00051e+07	8.37029e+06	8.95584e+06	6.85803e+06	9.1922e+06	7.30758e+06	8.20891e+06	9.38939e+06	8.16139e+06	9.37405e+06	1.1934e+07	7.17883e+06	1.00615e+07	9.82983e+06	1.38227e+07	6.93443e+06	7.58791e+06	9.53366e+06	7.9445e+06	9.00275e+06	1.05754e+07	1.12601e+07	9.58726e+06	8525920	9.98699e+06	1.17036e+07	5.46908e+06	7.26761e+06	6.50519e+06	5.5465e+06	6.53957e+06
1303	172.097	1.20218		692277	646098	1.55789e+06	807548	4.37267e+06	385828	1303	0.154997	C8H13NO3	ACMC-20megx		347477	1.27662e+06	79595.4	1.06541e+06	400603	416233	435845	403328	847062	986268	870431	1.61228e+06	600971	735406	171139	974036	278508	598900	327144	688528	640085	507245	1.05872e+06	914526	354540	739001	346919	508616	513449	604170	645582	143909	1.11981e+06	726125	909859
1304	99.5128	1.26244		1.36372e+07	1.61e+07	3.27807e+07	2.60943e+07	3.38411e+07	2.01872e+07						1.30305e+07	1.02268e+07	1.21083e+07	1.91833e+07	1.86636e+07	1.58877e+07	1.65331e+07	1.25915e+07	1.68894e+07	1.34519e+07	1.58131e+07	1.72739e+07	1.52841e+07	1.7964e+07	2.23213e+07	1.33011e+07	1.85999e+07	1.80599e+07	2.50507e+07	1.26918e+07	1.39731e+07	1.80978e+07	1.47179e+07	1.63913e+07	1.98023e+07	2.07991e+07	1.68048e+07	1.62922e+07	1.88251e+07	2.15643e+07	1.03253e+07	1.32808e+07	1.2183e+07	1.05394e+07	1.18262e+07
1305	311.161	1.07138		36.4205	54088.1	317276	51155.4	1.50113e+06	41.4678	1305	0.0558499	C15H22N2O5	null		33.0033	32.7869	31.348	48.5437	43.29	39.2157	41.841	32.4675	43.6681	34.0136	205191	1.46942e+06	39.2157	43.6681	48.0769	41.1523	49.7512	44.6429	53.7634	30.9598	40.1606	52.6316	45.8716	42.5532	50.2513	46.2963	48.0769	37.7358	43.8596	38.7597	33.8983	54968.9	44.843	40.9836	49.505
1308	182.045	1.21018		36.4205	97546.7	19568.3	905955	43.2459	421287						33.0033	32.7869	31.348	48.5437	105108	85946.1	41.841	97716.1	126332	34.0136	42.3729	45.8716	78573.2	43.6681	131297	316727	137447	231988	50057.4	84851.7	110518	62820.5	133594	75571.2	264051	57704.7	48.0769	48401.3	43.8596	38.7597	92067.2	211434	129844	133839	114231
1309	157.014	1.21963	1	1.96516e+06	6.02671e+06	5.59333e+06	2.66287e+06	4.85969e+06	4.621e+06	1309	0.442366	C6H6O6	aconitate		277776	7.02178e+06	31.348	561044	1.08362e+06	3.74039e+06	1.45433e+06	595453	4.72466e+06	782985	9.52776e+06	1.14974e+06	555676	531435	146287	6.32943e+06	7.62056e+06	4.29383e+06	5.40224e+06	1.19918e+07	1.0198e+07	5859986	2.19408e+07	1.05683e+07	9.82757e+06	1.07083e+07	1.76298e+06	4.9271e+06	8.69315e+06	9.26349e+06	125914	4.39713e+06	7.17189e+06	1.27499e+07	9.04766e+06
1310	407.044	1.21823	1	1.14499e+06	4.13966e+06	2.85019e+06	1.65419e+06	2.62135e+06	2.90807e+06	1310	N/A	C10H10N6O12	null		33.0033	4.47026e+06	31.348	109645	655771	3.25202e+06	995044	305747	3.90174e+06	487831	6.65135e+06	495806	174122	170480	48.0769	4.22266e+06	5.10876e+06	2.56149e+06	4.01989e+06	7.4401e+06	6.67501e+06	4.4435e+06	1.54095e+07	6.98308e+06	6.79863e+06	7.14567e+06	648571	2.59649e+06	5.3207e+06	6.08019e+06	33.8983	3.06192e+06	5.67933e+06	9.15822e+06	7.04489e+06
1311	100.511	1.24803		4.68049e+06	5.95659e+06	1.08453e+07	8.27242e+06	1.26883e+07	7.64134e+06						5.03046e+06	1.80358e+06	4.62359e+06	7.26434e+06	7.09097e+06	5.92095e+06	6.38848e+06	4.86362e+06	6.53401e+06	5.0361e+06	6.23058e+06	6.61416e+06	5.76099e+06	6.94532e+06	8.69945e+06	5.1029e+06	7.17899e+06	6.76704e+06	1.00352e+07	4.83913e+06	5.21801e+06	6.7953e+06	5.6287e+06	6.56252e+06	3.66058e+06	7.91532e+06	2.61058e+06	6.16443e+06	7.45804e+06	8.4073e+06	3.96297e+06	5.42473e+06	4.57928e+06	4.02404e+06	4.62623e+06
1312	193.035	1.21919	1	5.16441e+06	1.05673e+07	9.32486e+06	4.91256e+06	8.87387e+06	8.2191e+06	1312	0.417438	C6H8O7	Chemfill		870938	1.8283e+07	43138.9	1.46054e+06	2.51116e+06	8.1409e+06	3.08774e+06	1.39174e+06	9.94622e+06	1.77773e+06	1.84098e+07	2.39269e+06	1.20462e+06	1.19512e+06	284404	1.07226e+07	1.27349e+07	7.12301e+06	9.62486e+06	1.90891e+07	1.70417e+07	1.05776e+07	3.59323e+07	1.72349e+07	1.59835e+07	1.73064e+07	2.63955e+06	7.72145e+06	1.39112e+07	1.52744e+07	298296	8.17422e+06	1.30519e+07	2.42594e+07	1.77064e+07
1313	139.003	1.21871	1	5.42752e+06	1.52485e+07	1.43565e+07	7.0298e+06	1.27169e+07	1.17771e+07	1313	0.281175	C6H2O4	hexa-2,4-diynedioate		874723	1.92357e+07	73851.7	1.52578e+06	2.90985e+06	9.93858e+06	3.72966e+06	1.61061e+06	1.19857e+07	2.25665e+06	2.47078e+07	2.89842e+06	1.54894e+06	1.45938e+06	497123	1.56093e+07	1.87866e+07	1.09197e+07	1.33443e+07	2.96685e+07	2.55271e+07	1.53506e+07	5.61151e+07	2.65398e+07	2.37558e+07	2.62167e+07	4588045	1.23106e+07	2.11361e+07	2.40612e+07	446635	1.10886e+07	1.82038e+07	3.33556e+07	2.276e+07
1314	175.024	1.21866	1	4.80142e+06	1.267e+07	1.19864e+07	5.81454e+06	1.06851e+07	9.79349e+06	1314	0.358511	C6H8O7	Chemfill		736194	1.70323e+07	53578.6	1.38358e+06	2.41409e+06	8.33616e+06	3.1769e+06	1.39276e+06	1.03321e+07	2.07045e+06	2.10715e+07	2.54652e+06	1.27079e+06	1.22164e+06	372481	1.34149e+07	1.55487e+07	8.9843e+06	1.13821e+07	2.48858e+07	2.14645e+07	1.2505e+07	4.51781e+07	2.13786e+07	1.92779e+07	2.13699e+07	3.72399e+06	1.00002e+07	1.76073e+07	1.89399e+07	412810	9.58819e+06	1.54351e+07	2.82229e+07	1.9407e+07
1315	215.017	1.21887	1	9.34098e+06	3.21889e+07	2.57839e+07	1.47323e+07	2.06711e+07	2.42718e+07	1315	0.23912	C6H8O7	Chemfill		2.04402e+06	3.1337e+07	183761	3.79917e+06	8.66091e+06	2.53237e+07	1.11929e+07	4.87869e+06	3.04446e+07	6.93526e+06	4.75784e+07	7.89121e+06	4.40756e+06	4.41727e+06	1.36345e+06	3.50225e+07	4.12751e+07	2.53316e+07	3.49285e+07	5.14331e+07	5.02471e+07	3.83571e+07	1.0112e+08	5.01023e+07	5.2627e+07	5.17035e+07	1.16281e+07	2.33494e+07	40859750	4.21967e+07	1.63263e+06	2.87381e+07	4.16734e+07	6.39867e+07	5.18857e+07
1316	147.029	1.21903	1	4.98045e+06	1.58974e+07	1.43735e+07	7.06453e+06	1.18442e+07	1.22019e+07	1316	0.163656	C5H8O6	2-Hydroxy-2-(hydroxymethyl)butanedioic acid		842258	1.74851e+07	45810	1.54865e+06	3.15466e+06	9.94443e+06	4.00757e+06	1.71633e+06	1.22965e+07	2.28283e+06	2.47268e+07	3.06438e+06	1.65584e+06	1.46858e+06	527207	1.64982e+07	1.97967e+07	1.14158e+07	1.45099e+07	3.11541e+07	2.71993e+07	1.65764e+07	5.85657e+07	2.76572e+07	2.53312e+07	2.84057e+07	4.79068e+06	1.29946e+07	2.29234e+07	2.45609e+07	433942	1.13299e+07	1.8318e+07	3.32439e+07	2.34127e+07
1318	210.061	1.21205	1	1.89327e+07	2.64714e+07	2.26976e+07	1.28844e+07	2.61431e+07	2.14081e+07	1318	0.398779	C6H11NO7	null		3.2872e+06	6.6563e+07	334131	5.54657e+06	8.05923e+06	2.56257e+07	9.83814e+06	4.07855e+06	3.014e+07	5.78275e+06	5.29045e+07	7.26257e+06	3.69949e+06	2.87698e+06	731371	2.58307e+07	3.10592e+07	1.66541e+07	2.40465e+07	4.16897e+07	3.88677e+07	2.61823e+07	7.91331e+07	3.94297e+07	3.88122e+07	3.98117e+07	6.41973e+06	1.73419e+07	3.03827e+07	3.4583e+07	1.17434e+06	2.28035e+07	3.55701e+07	6.5695e+07	4.8327e+07
1319	437.974	1.2209	1	2.71581e+06	6.51152e+06	1.29619e+07	4.17532e+06	9.18669e+06	7.2366e+06						331579	9.83266e+06	31.348	698980	1.20263e+06	4.67176e+06	1.57812e+06	584099	4.72164e+06	823540	7.58162e+06	895918	550104	357483	122418	9.26559e+06	1.15739e+07	7.08432e+06	7.07537e+06	9.25496e+06	1.04742e+07	7.90836e+06	1.39408e+07	1.16563e+07	1.00822e+07	13122050	2.82167e+06	9.67574e+06	1.36611e+07	1.33022e+07	44935.2	4.40917e+06	6.72886e+06	9.64194e+06	8.146e+06
1320	291.952	1.22628		1.43028e+06	2.39059e+06	7.44771e+06	2.52756e+06	5.04578e+06	3.3411e+06	1320	0.0611293	C6H7NO8S	null		980645	3.30144e+06	31.348	1.43899e+06	1.0744e+06	1.90667e+06	1.18234e+06	695804	1.81789e+06	687662	2.25332e+06	700610	839700	501057	610716	3.52483e+06	4.38438e+06	3.29802e+06	3.29508e+06	2.2637e+06	2.74937e+06	3.24289e+06	3.06274e+06	3.69036e+06	2.95226e+06	4.29988e+06	2.26043e+06	4.27284e+06	4.713e+06	4.25318e+06	240664	1.90372e+06	2.50835e+06	2.42686e+06	2.70174e+06
1321	135.946	0.950543	26	7.64557e+06	5.28507e+06	2.27609e+07	1.17898e+07	1.95811e+07	1.13782e+07						8.26342e+06	5.06332e+06	8.42312e+06	8.83241e+06	4.46219e+06	1.43773e+06	4.11854e+06	3.38321e+06	1.2445e+06	2.73633e+06	1.79084e+06	1.79814e+06	5.19353e+06	1.09391e+06	1.76397e+07	6.70628e+06	1.33416e+07	3.69621e+06	9.19984e+06	3.87988e+06	5.18584e+06	1.34313e+07	3.07782e+06	3.30314e+06	6.92315e+06	3.11428e+06	5.98807e+06	1.11624e+07	6.61427e+06	9.55224e+06	3.45559e+06	3.633e+06	3.41735e+06	2.39351e+06	3.35706e+06
1324	164.074	1.26271		1.65965e+06	1.22227e+06	7.80383e+06	830981	2.5152e+06	1.21984e+06	1324	0.142549	C6H13NO2S	homomethionine		39825.6	5.67231e+06	84537.7	841923	147439	545785	368498	90060.8	1.64489e+06	318334	4.29626e+06	7.98162e+06	263628	1.34545e+06	48.0769	1.2397e+06	723373	604655	218358	1.19185e+06	701546	236057	1.32178e+06	433809	169572	565356	48.0769	106390	1.63216e+06	927261	81857.8	291313	2.34345e+06	6.79473e+06	1.80785e+06
1326	156.966	1.21421		3.52194e+06	2.3696e+06	9.55767e+06	4.93342e+06	7.61666e+06	4.60914e+06	1326	0.127881	C3H3O4P	null		4.1402e+06	1.15599e+06	3.58283e+06	5.20874e+06	2.17978e+06	1.83131e+06	960549	1.54542e+06	707715	670616	619441	819062	2.69898e+06	977886	8.9084e+06	3.93938e+06	3.65262e+06	4.75704e+06	3.92906e+06	1.06351e+06	1.10103e+06	4.26141e+06	622510	1.88699e+06	50.2513	4.65779e+06	2.75234e+06	6.44079e+06	6.68127e+06	4.72293e+06	807157	48.0769	710412	652420	582591
1327	171.993	1.32234		5.00402e+06	3.92223e+06	1.9238e+07	7.28969e+06	1.00759e+07	6.68702e+06	1327	0.0473415	C3H7N3OS	null		5.58702e+06	2.22042e+06	4.83192e+06	7.37672e+06	3.14696e+06	2.6801e+06	2.81798e+06	2.29116e+06	2.33682e+06	1.30773e+06	1.18202e+06	2.19851e+06	3.86968e+06	2.5538e+06	1.19945e+07	5.91351e+06	4.01006e+06	7.07786e+06	6.05607e+06	1.49178e+06	3.948e+06	6.2487e+06	1.4825e+06	5.12787e+06	1.76939e+06	7.07242e+06	5.03793e+06	1.00216e+07	9.92463e+06	6.92393e+06	1.53328e+06	1.34691e+06	1.21836e+06	925354	891171
1329	148.977	1.15724	45	1.56875e+07	9.89567e+06	3.16532e+07	2.19846e+07	2.97375e+07	1.71133e+07	1329	0.0330254	CH6N2O2S	null		1.6528e+07	1.02464e+07	1.5273e+07	2.07027e+07	9.34443e+06	7.64497e+06	8.11256e+06	6.92144e+06	6.87507e+06	5.87642e+06	5.63761e+06	6.49804e+06	1.11599e+07	7.53732e+06	4.0002e+07	2.71651e+06	1.56366e+07	2.00703e+07	1.80852e+07	2.43226e+06	1.12099e+07	1.9804e+07	6.15364e+06	1.03926e+07	9.08695e+06	2.18036e+06	5.41641e+06	1.62494e+07	1.84822e+07	1.14019e+07	6.7859e+06	5.00221e+06	6.2376e+06	3.70631e+06	4.55808e+06
1330	130.967	1.08593	26	7.23689e+06	4.92951e+06	2.66943e+07	1.07239e+07	1.59037e+07	9.32174e+06						8.07637e+06	3.54455e+06	7.38092e+06	9.94571e+06	4.5403e+06	3.73085e+06	3.94613e+06	3.3155e+06	2.6683e+06	2.95799e+06	2.02957e+06	2.8654e+06	5.42487e+06	3.74317e+06	2.02052e+07	2.15e+06	6.11872e+06	1.02217e+07	8.5003e+06	798007	4.13999e+06	9.20074e+06	1.82465e+06	1.63397e+06	6.41091e+06	1.77981e+06	1.23662e+07	1.26494e+07	2.97247e+06	7.38836e+06	3.34187e+06	2.60463e+06	2.4154e+06	638441	2.45803e+06
1334	275.889	1.27767	45	5.07775e+06	1.44947e+06	1.46175e+07	7.69517e+06	1.04077e+07	3.32806e+06						5.5421e+06	1.46298e+06	6.40906e+06	6.89684e+06	354247	376055	41.841	288685	45684.6	193858	42.3729	45.8716	222138	43.6681	1.33652e+07	1.53439e+06	4.09575e+06	3.62399e+06	1.1115e+06	557384	968368	52.6316	45.8716	2.35499e+06	50.2513	2.14911e+06	2.92992e+06	4.60675e+06	4.86044e+06	2.74388e+06	33.8983	48.0769	44.843	40.9836	49.505
1335	252.076	1.01943	84	36.4205	90499.2	49.8343	3.22242e+06	43.2459	1.31908e+06						33.0033	32.7869	31.348	48.5437	229389	150882	41.841	211470	187919	34.0136	42.3729	45.8716	72841.1	87666.3	224427	410114	201577	307186	96016.7	30.9598	40.1606	55396.6	45.8716	76103.2	97195.2	46.2963	48.0769	37.7358	43.8596	38.7597	77888	153389	44.843	89956.4	49.505
1336	286.129	1.2968		16530.1	4.73342e+06	49.8343	8.45343e+06	65141.7	6.57504e+06	1336	0.20913	C13H19NO6	null		33.0033	34865.3	31173.7	48.5437	5.56917e+06	3.91616e+06	1.30439e+06	4.78153e+06	4.1139e+06	4.12544e+06	1.00177e+06	1.55485e+06	6.10675e+06	3.73957e+06	7.91883e+06	9.49579e+06	5.00625e+06	9.07601e+06	2.70513e+06	2.60115e+06	2.44367e+06	5871875	7.42064e+06	4.45244e+06	6.66576e+06	1.06872e+06	1.03435e+06	1.16416e+06	1.43113e+06	2.82741e+06	3.60396e+06	1.22308e+07	8.13264e+06	5.95095e+06	5.66595e+06
1337	292.376	1.28276	45	6.14184e+06	1.72402e+06	1.15878e+07	1.12339e+07	1.03752e+07	4.34279e+06						6.01103e+06	1.80372e+06	7.45726e+06	9.29536e+06	423739	473136	131127	366835	43.6681	235197	42.3729	45.8716	39.2157	43.6681	1.42326e+07	1.89887e+06	3.77724e+06	4.36169e+06	1.34908e+06	774664	1.46225e+06	3.13772e+06	176453	3.07357e+06	853929	1.79759e+06	3.06218e+06	6.10134e+06	4.35343e+06	3.12537e+06	33.8983	48.0769	44.843	40.9836	49.505
1338	94.0457	1.34795		1.06368e+06	1.64971e+06	1.62898e+06	1.28786e+06	1.34744e+06	1.63019e+06						801025	426638	1.13721e+06	1.88985e+06	855304	1.52903e+06	1.60105e+06	1.89562e+06	1.20062e+06	1.39773e+06	1.41003e+06	1.81344e+06	1.13365e+06	1153460	2.99018e+06	1.59768e+06	2.05965e+06	2.08841e+06	2.80772e+06	519046	2.18843e+06	1.90311e+06	1.21195e+06	1.97935e+06	1.02084e+06	2.54528e+06	512177	1.75449e+06	2.31386e+06	449115	1.45887e+06	1.9976e+06	2.08323e+06	1.44739e+06	2.45581e+06
1339	102.034	1.37051		979533	1.46307e+06	1.32011e+06	1.42594e+06	1.42174e+06	1.48e+06						735579	532226	706652	1.94368e+06	1.34595e+06	640557	1.94925e+06	1.98425e+06	2.1649e+06	874222	1.38346e+06	1.6625e+06	1.88162e+06	1.96016e+06	2.93703e+06	1.3593e+06	1.76757e+06	1.80063e+06	53.7634	1.02935e+06	1.41326e+06	1.66476e+06	1.07919e+06	1.54977e+06	628668	1.45545e+06	520106	770307	1.3442e+06	1.38916e+06	1.40235e+06	820051	2.41794e+06	1.99017e+06	2.02992e+06
1340	122.548	1.36803		1.05788e+06	891545	1.15298e+06	1.0362e+06	904501	1.01727e+06						1.39512e+06	423569	828203	1.58463e+06	883355	751115	1.17479e+06	910261	403126	899122	674757	2.18936e+06	369665	656528	854574	303588	1.23273e+06	1.53542e+06	1.59468e+06	365692	326534	1.61914e+06	1.63348e+06	1.26953e+06	412114	2.8605e+06	377394	37.7358	443728	392820	33.8983	640709	459487	967004	768924
1342	130.05	1.31231		6.62369e+06	8.64734e+06	2.76111e+07	5.54651e+06	9.23607e+06	6.31837e+06	1342	0.121465	C5H9NO4	Glutamat		8.58632e+06	6.97427e+06	3.34966e+06	7.58452e+06	3.22025e+06	6.14773e+06	3.49419e+06	2.50942e+06	1.06326e+07	7.49502e+06	5.77481e+06	2.01624e+07	5.39863e+06	9.38963e+06	2.49796e+06	2.35535e+07	1.48575e+07	1.4154e+07	2.94579e+06	4.7873e+06	8.51783e+06	6.78789e+06	5.64202e+06	7.30449e+06	8.45391e+06	4.53703e+06	6.2834e+06	9.85523e+06	3.58938e+07	1.38528e+07	5.8304e+06	4.79371e+06	3.95913e+06	4.71069e+06	6.35586e+06
1345	330.119	1.32769		36.4205	817315	49.8343	2.91048e+06	43.2459	1.24901e+06	1345	0.375919	C14H19NO8	Griffonin		33.0033	32.7869	31.348	48.5437	1.17686e+06	593986	216626	1.01139e+06	755081	648353	115728	387373	874014	821757	1.79616e+06	1.85563e+06	954522	1.60984e+06	450751	428145	443008	910794	1.05981e+06	645006	1.40356e+06	152937	331800	123200	207654	442243	1.03751e+06	2.25606e+06	951887	732083	617725
1347	258.887	1.33781		1.53992e+06	398803	3.1641e+06	1.15298e+06	3.01121e+06	668658	1347	N/A	C6H5OPS3	null		1.87255e+06	618189	1.78805e+06	1.88089e+06	43.29	39.2157	41.841	32.4675	43.6681	34.0136	42.3729	45.8716	671202	43.6681	4.50429e+06	968730	622886	396839	650912	59266.4	262193	82610.7	45.8716	46457.9	50.2513	865209	236310	2.20377e+06	528687	661628	33.8983	48.0769	44.843	40.9836	49.505
1348	144.081	1.339	55	2.57712e+06	4.07011e+06	7.21383e+06	4.90338e+06	2.84379e+07	1.7149e+06	1348	0.134563	C10H9N	3-methyl-quinoline		1.53254e+06	2.58509e+06	4.6361e+06	1.55473e+06	1.52004e+06	1.77785e+06	1.92119e+06	2.00772e+06	2727900	3.80913e+06	6.32686e+06	4.66535e+06	2.10757e+06	3.46361e+06	2.40177e+06	2.54121e+06	5.95876e+06	2.1442e+06	1.31046e+06	3.43241e+06	4.2858e+06	2.9583e+06	1.30076e+06	3.76933e+06	8.25367e+06	3.18898e+06	1.53186e+07	3.89856e+06	3.53414e+06	5.99008e+06	4.44212e+06	9.91115e+06	2.56935e+06	3.53459e+06	7.44106e+06
1349	161.108	1.33899	55	1.85661e+07	3.22743e+07	5.82825e+07	3.93265e+07	2.16558e+08	1.54692e+07	1349	0.122947	C10H12N2	null		1.18466e+07	2.12291e+07	3.1057e+07	1.01316e+07	9.59894e+06	1.45981e+07	1.58982e+07	1.5501e+07	2.1115e+07	2.69908e+07	5.83289e+07	4.42958e+07	1.51238e+07	2.41184e+07	1.77829e+07	1.89257e+07	4.11137e+07	1.64364e+07	1.36266e+07	2.56841e+07	3.51579e+07	2.24096e+07	1.07384e+07	3.11308e+07	6.38041e+07	2.70554e+07	1.0704e+08	3.21811e+07	2.71218e+07	4.83532e+07	3.63972e+07	7.32655e+07	2.75564e+07	3.59772e+07	5.85245e+07
1350	112.018	1.31446		1.95119e+06	1.97656e+06	2.41235e+06	3.16466e+06	3.73748e+06	2.83754e+06						1.64374e+06	1.7493e+06	1.37695e+06	3.03479e+06	1.79881e+06	1.82068e+06	3.32231e+06	543764	3.07023e+06	2.02714e+06	2.88944e+06	2.96776e+06	2.43211e+06	2.81371e+06	1.32932e+06	1.62575e+06	2.52212e+06	2489425	3.86273e+06	2.11501e+06	1.69499e+06	1.99302e+06	1.21333e+06	3.40813e+06	1.99817e+06	3.9333e+06	418493	2.02434e+06	1.18383e+06	1.22955e+06	297148	850145	1.13512e+06	674611	1.59666e+06
1351	176.972	1.11313	45	2.43632e+07	1.5767e+07	6.72382e+07	3.30985e+07	4.70918e+07	2.74845e+07	1351	0.147501	C2H6N2O3S	methylsulfonylurea		2.80494e+07	9.32005e+06	2.61385e+07	3.39448e+07	1.53851e+07	1.24962e+07	1.34334e+07	1.15441e+07	1.07827e+07	9.37163e+06	6.20192e+06	1.00941e+07	1.86097e+07	1.21193e+07	6.90285e+07	1.74301e+07	2.71682e+07	2.07328e+07	1.78549e+07	2.23203e+06	1.09154e+07	1.90727e+07	7.71027e+06	14676040	4.48235e+06	1.88358e+07	1.92396e+07	2.78085e+07	3.15303e+07	1.9178e+07	1.15029e+07	1.18633e+07	1.03965e+07	6.25406e+06	7.77494e+06
1354	98.5126	1.25381		6.98101e+06	8.11647e+06	7.23893e+06	6.32403e+06	3.73935e+06	7.22779e+06						6.26405e+06	6.08173e+06	5.95791e+06	9.62035e+06	8.82012e+06	8.41273e+06	7.79685e+06	6.83811e+06	9.09734e+06	7.0495e+06	9.48666e+06	1.03515e+07	7.71008e+06	1.02864e+07	7.19184e+06	5.63754e+06	8.76656e+06	6.56674e+06	9.30237e+06	4.91221e+06	5.28593e+06	9.05833e+06	7.32231e+06	7221500	8.23153e+06	7.84703e+06	8.54837e+06	6.3646e+06	7.09482e+06	5.6692e+06	8.16148e+06	1.1067e+07	9.97398e+06	9.75878e+06	1.14481e+07
1356	159.969	1.25628		1.31469e+07	1.51218e+07	1.86358e+07	1.33783e+07	1.25228e+07	1.48935e+07	1356	N/A	C2H5N2O2S	null		1.19864e+07	1.08409e+07	1.09988e+07	1.87616e+07	1.65158e+07	1.4791e+07	1.37617e+07	1.26248e+07	1.61799e+07	1.28937e+07	1.57155e+07	1.85879e+07	1.38956e+07	1.73863e+07	1.44642e+07	1.10823e+07	1.72398e+07	1.24668e+07	1.8108e+07	9.49069e+06	1.03748e+07	1.71866e+07	1.42941e+07	1.45219e+07	1.62017e+07	1.54466e+07	1.6279e+07	1.30714e+07	1.48342e+07	1.21042e+07	1.35592e+07	1.94591e+07	1.88941e+07	1.68804e+07	1.9864e+07
1357	184.582	1.37527		36.4205	1.43467e+06	49.8343	1.95943e+06	43.2459	3.22502e+06						33.0033	32.7869	31.348	48.5437	331046	1.69235e+06	161915	220653	5.87667e+06	1.04783e+06	42.3729	516209	1.12873e+06	1.23274e+06	554561	5.94084e+06	356764	4.45855e+06	461439	30.9598	159847	346024	320998	523589	740990	46.2963	114142	53591.7	233094	452164	1.95416e+06	6.02e+06	864899	7.36861e+06	1.15209e+06
1358	278.573	1.37574		5.61921e+06	1.6648e+06	3.12484e+06	278751	180172	2.78094e+06						63194.9	8.64254e+06	38459.3	1.37326e+07	2.06074e+06	2.11527e+06	1.05673e+06	447376	1.2321e+06	1.18847e+06	792536	692176	1.19841e+06	743875	132772	2.04079e+06	2.2385e+06	9.23763e+06	3.40598e+06	334258	1.0705e+06	231863	315357	299982	711853	392723	233438	1.15024e+06	2.62482e+06	3.4951e+06	70716.2	1.16757e+06	1.76675e+06	5.03281e+06	4.28657e+06
1359	303.884	1.19895	45	1.47465e+07	4.72492e+06	4.93622e+07	2.28979e+07	2.97471e+07	1.02419e+07						1.68734e+07	3.50675e+06	1.95041e+07	1.91016e+07	2.16955e+06	837997	582439	1.33931e+06	128998	472536	173806	81865.4	1.36304e+06	286076	4.33015e+07	2.24476e+06	1.32239e+07	1.1129e+07	1.44912e+06	1.37691e+06	2.52152e+06	2.81443e+06	297481	9.76554e+06	869680	5.26309e+06	1.09762e+07	1.43805e+07	1.57603e+07	8.38773e+06	33.8983	48.0769	44.843	40.9836	49.505
1360	264.381	1.46164		3.15029e+06	875779	3.62201e+06	3.39486e+06	3.93947e+06	1.4348e+06						3.01758e+06	1.66454e+06	3.001e+06	4.91804e+06	183633	122967	41.841	32.4675	43.6681	34.0136	42.3729	45.8716	39.2157	43.6681	4.57095e+06	1.6577e+06	2.20835e+06	692154	1.20758e+06	829656	1.28539e+06	2.39457e+06	694891	2.57065e+06	373612	339302	2.33273e+06	4.07593e+06	2.12156e+06	362732	33.8983	48.0769	44.843	40.9836	49.505
1361	113.964	1.2129		7.85758e+06	8.07447e+06	1.60408e+07	9.73822e+06	9.0493e+06	9.00098e+06						7.2345e+06	6.52555e+06	6.63741e+06	1.10329e+07	7.80265e+06	7.28885e+06	6.91198e+06	5.99041e+06	7.76218e+06	6.21257e+06	8.00289e+06	8.80385e+06	7.34833e+06	8.7581e+06	1.00151e+07	6.84089e+06	1.02211e+07	7.74347e+06	9.36579e+06	5.17294e+06	6.03989e+06	9.5093e+06	6.56876e+06	7.96574e+06	8.42625e+06	8.90308e+06	9.35592e+06	9.07427e+06	9.77007e+06	7.63744e+06	6.47234e+06	9.40969e+06	9.0983e+06	8.64823e+06	9.5734e+06
1362	332.135	1.40994		580624	700206	1.34714e+06	922296	2.8636e+06	494725	1362	0.135793	C14H21NO8	null		967779	317146	639423	398148	775197	207959	286411	431897	337273	589094	578232	816414	585490	730709	584960	951689	809352	681975	112201	1.27691e+06	820691	816856	995327	728132	1.00818e+06	1.06519e+06	828337	992851	823913	749288	600122	929272	616807	291763	765043
1363	179.118	1.56826		2.42084e+06	6.54577e+06	9.3733e+06	6.15755e+06	1.92638e+07	4.49358e+06	1363	0.311547	C10H14N2O	pseudooxynicotine		1.20963e+06	4.50129e+06	2.11992e+06	1.85253e+06	2.112e+06	2.97947e+06	3.55992e+06	1.69694e+06	4.8196e+06	6.69156e+06	1.26427e+07	1.22858e+07	2.67681e+06	5.58448e+06	2.19939e+06	3.65402e+06	5.22416e+06	3.36113e+06	4.06686e+06	5.02248e+06	6.95765e+06	3.5124e+06	2.61661e+06	3.64159e+06	1.65984e+07	4.82639e+06	7.29052e+06	6.3945e+06	5.65834e+06	7.07698e+06	4.82626e+06	2.1571e+07	7.96698e+06	1.16172e+07	1.55506e+07
1364	111.021	1.34606		2.7388e+06	5.153e+06	8.62537e+06	8.68948e+06	1.23511e+07	7.04122e+06						801253	2.7364e+06	3.09847e+06	4.31907e+06	3.18185e+06	3.44872e+06	8.18808e+06	3.46148e+06	6.43281e+06	7.01318e+06	5.73097e+06	5.1326e+06	3.5596e+06	5.89912e+06	4.88179e+06	6.4426e+06	4.89221e+06	5.73818e+06	8.03211e+06	4.52912e+06	4.03094e+06	6.09138e+06	3.91633e+06	5.60582e+06	8.01252e+06	8.35137e+06	5.13921e+06	3.93986e+06	6.10737e+06	6.33197e+06	3.35459e+06	6.93472e+06	2.99366e+06	865716	4.65704e+06
1367	153.956	1.58592		7.74774e+06	5.44606e+06	1.83337e+07	1.04945e+07	1.78318e+07	7.85528e+06	1367	N/A	C2H2N3OP	null		8.06463e+06	5.149e+06	6.59868e+06	1.11787e+07	3.98173e+06	3.68841e+06	3.45485e+06	2.76743e+06	3.10389e+06	2.60861e+06	2.25335e+06	2.80116e+06	4.79961e+06	3.20583e+06	1.30063e+07	7.62292e+06	8.79262e+06	8.14677e+06	7.36337e+06	3.06095e+06	4.85547e+06	7.2304e+06	4.20636e+06	6.12514e+06	5.12662e+06	9.08308e+06	1.02891e+07	1.36779e+07	1.23082e+07	8.38739e+06	2.53253e+06	2.64752e+06	2.22784e+06	1.84128e+06	2.41228e+06
1368	181.951	1.57493		3.69215e+06	2.4964e+06	5.77934e+06	4.23851e+06	6.76459e+06	3.75528e+06	1368	N/A	C3H2N3O2P	null		3.76296e+06	2.29291e+06	3.17703e+06	5.53571e+06	1.87587e+06	1.66307e+06	1.67105e+06	1.35179e+06	1.31885e+06	34.0136	1.09709e+06	1.17912e+06	2.37124e+06	1.4557e+06	6.58396e+06	3.68555e+06	4.37041e+06	4.22674e+06	3.69443e+06	1.46203e+06	2.1488e+06	3.64928e+06	2.05178e+06	3.02752e+06	2.26099e+06	339055	5.13446e+06	6.77128e+06	5.5067e+06	4.27812e+06	1.25026e+06	1.31833e+06	1.07066e+06	889417	1.12757e+06
1369	184.986	1.44769		2.14355e+07	2.76199e+07	3.72158e+07	3.71091e+07	4.69699e+07	3.2554e+07						2.10654e+07	1.57705e+07	1.87052e+07	3.02009e+07	2.90792e+07	2.40656e+07	2.55972e+07	2.02422e+07	2.67025e+07	2.12951e+07	2.37335e+07	2.61019e+07	2.39346e+07	2.68993e+07	3.84482e+07	2.37563e+07	3.2559e+07	3.17482e+07	4.91099e+07	2.34275e+07	2.28378e+07	3.04081e+07	2.70666e+07	2.99812e+07	3.58366e+07	3.70496e+07	3.15149e+07	3.19304e+07	3.60854e+07	3.96697e+07	1.79975e+07	2.3056e+07	2.04665e+07	1.66768e+07	2.01571e+07
1370	300.145	1.75272		19551.3	61957.2	1.94469e+07	946458	3.297e+07	92346.2	1370	0.129884	C14H21NO6	null		33.0033	78092.3	31.348	48.5437	43.29	39.2157	41.841	32.4675	43.6681	34.0136	65498.9	1.91584e+06	39.2157	43.6681	48.0769	41.1523	49.7512	44.6429	53.7634	30.9598	40.1606	52.6316	45.8716	42.5532	50.2513	46.2963	48.0769	37.7358	43.8596	38.7597	33.8983	48.0769	44.843	40.9836	49.505
1372	204.967	1.55976		6.26608e+06	4.6671e+06	1.81082e+07	8.40893e+06	1.39115e+07	6.9615e+06						6.45365e+06	4.01449e+06	5.41523e+06	9.18096e+06	3.4166e+06	3.12695e+06	2.89046e+06	2.33623e+06	43.6681	2.12449e+06	2.00826e+06	2.51904e+06	4.12107e+06	2.74701e+06	1.16772e+07	6.38584e+06	7.80903e+06	7.01323e+06	6.54085e+06	2.65714e+06	3.96632e+06	6.33792e+06	3.57552e+06	5.63786e+06	3.82913e+06	7.77492e+06	9.47964e+06	1.17766e+07	1.00937e+07	7.40106e+06	2.34547e+06	2.31189e+06	1.99661e+06	1.53645e+06	2.09363e+06
1374	255.376	1.36525		2.35852e+06	553674	3.70571e+06	4.07937e+06	4.75321e+06	1.73284e+06						2.69488e+06	1.26205e+06	969265	4.50788e+06	65594.1	122089	41.841	74069	43.6681	34.0136	42.3729	45.8716	39.2157	43.6681	4.62302e+06	1.47476e+06	923411	1.09096e+06	135694	666044	233047	2.15828e+06	521190	949934	350413	621549	48.0769	1.61717e+06	1.20229e+06	887461	33.8983	48.0769	44.843	40.9836	49.505
1375	186.957	1.0768	45	2.10001e+07	1.24592e+07	4.82558e+07	2.90667e+07	4.57014e+07	2.28331e+07	1375	0.102881	C3H4N2O3S	null		2.43058e+07	8.15295e+06	2.27176e+07	2.88238e+07	1.22054e+07	9.75686e+06	1.10109e+07	8.91336e+06	1.33523e+06	7.50254e+06	6.80969e+06	7.04569e+06	1.48122e+07	9.67273e+06	5.68333e+07	1.39799e+07	2.19105e+07	1.66748e+07	2.38464e+07	1.71218e+06	1.02837e+07	1.5311e+07	5.90689e+06	1.18876e+07	3.1573e+06	15063650	8.17221e+06	2.31203e+07	25584375	1.56717e+07	9.59795e+06	9.25129e+06	6.51893e+06	1.15148e+06	8.47634e+06
1376	138.055	1.47089		1.70935e+06	6.73049e+06	49.8343	1.17978e+07	547592	1.20937e+07	1376	0.0468386	C7H7NO2	Oprea1_692786		1.58862e+06	1.6452e+06	1.41243e+06	2.19116e+06	8.20233e+06	6.03157e+06	2.95744e+06	7.42386e+06	6.71082e+06	4.61484e+06	2.6113e+06	3.04357e+06	5.64345e+06	4.82146e+06	7.83934e+06	1.46527e+07	8.13849e+06	16965675	4.76673e+06	3.09679e+06	4.75737e+06	6.7221e+06	7.66388e+06	5.27356e+06	1.0958e+07	2.40514e+06	2.60294e+06	2.35731e+06	3.1835e+06	4.36581e+06	7.99638e+06	1.67348e+07	8.83753e+06	1.03247e+07	8.50441e+06
1377	275.889	1.58267		8.07472e+06	3.66343e+06	2.79338e+07	1.3469e+07	1.72546e+07	6.76951e+06						7.75783e+06	5.14206e+06	7.36363e+06	1.20354e+07	1.29527e+06	1.23775e+06	852326	740548	64165.5	704738	44276.3	45.8716	362969	128583	1.13245e+07	5.58923e+06	6.73224e+06	7.09122e+06	4.16056e+06	2.36722e+06	3.7349e+06	6.93984e+06	3.27027e+06	8.36409e+06	2.39526e+06	7.73976e+06	1.07904e+07	1.38259e+07	9.1376e+06	8.33577e+06	33.8983	48.0769	44.843	40.9836	49.505
1378	291.379	1.56168		2.27388e+06	829746	3.18604e+06	2.77199e+06	2.99527e+06	1.41121e+06						2.08435e+06	1.38891e+06	2.09819e+06	3.52408e+06	43.29	39.2157	41.841	32.4675	43.6681	34.0136	42.3729	45.8716	39.2157	43.6681	2.77359e+06	1.5392e+06	1.90705e+06	2.0312e+06	1.00138e+06	702517	1.14204e+06	2.10221e+06	875230	2.27113e+06	63533	1.25548e+06	2.00008e+06	2.94936e+06	1.82607e+06	2.11114e+06	33.8983	48.0769	44.843	40.9836	49.505
1382	121.07	1.63936	62	144856	92435.5	6.23316e+06	2.9755e+06	6.47288e+06	1.04212e+06						107695	174569	99101.1	198061	85430.1	90641.5	86654.1	87793.1	137929	248814	162309	177185	71256	104832	134997	70900.1	49.7512	44.6429	85692.7	106318	91765.2	52.6316	90601.3	122203	50.2513	46.2963	107435	37.7358	110299	92717.8	118658	124781	123222	239638	49.505
1383	123.069	1.63573	62	20371	12637.2	3.08514e+06	1.24684e+06	3.86888e+06	458062						33.0033	39469.4	31.348	41950.1	43.29	39.2157	41.841	32.4675	43.6681	70653.4	42.3729	49522.2	39.2157	43.6681	48.0769	41.1523	49.7512	44.6429	53.7634	30.9598	40.1606	52.6316	45.8716	42.5532	50.2513	46.2963	48.0769	37.7358	44438.3	38.7597	33.8983	46871.1	53732.3	55957	82144.7
1386	138.086	1.64489	62	8701.54	11762.3	1.32031e+06	644052	3.08278e+06	400855						33.0033	34693.3	31.348	48.5437	43.29	39.2157	41.841	32.4675	43.6681	57726.8	42.3729	45.8716	39.2157	43.6681	48.0769	41.1523	49.7512	44.6429	53.7634	30.9598	40.1606	52.6316	45.8716	38261.3	50.2513	46.2963	48.0769	37.7358	43.8596	38.7597	51011.4	48.0769	49361	69310.1	76788.9
1387	221.092	1.53568		197577	355610	1.30807e+06	1.7638e+06	2.91266e+06	1.70824e+06	1387	0.261624	C11H12N2O3	Levothym		64931.7	416973	154715	153687	43923.2	114276	201765	83389.4	220544	161413	498843	620760	118126	334293	70781	662604	722918	408881	107148	703675	680309	219121	589484	501075	644189	463287	158863	301274	736247	331520	231024	316280	238386	199435	308449
1388	261.095	1.51145		3.45953e+06	4.29533e+06	1.626e+06	3.11111e+06	2.05857e+06	3.60245e+06						2.5558e+06	2.84878e+06	3.74509e+06	4.68844e+06	2.66498e+06	3.47762e+06	5.41787e+06	5.01966e+06	3.04059e+06	5.05444e+06	4.93924e+06	5.54975e+06	4.4998e+06	5.78444e+06	3.54733e+06	6.03998e+06	4.79496e+06	3.72099e+06	2.89483e+06	4.61979e+06	3.50613e+06	4.8621e+06	4.44482e+06	2.33487e+06	3.78932e+06	5.08059e+06	3.84645e+06	2.14092e+06	3.0898e+06	3.07188e+06	4.44224e+06	6.52994e+06	5.78874e+06	3.08684e+06	5.57732e+06
1389	266.884	1.65829		2.85793e+06	1.00783e+06	3.98024e+06	3.21687e+06	2.24816e+06	1.73761e+06						2.74629e+06	1.92048e+06	2.3699e+06	4.39506e+06	44318.8	65615.3	41.841	32.4675	43.6681	198667	42.3729	45.8716	39.2157	71937.7	2.69529e+06	2.12079e+06	2.40378e+06	2.44046e+06	964924	1.04036e+06	1.6095e+06	2.41617e+06	1.46996e+06	2.77602e+06	50.2513	1.54125e+06	2.33898e+06	3444840	2.01668e+06	2.59031e+06	33.8983	48.0769	44.843	40.9836	49.505
1390	121.101	1.59183		327233	485984	2.81253e+06	1.88563e+06	4.38005e+06	722932	1390	0.0696994	C9H12	null		283515	332487	121276	571655	198751	305867	129113	32.4675	138212	212773	89845.8	1.03938e+06	908527	631818	633652	41.1523	467499	44.6429	1.01441e+06	634179	309962	1.27237e+06	926097	42.5532	871733	718977	926991	101207	272070	356421	624901	640455	1.09356e+06	122843	134288
1393	121.059	1.6467	62	35123	19937.2	1.99694e+06	1.00079e+06	4.23715e+06	463649						32248	53535.4	31.348	54677.2	43.29	39.2157	41.841	32.4675	43.6681	85785.5	55921.4	45.8716	39.2157	59347	48.0769	41.1523	49.7512	44.6429	53.7634	30.9598	40.1606	52.6316	45.8716	42.5532	47588.7	46.2963	48.0769	37.7358	43.8596	38.7597	46508.7	76106.7	83277.7	103928	78536.2
1394	121.029	1.54901		1.14293e+06	1.69733e+06	3.25296e+06	2.54928e+06	4.84136e+06	1.72098e+06	1394	0.0920398	C7H6O3	bmse000092		1.10518e+06	1.01057e+06	972288	1.4837e+06	2.42834e+06	2.23913e+06	2.17818e+06	1.89222e+06	2.84218e+06	1.83065e+06	2.14008e+06	2.35549e+06	2.05717e+06	2.2217e+06	1.72443e+06	1.43317e+06	1.76775e+06	1.53854e+06	487338	1.09942e+06	1.38762e+06	1.7959e+06	1.57617e+06	1.46197e+06	1.72859e+06	1.19408e+06	1626100	1.27944e+06	1.55685e+06	1.26989e+06	1.01135e+06	1.88757e+06	1.72685e+06	1.55584e+06	1.45891e+06
1395	103.055	1.62373	62	24094.2	13577.8	2.46158e+06	1.32021e+06	3.72036e+06	463612	1395	0.12141	C8H6	Phenylethyne		33.0033	52848.7	31.348	43463.9	43.29	39.2157	41.841	32.4675	35066.9	67128.6	45483.9	65308.7	39.2157	43.6681	48.0769	41.1523	49.7512	44.6429	53.7634	30.9598	40.1606	52.6316	45.8716	42.5532	48450.2	46.2963	48.0769	37.7358	43.8596	38.7597	33.8983	48.0769	52016.8	61138.9	58866.6
1396	138.097	1.64263	62	36.4205	15086.7	3.24615e+06	1.08412e+06	5.63007e+06	550676						33.0033	32.7869	31.348	48.5437	43.29	39.2157	41.841	32.4675	43.6681	72963.2	42.3729	64455.3	39.2157	43.6681	48.0769	41.1523	49.7512	44.6429	53.7634	30.9598	40.1606	52.6316	45.8716	42.5532	48429	46.2963	48.0769	37.7358	43.8596	38.7597	41216.5	48.0769	75162.6	94884.9	84582.2
1397	121.07	1.64216	62	148618	131094	6.22793e+06	3.90451e+06	1.28569e+07	1.49075e+06						107695	174569	99101.1	213106	85430.1	90641.5	89931.7	87793.1	147059	248814	173741	177185	82024.7	121162	139703	97066.5	69854.9	76724.1	106114	114377	92424.2	99687.6	90601.3	122203	204871	93140.6	129777	90141	116484	92717.8	120621	244807	197055	239638	267679
1398	149.956	1.56698		2.31889e+06	836362	8.97771e+06	3.07939e+06	3.08327e+06	1.36456e+06						2.08582e+06	1.59911e+06	2.06019e+06	3.53044e+06	43.29	38396.6	41.841	32.4675	43.6681	62727.6	42.3729	45.8716	39.2157	43.6681	2.80276e+06	1.66435e+06	1.98221e+06	1.36858e+06	623958	710497	807926	310527	631437	2.32951e+06	50.2513	1.07723e+06	3.36181e+06	4.04476e+06	2.56294e+06	2.38333e+06	33.8983	48.0769	44.843	40.9836	49.505
1408	182.071	1.56666	0	21456.6	1811.25	6.16788e+06	4.61349e+06	4.169e+06	2.03535e+06						33.0033	37818	47926.7	48.5437	43.29	39.2157	41.841	32.4675	43.6681	34.0136	42.3729	45.8716	39.2157	43.6681	48.0769	41.1523	49.7512	44.6429	53.7634	30.9598	40.1606	52.6316	45.8716	42.5532	50.2513	46.2963	48.0769	37.7358	43.8596	38.7597	33.8983	48.0769	44.843	40.9836	49.505
1411	319.166	1.57867		36.4205	43.1146	2.98632e+06	2.01715e+06	4.03768e+06	212641	1411	0.206977	C17H24N2O5	null		33.0033	32.7869	31.348	48.5437	43.29	39.2157	41.841	32.4675	43.6681	34.0136	42.3729	45.8716	39.2157	43.6681	48.0769	41.1523	49.7512	44.6429	53.7634	30.9598	40.1606	52.6316	45.8716	42.5532	50.2513	46.2963	48.0769	37.7358	43.8596	38.7597	33.8983	48.0769	44.843	40.9836	49.505
1412	91.0548	1.57353	0	864849	1.21889e+06	4.68216e+06	3.44268e+06	5.12355e+06	2.23635e+06	1412	0.18375	C7H8O	Bentalol		813980	645434	795834	1.20415e+06	1.69461e+06	1.4314e+06	1.27131e+06	1.00471e+06	1.38811e+06	1.06694e+06	1.30346e+06	1.44127e+06	1.2069e+06	1.32398e+06	1.31671e+06	1.15042e+06	379300	1.20358e+06	1.43541e+06	798909	1.09628e+06	1.42838e+06	1.23378e+06	1.11076e+06	1.38853e+06	1.27126e+06	1.33712e+06	969381	1.14458e+06	1.01361e+06	1.01359e+06	1.42539e+06	1.26991e+06	1.18967e+06	1.4675e+06
1416	121.065	1.64262	62	2.80021e+07	2.83878e+07	1.4799e+09	7.08988e+08	2.45788e+09	2.62211e+08	1416	0.258027	C8H8O	4-Vinylphenol		2.30399e+07	3.23367e+07	1.89092e+07	37722400	1.96034e+07	2.14299e+07	2.10931e+07	1.72433e+07	2.844e+07	4.48676e+07	3.21001e+07	4.17136e+07	1.99185e+07	2.825e+07	3.15515e+07	2.49507e+07	2.15695e+07	2.29694e+07	2.56233e+07	1.98398e+07	2.17935e+07	2.05102e+07	1.90591e+07	2.81127e+07	3.59737e+07	2.18037e+07	2.69863e+07	1.95513e+07	2.48001e+07	2.241e+07	3.00791e+07	4.93387e+07	4.2227e+07	4.68545e+07	5.30853e+07
1417	138.092	1.64457	62	9.73882e+06	9.72631e+06	5.59358e+08	2.70205e+08	9.18851e+08	1.0202e+08	1417	0.390925	C8H11NO	Tocosine		7.96753e+06	1.144e+07	6.47067e+06	1.30772e+07	6.46534e+06	6.41e+06	7.05763e+06	5.89751e+06	9.77778e+06	1.69046e+07	1.12599e+07	1.58481e+07	6.73862e+06	9.58668e+06	1.05503e+07	8.23027e+06	6.72979e+06	7.48532e+06	8.26545e+06	6.78732e+06	7.20652e+06	6.57526e+06	6.2504e+06	9.42902e+06	1.26637e+07	6.97183e+06	8.89896e+06	6.51235e+06	8.56856e+06	7.61555e+06	1.03082e+07	1.70131e+07	1.44763e+07	1.71582e+07	1.95294e+07
1424	137.06	1.52547	0	2.27577e+06	2.64302e+06	5.53042e+06	5.04093e+06	5.1161e+06	3.68138e+06	1424	0.331099	C8H10O3	dopet		2.05307e+06	2.10333e+06	1.99646e+06	2.95021e+06	3.17035e+06	2.84408e+06	2.81782e+06	2.2267e+06	2.97906e+06	2.27796e+06	2.81619e+06	3.18197e+06	2.56474e+06	2.98256e+06	2.746e+06	2.4115e+06	2.83377e+06	2.58359e+06	3.03858e+06	1.5035e+06	2.22128e+06	3.03347e+06	2.57269e+06	2.39204e+06	2.87502e+06	2.64489e+06	2.69391e+06	2.16618e+06	2.52081e+06	2.16313e+06	2.15764e+06	3.08197e+06	2.68351e+06	2.59431e+06	2.99349e+06
1440	182.074	1.57021	0	114052	33793.1	1.74664e+07	1.29322e+07	1.23173e+07	5.93411e+06						143142	95911	217107	48.5437	43.29	39.2157	41.841	32.4675	43.6681	34.0136	42.3729	341988	39.2157	43.6681	48.0769	158538	65453.1	86218.6	53.7634	34163.8	40.1606	52.6316	45.8716	42.5532	50.2513	46.2963	48.0769	37.7358	98153.6	38.7597	32493.1	48.0769	44.843	40549.8	49.505
1441	107.05	1.55234		5.57053e+06	7.95447e+06	1.21854e+07	9.8601e+06	1.05422e+07	9.03817e+06	1441	0.225494	C7H6O	Benzadehyde		5.08655e+06	4.83704e+06	4.82321e+06	7.53533e+06	8.49427e+06	7.56262e+06	7.95143e+06	6.1633e+06	8.35293e+06	6.47204e+06	7.98929e+06	8.67069e+06	7.23519e+06	8.52274e+06	8.84343e+06	7.39005e+06	8.98635e+06	7.93752e+06	9.83754e+06	5.78357e+06	7.16069e+06	9.74687e+06	8.81975e+06	7.70637e+06	9.08623e+06	8.63875e+06	9.17324e+06	6.92887e+06	8.05001e+06	7.33116e+06	6.01412e+06	8.76118e+06	7.86207e+06	7.14493e+06	8.57349e+06
1447	86.0971	1.70619	78	5.53984e+06	7.21784e+06	2.12796e+07	1.11953e+07	1.70014e+07	7.48095e+06	1447	0.392646	C5H11N	Cypentil		4.90269e+06	6.63953e+06	6.94223e+06	3.6749e+06	2.45771e+06	2.67696e+06	1.37634e+06	3.90484e+06	3.35572e+06	2.23223e+06	5.18421e+06	2.11472e+07	4.2121e+06	5.5115e+06	2.40915e+06	1.03274e+07	1.11388e+07	1.24294e+07	5.1572e+06	5.78902e+06	6.33996e+06	9.08363e+06	1.4854e+07	1.00156e+07	6.91658e+06	8.1603e+06	5.37493e+06	7.58048e+06	1.32516e+07	10131700	5.54781e+06	6.98827e+06	5.59559e+06	5.56637e+06	8.32427e+06
1454	182.017	1.56744	0	31359.6	2603.28	4.03509e+06	2.79781e+06	2.00852e+06	1.14534e+06	1454	0.0494786	C7H11OS	null		52082.5	32.7869	73274.4	48.5437	43.29	39.2157	41.841	32.4675	43.6681	34.0136	42.3729	45.8716	39.2157	43.6681	48.0769	41.1523	49.7512	44.6429	53.7634	30.9598	40.1606	52.6316	45.8716	42.5532	50.2513	46.2963	48.0769	37.7358	43.8596	38.7597	33.8983	48.0769	44.843	40.9836	49.505
1462	123.044	1.57883	0	8.32701e+06	1.12727e+07	1.07586e+08	8.89145e+07	8.27812e+07	4.41234e+07	1462	0.0773049	C7H6O2	3-Formylphenol		7.87016e+06	7.29671e+06	7.68669e+06	1.04545e+07	1.11726e+07	1.06197e+07	1.11907e+07	8.70228e+06	1.18962e+07	9.23903e+06	1.15512e+07	1.40512e+07	1.02588e+07	1.17647e+07	1.36165e+07	1.18621e+07	1.40734e+07	1.26586e+07	1.50499e+07	8.88712e+06	1.05125e+07	1.36513e+07	1.24169e+07	1.1391e+07	1.20862e+07	1.14902e+07	1.24361e+07	9.69571e+06	1.17788e+07	1.03132e+07	8.44148e+06	1.18065e+07	9.555e+06	8.8096e+06	1.00306e+07
1468	182.095	1.56456	0	36.4205	43.1146	1.70384e+06	1.18008e+06	1.22124e+06	568919						33.0033	32.7869	31.348	48.5437	43.29	39.2157	41.841	32.4675	43.6681	34.0136	42.3729	45.8716	39.2157	43.6681	48.0769	41.1523	49.7512	44.6429	53.7634	30.9598	40.1606	52.6316	45.8716	42.5532	50.2513	46.2963	48.0769	37.7358	43.8596	38.7597	33.8983	48.0769	44.843	40.9836	49.505
1470	77.0389	1.58202	0	7895.39	4039.97	3.11605e+06	2.09121e+06	3.79179e+06	830628	1470	0.299149	C6H4	null		33.0033	32.7869	31467.2	48.5437	43.29	39.2157	41.841	32.4675	43.6681	41347.9	42.3729	45.8716	39.2157	43.6681	48.0769	41.1523	49.7512	44.6429	53.7634	30.9598	40.1606	52.6316	45.8716	42.5532	50.2513	46.2963	48.0769	37.7358	43.8596	34185.1	33.8983	48.0769	44.843	40.9836	52488.8
1471	136.081	1.56538	0	36.4205	43.1146	1.81456e+06	1.58405e+06	933470	560829						33.0033	32.7869	31.348	48.5437	43.29	39.2157	41.841	32.4675	43.6681	34.0136	42.3729	45.8716	39.2157	43.6681	48.0769	41.1523	49.7512	44.6429	53.7634	30.9598	40.1606	52.6316	45.8716	42.5532	50.2513	46.2963	48.0769	37.7358	43.8596	38.7597	33.8983	48.0769	44.843	40.9836	49.505
1472	182.068	1.56698	0	36.4205	43.1146	1.57618e+06	1.96025e+06	1.08965e+06	939133						33.0033	32.7869	31.348	48.5437	43.29	39.2157	41.841	32.4675	43.6681	34.0136	42.3729	45.8716	39.2157	43.6681	48.0769	41.1523	49.7512	44.6429	53.7634	30.9598	40.1606	52.6316	45.8716	42.5532	50.2513	46.2963	48.0769	37.7358	43.8596	38.7597	33.8983	48.0769	44.843	40.9836	49.505
1488	182.092	1.56875	0	15591.5	7702.59	3.14034e+06	2.8195e+06	3.15255e+06	1.3473e+06						33.0033	32.7869	62251.6	48.5437	43.29	39.2157	41.841	32.4675	43.6681	34.0136	42.3729	121982	39.2157	43.6681	48.0769	52655.4	49.7512	44.6429	53.7634	30.9598	40.1606	52.6316	45.8716	42.5532	50.2513	46.2963	48.0769	37.7358	43.8596	38.7597	33.8983	48.0769	44.843	40.9836	49.505
1495	182.146	1.57234		36.4205	43.1146	3.32038e+06	2.58865e+06	1.93016e+06	979514						33.0033	32.7869	31.348	48.5437	43.29	39.2157	41.841	32.4675	43.6681	34.0136	42.3729	45.8716	39.2157	43.6681	48.0769	41.1523	49.7512	44.6429	53.7634	30.9598	40.1606	52.6316	45.8716	42.5532	50.2513	46.2963	48.0769	37.7358	43.8596	38.7597	33.8983	48.0769	44.843	40.9836	49.505
1496	136.076	1.57633	0	5.10496e+06	3.62557e+06	3.44909e+08	2.83096e+08	2.56831e+08	1.1964e+08	1496	0.340895	C8H11NO2	Norphen		5.72348e+06	4.19508e+06	6.43672e+06	4.06454e+06	2.7834e+06	3.13229e+06	2.5196e+06	1.94455e+06	3.89498e+06	2.52406e+06	2.83407e+06	1.09686e+07	2.99127e+06	3.51786e+06	2.96786e+06	6.14242e+06	4.00216e+06	4.30939e+06	3.35934e+06	2.52228e+06	3.20944e+06	3.0618e+06	3.23019e+06	2.89868e+06	3.36267e+06	2.97814e+06	3.26716e+06	2.75164e+06	4.41952e+06	3.26148e+06	2.70939e+06	3.63759e+06	2.84601e+06	3.00201e+06	3.8173e+06
1499	363.156	1.56784	0	12897.5	6802.15	2.3878e+07	2.29333e+07	1.80994e+07	7.88358e+06	1499	0.230086	C18H24N2O7	null		33.0033	32.7869	51475.6	48.5437	43.29	39.2157	41.841	32.4675	43.6681	34.0136	42.3729	123508	39.2157	43.6681	48.0769	41.1523	49.7512	44.6429	53.7634	30.9598	40.1606	52.6316	45.8716	42.5532	50.2513	46.2963	48.0769	37.7358	43.8596	38.7597	33.8983	48.0769	44.843	40.9836	49.505
1507	182.147	1.56844	0	36.4205	2714.78	4.07802e+06	2.74441e+06	1.51154e+06	922497						33.0033	32.7869	31.348	48.5437	43.29	39.2157	41.841	32.4675	43.6681	34.0136	42.3729	85539.2	39.2157	43.6681	48.0769	41.1523	49.7512	44.6429	53.7634	30.9598	40.1606	52.6316	45.8716	42.5532	50.2513	46.2963	48.0769	37.7358	43.8596	38.7597	33.8983	48.0769	44.843	40.9836	49.505
1508	124.048	1.56167	0	201130	599699	7.20914e+06	6.14988e+06	5.64245e+06	2.98547e+06						158407	170762	264461	210890	129756	467852	315786	656253	860103	720068	505831	893339	449749	493572	1.01449e+06	875547	948422	836887	1.06834e+06	544543	591836	870983	968674	512852	255813	625908	819726	37.7358	890230	277712	650359	678062	252282	443656	172765
1509	183.078	1.56931	0	32929.6	8884	8.48226e+06	6.88211e+06	6.1519e+06	2.78356e+06						33.0033	37870.5	93766.3	48.5437	43.29	39.2157	41.841	32.4675	43.6681	34.0136	42.3729	155058	39.2157	43.6681	48.0769	48949.6	49.7512	44.6429	53.7634	30.9598	40.1606	52.6316	45.8716	42.5532	50.2513	46.2963	48.0769	37.7358	43.8596	38.7597	33.8983	48.0769	44.843	40.9836	49.505
1511	184.085	1.57475	0	90325.4	20239.9	1.10587e+07	9.03874e+06	8.20869e+06	3.80317e+06	1511	0.0377647	C8H17O2	null		120227	67032.3	173993	48.5437	43.29	39.2157	41.841	32.4675	45635.4	34.0136	42.3729	262360	39.2157	43.6681	48.0769	97314.8	49.7512	44.6429	53.7634	31138	40.1606	52.6316	45.8716	42.5532	50.2513	46.2963	48.0769	37.7358	43.8596	38.7597	30474.6	48.0769	44.843	40.9836	49.505
1530	165.055	1.57676	0	5.02964e+06	2.52566e+06	4.09114e+08	3.3459e+08	3.04238e+08	1.40206e+08	1530	0.357564	C9H10O4	ACMC-20anjv		5.91347e+06	4.16958e+06	6.615e+06	3.42052e+06	1.84548e+06	2.12899e+06	1.64379e+06	1.29472e+06	3.091e+06	1.88012e+06	1.79217e+06	1.12724e+07	2.12286e+06	2.56876e+06	1.20812e+06	5.3074e+06	2.43992e+06	3.06083e+06	1.47142e+06	1.58002e+06	1.85523e+06	1.01756e+06	1.64342e+06	1.41352e+06	1.56081e+06	1.61085e+06	1.57275e+06	1.69773e+06	3.21986e+06	1.95309e+06	2.00183e+06	2381435	1.93313e+06	2.32652e+06	2.94249e+06
1538	119.05	1.57737	0	306144	164616	3.63516e+07	3.04207e+07	2.75019e+07	1.19584e+07	1538	0.100798	C8H6O	null		381230	243478	425503	174367	87639.7	95972.8	62229.5	57553.7	185236	101351	75367.2	754735	99485.5	163935	100267	403317	204858	240616	94969.1	96995.6	130013	52.6316	115989	85900	120694	117481	112841	117350	261376	137226	91561.8	147985	132989	130896	207503
1539	204.063	1.57674	0	221609	110453	3.74995e+06	4.01024e+06	4.5692e+06	2.10823e+06	1539	0.139243	C9H11NO3	N-[1-(1,3-benzodioxol-5-yl)ethyl]hydroxylamine		281080	184324	326123	94906.9	45680.9	103179	47119.1	32.4675	171151	84758.9	42.3729	818047	86312.6	121306	48.0769	204555	77646.4	105517	53.7634	63785.2	89753.8	52.6316	45.8716	42.5532	79663.6	46.2963	61572.9	37.7358	80226.4	64151.6	108810	137295	76989.7	133752	204459
1545	182.074	1.57021	0	114052	33793.1	1.68624e+07	1.38005e+07	1.21929e+07	6.05805e+06						143142	95911	217107	48.5437	43.29	39.2157	41.841	32.4675	43.6681	34.0136	42.3729	341988	39.2157	43.6681	48.0769	158538	65453.1	86218.6	53.7634	34163.8	40.1606	52.6316	45.8716	42.5532	50.2513	46.2963	48.0769	37.7358	98153.6	38.7597	32493.1	48.0769	44.843	40549.8	49.505
1564	132.102	1.71115	78	3.78336e+07	3.92859e+07	1.47217e+08	7.48346e+07	1.2963e+08	4.92753e+07	1564	0.167358	C6H13NO2	Isoleucine		3.42856e+07	4.87325e+07	4.13502e+07	2.69661e+07	1.81123e+07	1.97458e+07	9.90152e+06	1.67251e+07	2.37316e+07	1.6166e+07	2.97204e+07	1.45657e+08	1.63858e+07	1.97865e+07	15355825	6.88863e+07	4.51246e+07	5.04575e+07	3.41794e+07	3.83702e+07	4.30143e+07	3.45598e+07	5.86857e+07	4.00254e+07	4.55177e+07	3.29451e+07	3.53105e+07	3.21116e+07	5.40848e+07	4.3177e+07	3.74243e+07	4.79879e+07	3.70068e+07	3.72908e+07	5.5611e+07
1565	147.044	1.57662	0	1.13676e+06	541801	4.95529e+07	4.09018e+07	3.72069e+07	1.71528e+07	1565	0.0844663	C9H8O3	coumarate		1.26994e+06	838159	1.3602e+06	1.07874e+06	888891	849995	609649	347111	974210	517809	327928	1.73687e+06	776083	895438	272657	692128	434130	390416	194896	213594	262968	309140	330749	210322	411566	362832	226610	293185	472032	418261	549132	615243	568986	363620	554622
1578	182.082	1.57696	0	2.55149e+07	1.24572e+07	2.53758e+09	2.08371e+09	1.9197e+09	8.54699e+08	1578	0.570895	C9H11NO3	tyrosine		3.20189e+07	2.06512e+07	3.72078e+07	1.21817e+07	4.55183e+06	8.97527e+06	4.0094e+06	2.87106e+06	1.37483e+07	6.73908e+06	5.24314e+06	6.71775e+07	8.35481e+06	9.93974e+06	5.99213e+06	3.1666e+07	1.45738e+07	1.68652e+07	6.09062e+06	8.36213e+06	1.01874e+07	5.33347e+06	8.2195e+06	7.58506e+06	9.4545e+06	7.55754e+06	8.24313e+06	9.02359e+06	1.82866e+07	1.19419e+07	8.50199e+06	1.04708e+07	6.63357e+06	9.32673e+06	1.28907e+07
1590	93.0705	1.64656	62	247516	651003	5.75629e+06	3.00169e+06	8.85478e+06	1.42487e+06	1590	0.0837591	C7H8	tolu-sol		249348	202587	153155	384975	1.04249e+06	819408	970528	772420	1.10217e+06	874058	878698	1.18505e+06	964225	1.08568e+06	764381	651363	749304	226772	307044	180800	181809	716167	199547	338676	354233	327635	426079	452243	199470	241901	649865	560353	866772	929476	966070
1599	137.079	1.57596	0	264188	138978	2.75518e+07	2.30967e+07	2.07988e+07	9.66119e+06						353973	214171	380248	108360	43480.6	95574.1	43688.2	29981.6	163103	71214.7	58784.9	730808	89007.5	91240.7	69400.6	341618	154597	199587	95846.5	102966	127010	65139.6	69310.5	81862.5	101303	97698.8	107226	79911.7	201309	127936	103092	126937	69736.5	121210	132201
1605	182.09	1.57065	0	133233	40511.2	1.51901e+07	1.14801e+07	1.11473e+07	4.94628e+06						191003	121054	220824	48.5437	43.29	39.2157	41.841	32.4675	59312.5	34.0136	42.3729	420098	39.2157	43.6681	48.0769	188819	69514.4	98210.9	53.7634	30.9598	40.1606	52.6316	45.8716	42.5532	50.2513	46.2963	48.0769	37.7358	85791.4	64471.5	33.8983	48.0769	44.843	40.9836	60307.8
1614	121.061	1.64805	62	127702	116003	9.65272e+06	3.74168e+06	1.67776e+07	1.52835e+06	1614	0.0876393	C3H8N2O3	Serine hydroxamate		111592	155495	85600.3	158122	43.29	79800.7	79021.1	59999.1	107547	235832	149047	224182	59413	101038	105563	106923	70399.6	94909.6	103220	85320	100248	46366.7	73241.9	122779	169749	79324.7	111777	90669.9	92311.2	75633.9	33.8983	222989	226818	222044	314977
1618	118.087	1.59977		1.92478e+07	2.04347e+07	2.33149e+07	2.11072e+07	2.1839e+07	2.04049e+07	1618	0.093865	C5H11NO2	valinium		1.76636e+07	1.77395e+07	1.61107e+07	2.54775e+07	2.13254e+07	1.9766e+07	1.98753e+07	1.5871e+07	2.18259e+07	1.78379e+07	2.20007e+07	2.35336e+07	1.92249e+07	2.18832e+07	1.90724e+07	1.86964e+07	2.23501e+07	19882625	2.32501e+07	1.48423e+07	1.84752e+07	2.3812e+07	2.28895e+07	1.91378e+07	2.28044e+07	2.04327e+07	1.93904e+07	1.42081e+07	1.90604e+07	1.58987e+07	1.66978e+07	2.4446e+07	2.33046e+07	2.24202e+07	2.672e+07
1630	340.115	1.58468		36.4205	706668	49.8343	405608	43.2459	468720	1630	0.177557	C14H19N3O8	N4-(4-Carboxybutyryl)-ara-C		33.0033	32.7869	31.348	48.5437	695022	737542	198104	482554	2.6021e+06	404119	42.3729	198497	364821	282927	112970	5.12784e+06	859718	3.61361e+06	433084	77495.6	274828	92267.7	78434.8	196234	490895	46.2963	109035	99095.3	522832	503219	1.50315e+06	516139	132443	724519	165006
1633	60.0452	1.41163		1.63365e+07	1.80073e+07	1.96644e+07	1.93786e+07	1.75367e+07	1.78261e+07						1.48827e+07	1.45308e+07	1.39292e+07	2.20032e+07	1.88065e+07	1.69149e+07	1.76872e+07	1.38815e+07	1.86839e+07	14844000	1.80548e+07	2.05112e+07	1.71098e+07	1.868e+07	1.93158e+07	1.6874e+07	2.00591e+07	1.81382e+07	2.13696e+07	1.28211e+07	1.61204e+07	2.09437e+07	1.86195e+07	1.70906e+07	2.05736e+07	1.86393e+07	2.04214e+07	1.60588e+07	1.81533e+07	1.59886e+07	1.46882e+07	2.10622e+07	1.8269e+07	1.76065e+07	2.067e+07
1640	122.548	1.57651		405385	665312	362503	764378	863855	713410						377984	224127	277970	741458	43.29	2.15259e+06	807541	910261	403126	492115	847857	1.55874e+06	369665	1.42718e+06	862164	272389	49.7512	1.11732e+06	1.48104e+06	365692	326534	1.25102e+06	1.13424e+06	896394	412114	1.41803e+06	48.0769	37.7358	443728	226453	33.8983	48.0769	44.843	427949	768924
1644	111.04	1.63823		890821	1.29495e+06	478126	821649	493394	1.04952e+06						401546	625606	270193	2.26594e+06	1.90337e+06	902538	2.09579e+06	1.06588e+06	1.61639e+06	2.13602e+06	1.96219e+06	556339	1.54053e+06	682235	1.43987e+06	358415	2.02688e+06	623187	748692	30.9598	648974	3.29887e+06	2.11295e+06	42.5532	1.17665e+06	1.98392e+06	574991	429019	698289	1.69682e+06	623829	2.23016e+06	1.50893e+06	1.6128e+06	1.21008e+06
1646	200.056	1.61812		36.4205	90382.5	49.8343	1.82559e+06	43.2459	312837	1646	0.0808052	C8H11NO6	null		33.0033	32.7869	31.348	48.5437	94622.1	39.2157	41.841	149407	50736.9	45916.3	42.3729	45.8716	39.2157	43.6681	614705	287965	76102.3	306189	53.7634	30.9598	40.1606	112727	61546.7	42.5532	221900	46.2963	48.0769	37.7358	43.8596	38.7597	99639.6	471750	154984	40.9836	49.505
1648	102.034	1.5968		448709	1.47176e+06	741711	1.06647e+06	877471	1.2526e+06						421695	455916	407607	509619	1.77074e+06	2.48329e+06	2.26531e+06	985445	1.91662e+06	2.53191e+06	975533	45.8716	633539	611524	2.0928e+06	404794	3.06682e+06	3.73137e+06	2.29462e+06	698970	826647	3.64745e+06	2.3233e+06	42.5532	50.2513	899852	2.71763e+06	297504	913472	916992	677002	1.4584e+06	2.02342e+06	934022	1.44889e+06
1652	122.069	1.64293	62	2.12934e+06	2.16657e+06	1.27668e+08	6.21464e+07	2.12315e+08	2.25906e+07						1.74588e+06	2.57783e+06	1.40902e+06	2.78463e+06	1.42897e+06	1.41714e+06	1.58612e+06	1.38203e+06	2.06244e+06	3.58202e+06	2.5594e+06	3.29518e+06	1561640	2.09434e+06	2.40409e+06	1.93611e+06	1.58831e+06	1.69392e+06	1.87064e+06	1.51949e+06	1.59234e+06	1.46599e+06	1.41561e+06	2.06918e+06	2.79902e+06	1.5636e+06	1.96752e+06	1.4266e+06	1.96386e+06	1.70136e+06	2.2427e+06	3.86128e+06	3.2462e+06	3.83119e+06	4.41406e+06
1662	344.135	1.67156		36.4205	55394.9	2.1969e+06	192774	6.47551e+06	113377	1662	0.272069	C15H21NO8	Tyrosine glucoside		33.0033	32.7869	31.348	48.5437	43.29	39.2157	41.841	32.4675	43.6681	34.0136	42.3729	1.7713e+06	39.2157	43.6681	48.0769	41.1523	49.7512	44.6429	53.7634	30.9598	40.1606	52.6316	45.8716	42.5532	50.2513	46.2963	48.0769	37.7358	43.8596	38.7597	33.8983	48.0769	44.843	40.9836	49.505
1690	284.113	1.87885		36.4205	43.1146	219046	122251	1.35686e+06	74675	1690	0.449675	C13H17NO6	null		33.0033	32.7869	31.348	48.5437	43.29	39.2157	41.841	32.4675	43.6681	34.0136	42.3729	45.8716	39.2157	43.6681	48.0769	41.1523	49.7512	44.6429	53.7634	30.9598	40.1606	52.6316	45.8716	42.5532	50.2513	46.2963	48.0769	37.7358	43.8596	38.7597	33.8983	48.0769	44.843	40.9836	49.505
1757	307.084	1.76989	48	3.03294e+07	4.88551e+07	8.79735e+07	1.23031e+07	1.94237e+07	4.94812e+07						1.03719e+07	5.41399e+07	1.18808e+07	4.49252e+07	3.93873e+07	3.92278e+07	1.33895e+07	1.34372e+07	3.45224e+07	2.846e+07	5.10948e+07	6.50748e+07	3.10695e+07	3.48298e+07	1.95968e+07	7.17218e+07	6.5042e+07	9.14172e+07	3.23285e+07	3.85995e+07	6.95355e+07	3.85714e+07	5.27008e+07	4.18174e+07	6.09735e+07	5.07851e+07	3.03984e+07	6.55815e+07	7.95699e+07	6.79076e+07	5.66387e+06	4.68004e+07	4.87177e+07	1.10081e+08	7.3782e+07
1784	307.586	1.77	48	6.55546e+06	1.08176e+07	1.94068e+07	2.71709e+06	4.30638e+06	1.10341e+07						2.48325e+06	1.17812e+07	2.64081e+06	9.31662e+06	8.71237e+06	8.59382e+06	3.1099e+06	3.07517e+06	7.27546e+06	5.9967e+06	1.17012e+07	1.44443e+07	6.64184e+06	7.78985e+06	4.33509e+06	1.58882e+07	1.45929e+07	2.03325e+07	7.29996e+06	8.76568e+06	1.51227e+07	8.82059e+06	1.1861e+07	9.22998e+06	1.36319e+07	1.1034e+07	6.69536e+06	1.42697e+07	1.78238e+07	1.52606e+07	1.21956e+06	1.00897e+07	1.09165e+07	2.39719e+07	1.65568e+07
1792	308.082	1.76906	48	2.08764e+06	3.30238e+06	6.07347e+06	782950	1.37668e+06	3.29791e+06						697963	3.84174e+06	740548	3.07032e+06	2.56898e+06	2.53596e+06	926105	854992	2.10224e+06	1.81604e+06	3.54436e+06	4.2681e+06	2.17736e+06	2.41648e+06	1.22504e+06	4.90382e+06	4.31993e+06	6.25745e+06	1.97566e+06	2.68672e+06	4.80092e+06	2.60091e+06	3.58373e+06	2.81054e+06	4.17664e+06	3.41693e+06	1.93662e+06	4.42189e+06	5.36379e+06	4.62576e+06	335977	3.18144e+06	3.14109e+06	7.83602e+06	5.23679e+06
1823	264.381	1.72781		4.33235e+06	1.63015e+06	3.91031e+06	7.03554e+06	2.70842e+06	3.40993e+06						4.01272e+06	3.01968e+06	3.57014e+06	6.72686e+06	183633	78511.4	41.841	32.4675	43.6681	470442	42.3729	45.8716	39.2157	410751	3.72098e+06	3.20768e+06	3.84651e+06	3.58044e+06	2.33947e+06	1.74678e+06	3.15824e+06	3.58796e+06	2.98258e+06	4.25406e+06	207631	2.254e+06	3.85194e+06	4.95957e+06	2.90474e+06	4.41848e+06	33.8983	48.0769	44.843	40.9836	49.505
1826	255.376	1.75385		4.16111e+06	1.61754e+06	3.55351e+06	6.54444e+06	2.63359e+06	2.69887e+06						3.80085e+06	3.08441e+06	3.40559e+06	6.35359e+06	149428	210152	41.841	32.4675	43.6681	565939	42.3729	45.8716	39.2157	301884	3.32828e+06	3.44455e+06	3.82345e+06	3.63008e+06	2.4028e+06	1.72024e+06	3.1941e+06	3.53001e+06	3.11301e+06	4.1701e+06	234476	2.15449e+06	3.7595e+06	4.87579e+06	2.79717e+06	4.35524e+06	33.8983	48.0769	44.843	40.9836	49.505
1828	170.47	1.86888		1.20616e+06	354259	2.10091e+06	1.59109e+06	1.31473e+06	663775						1.20407e+06	1.02721e+06	451141	2.14221e+06	43.29	39.2157	41.841	32.4675	43.6681	34.0136	42.3729	45.8716	39.2157	43.6681	1.30265e+06	299397	1.00314e+06	268734	53.7634	30.9598	307400	379966	97586.6	1.08024e+06	50.2513	290882	2.24291e+06	1.16524e+06	760475	2.13684e+06	33.8983	48.0769	44.843	40.9836	49.505
1829	111.021	1.87087		4.80664e+06	5.37743e+06	6.71804e+06	8.59698e+06	8.66642e+06	4.83888e+06						5.88852e+06	4.68499e+06	4.56885e+06	4.0842e+06	6.78821e+06	3.48005e+06	1.51756e+06	2.68768e+06	3.80417e+06	4.34164e+06	6.129e+06	1.84887e+06	3.08614e+06	3.77376e+06	6.7327e+06	5.89258e+06	7.80248e+06	5.85402e+06	1.35319e+07	4.96802e+06	6.11245e+06	8.08855e+06	6.60838e+06	4.08986e+06	7.6075e+06	2.95278e+06	5.82296e+06	8.15768e+06	6.63686e+06	9.40253e+06	2.68032e+06	2.53335e+06	6.12236e+06	3.98195e+06	5.54075e+06
1830	240.123	1.91645		55318.9	19047.2	3.49458e+06	126944	2.38227e+06	230731	1830	0.0514833	C12H17NO4	null		33.0033	221163	31.348	48.5437	43.29	39.2157	41.841	32.4675	43.6681	34.0136	105514	82462.2	39.2157	43.6681	48.0769	41.1523	49.7512	44.6429	53.7634	30.9598	40.1606	52.6316	45.8716	42.5532	50.2513	46.2963	48.0769	37.7358	43.8596	38.7597	33.8983	201892	155430	63055.8	49.505
1831	275.889	1.91053		1.11847e+07	5.03322e+06	3.03306e+07	1.67448e+07	1.7807e+07	9.97867e+06						1.02136e+07	8.44636e+06	8.66794e+06	1.74108e+07	1.93498e+06	1.68096e+06	1.1047e+06	886069	707177	1.61743e+06	71571.8	45.8716	881993	2.97573e+06	1.04885e+07	8.83663e+06	9.2756e+06	8.4768e+06	5.60989e+06	3.43219e+06	6.46369e+06	7.40315e+06	6.01031e+06	9.15356e+06	2.9017e+06	9.42052e+06	1.66815e+07	1.62344e+07	1.09095e+07	1.79042e+07	33.8983	48.0769	44.843	40.9836	49.505
1832	131.534	1.99639		791851	1.54427e+06	696029	1.2535e+06	2.69265e+06	1.26069e+06						937865	885472	278765	1.0653e+06	43.29	717870	2.24983e+06	661811	2.11281e+06	823804	1.03571e+06	2.69627e+06	329917	43.6681	2.77094e+06	583241	1.52368e+06	2.25355e+06	2.26776e+06	405353	885149	811174	806203	992734	3.44562e+06	2.35401e+06	2.81296e+06	37.7358	1.47922e+06	4.18118e+06	2.92314e+06	1.2094e+06	2.77278e+06	2.03785e+06	1.26752e+06
1833	102.034	2.12322	36	604173	1.705e+06	1.80438e+06	1.5618e+06	929018	1.25005e+06						747800	804640	314507	549745	2.56885e+06	744017	3.13992e+06	1.0838e+06	2.71092e+06	539882	2.8557e+06	2.5776e+06	1.16166e+06	1.66187e+06	279614	1.94037e+06	1.65756e+06	810019	1.87971e+06	400913	2.2101e+06	2.12049e+06	1.5776e+06	1.84536e+06	961809	669227	387062	906773	1.57877e+06	931898	2.18134e+06	4.13427e+06	3.1361e+06	3.20942e+06	2.00772e+06
1834	111.04	2.13878	36	857139	1.28407e+06	1.84775e+06	1.50594e+06	1.42416e+06	1.05256e+06						652872	846701	720595	1.20839e+06	2.06938e+06	811052	850166	312899	652560	464237	706588	2.42308e+06	259954	697417	1.05318e+06	1.2283e+06	1.28129e+06	618162	1.72835e+06	1.25084e+06	808493	990208	1.18618e+06	1.58149e+06	2.3986e+06	565336	2.44477e+06	962705	934358	695925	1.6156e+06	3.2735e+06	3.07943e+06	1.05665e+06	1.53627e+06
1835	122.548	2.11803		365836	664361	1.06193e+06	525994	672971	377648						456085	398573	290555	318132	614466	390346	1.24411e+06	32.4675	1.10286e+06	680003	1.19954e+06	981249	545383	254905	48.0769	590566	993783	1.00281e+06	599166	30.9598	40.1606	52.6316	1.63594e+06	779896	493737	46.2963	557930	239743	43.8596	319533	1.26584e+06	1.87895e+06	1.55768e+06	541808	49.505
1836	149.956	2.14351		2.43152e+06	972915	7.11204e+06	3.25535e+06	3.95573e+06	2.17498e+06						1.43705e+06	2.14013e+06	2.1655e+06	3.98338e+06	54502.5	37350.6	41.841	472596	595050	72928.6	42.3729	45.8716	39.2157	2.45648e+06	421529	2.1293e+06	2.17456e+06	1.98891e+06	645370	306236	582029	1.59156e+06	1.05446e+06	1.48932e+06	170283	2.5893e+06	2.37736e+06	3.24482e+06	2.04544e+06	4.63347e+06	33.8983	48.0769	44.843	40.9836	49.505
1837	255.376	2.12888		4.41913e+06	1.74486e+06	7.16882e+06	6.44657e+06	6.39508e+06	4.2472e+06						4.01157e+06	3.48813e+06	3.80084e+06	6.37596e+06	319062	393657	41.841	1.07714e+06	1.08228e+06	325011	42.3729	45.8716	39.2157	4.98518e+06	644591	3.84702e+06	4.30995e+06	4.12355e+06	2.87348e+06	1.67355e+06	4.10572e+06	3.98629e+06	3.03122e+06	3.43319e+06	50.2513	2.36532e+06	2.64898e+06	3.59813e+06	2.16871e+06	4.84293e+06	33.8983	48.0769	44.843	40.9836	49.505
1838	286.882	2.19919		1.08982e+06	337486	1.49509e+06	1.56004e+06	1.41077e+06	1.07042e+06						964473	902151	964393	1.52827e+06	43.29	39.2157	41.841	32.4675	43.6681	34.0136	42.3729	45.8716	130122	1.58229e+06	1.67032e+06	330855	761242	912740	53.7634	30.9598	65468	52.6316	45.8716	107442	50.2513	1.13011e+06	508384	1.82482e+06	418169	1.35679e+06	33.8983	48.0769	44.843	40.9836	49.505
1839	125.961	2.25654		5.29998e+06	3.27846e+06	1.20956e+07	6.66227e+06	8.78739e+06	5.53279e+06						5.03426e+06	4543080	4.31382e+06	7.30876e+06	2.26405e+06	2.03737e+06	1.9088e+06	2.32367e+06	3.14379e+06	1.63467e+06	1.44239e+06	1.72118e+06	2.45763e+06	4.91314e+06	5.64042e+06	4.45509e+06	5.21928e+06	4.66313e+06	4.27458e+06	1.81604e+06	3.35478e+06	3.80866e+06	2.7781e+06	3.44859e+06	2.71024e+06	5.83777e+06	5.99568e+06	6.51657e+06	5.82239e+06	7.49953e+06	1.21275e+06	1.47106e+06	1.29354e+06	1.16862e+06	1.37093e+06
1840	153.956	2.28316		1.38852e+07	8.54189e+06	3.11704e+07	1.71916e+07	2.25555e+07	1.39558e+07	1840	N/A	C2H2N3OP	null		1.32171e+07	1.18084e+07	1.13264e+07	1.91891e+07	5.93372e+06	5.32419e+06	4.91571e+06	5.87756e+06	8.04793e+06	4.12784e+06	3.75945e+06	4.32523e+06	6.67165e+06	1.319e+07	1.45604e+07	1.14726e+07	1.3319e+07	1.21432e+07	1.09206e+07	4.71849e+06	8.69597e+06	9.93865e+06	7.18946e+06	8.83454e+06	7.19857e+06	1.50533e+07	1.56228e+07	1.67917e+07	1.53116e+07	1.95582e+07	3.17457e+06	3.66152e+06	3.38058e+06	2.94485e+06	3.54703e+06
1841	181.951	2.28115		6.76668e+06	4.19569e+06	1.5233e+07	8.32312e+06	1.11633e+07	6.8439e+06	1841	N/A	C3H2N3O2P	hydroxy-oxo-(triazin-4-yl)phosphanium		6.51485e+06	5.66719e+06	5.51867e+06	9.36601e+06	2.84114e+06	2.56508e+06	2.37843e+06	2.87954e+06	3.98725e+06	1.99101e+06	1.75932e+06	2.11964e+06	3.24919e+06	6.38329e+06	7.10206e+06	5.72178e+06	6.69359e+06	6.01117e+06	5.41016e+06	2.32159e+06	4.31661e+06	4.99055e+06	3.56607e+06	4.27587e+06	3.48055e+06	7.46126e+06	7.43207e+06	8.33364e+06	7.60036e+06	9.68852e+06	1.54879e+06	1.86303e+06	1.65464e+06	1.38473e+06	1.72145e+06
1842	258.887	2.25078		2.56047e+06	1.14972e+06	3.75138e+06	3.97227e+06	3.5922e+06	2.92144e+06	1842	N/A	C6H5OPS3	null		2.16733e+06	2.1067e+06	2.37306e+06	3.59478e+06	43.29	39.2157	41.841	47165.1	386609	34.0136	42.3729	45.8716	1.22393e+06	5.23841e+06	3.82607e+06	1.64093e+06	2.42377e+06	2.48765e+06	1.39974e+06	30.9598	1.25986e+06	975518	45.8716	1.57649e+06	110960	2.74148e+06	2.16102e+06	4.01002e+06	1.70091e+06	3.58008e+06	33.8983	48.0769	44.843	40.9836	49.505
1843	264.381	2.28004		4.5594e+06	1.91474e+06	7.61072e+06	6.79732e+06	7.19596e+06	4.20851e+06						4.12605e+06	3.57666e+06	3.91853e+06	6.61635e+06	182222	226108	41.841	1.57592e+06	1.59172e+06	85293.6	42.3729	45.8716	39.2157	6.69411e+06	3.22438e+06	3.81382e+06	4.58469e+06	4.28943e+06	3.24833e+06	1.68098e+06	4.30548e+06	4.12263e+06	2.67252e+06	3.26733e+06	103729	2.59204e+06	2.67159e+06	3.5106e+06	2.36237e+06	4.46604e+06	33.8983	48.0769	44.843	40.9836	49.505
1844	221.092	2.29434		113011	255306	1.42116e+06	2.07212e+06	3.27321e+06	1.81169e+06	1844	0.259063	C11H12N2O3	Levothym		33.0033	284039	108207	59764.3	43.29	102423	79175.1	32.4675	194161	113774	291698	438114	67912.9	216500	48.0769	620763	671477	430950	53.7634	545490	521360	118023	433528	391992	580272	273921	48.0769	147253	542616	274244	193969	183026	128655	92021.9	180755
1845	275.889	2.35561		1.21492e+07	5.76738e+06	3.15558e+07	1.49082e+07	2.11425e+07	1.07644e+07						1.08248e+07	9.87842e+06	1.02963e+07	1.75972e+07	2.27715e+06	1.81793e+06	1.38837e+06	4.99026e+06	5.8621e+06	1.31658e+06	118455	45.8716	950127	1.9666e+07	9.59399e+06	9.80749e+06	1.07022e+07	9.85139e+06	6.49321e+06	3.25929e+06	7.67664e+06	8.80142e+06	4.9305e+06	7.24101e+06	3.4066e+06	1.22774e+07	11166800	1.33409e+07	9.52475e+06	1.80953e+07	33.8983	48.0769	44.843	40.9836	49.505
1846	280.868	2.43178		1.3139e+07	6.12918e+06	3.30457e+07	1.50718e+07	2.37708e+07	9.28885e+06						1.18877e+07	1.07051e+07	1.13326e+07	1.86304e+07	2.38616e+06	1.85043e+06	1.42403e+06	6.0103e+06	7.63294e+06	1.30518e+06	42.3729	65847	930331	2.55344e+07	9.76034e+06	1.00204e+07	1.16094e+07	1.06266e+07	6792450	3.44792e+06	7.76885e+06	9.35739e+06	4.88671e+06	7.93717e+06	3.55741e+06	1.33713e+07	10749800	1.23677e+07	9.44015e+06	1.73002e+07	33.8983	48.0769	44.843	40.9836	49.505
1847	303.884	2.48067		4.13e+07	1.96941e+07	1.08845e+08	4.72714e+07	7.59052e+07	2.98445e+07						3.64605e+07	3.33544e+07	3.59898e+07	5.93953e+07	7.58231e+06	5.86341e+06	4.63007e+06	1.95908e+07	2.47684e+07	4.14599e+06	1.96892e+06	1.81724e+06	3.02252e+06	8.29966e+07	3.14927e+07	3.21039e+07	3.67736e+07	3.31762e+07	2.07708e+07	1.09882e+07	2.42666e+07	3.01016e+07	1.53308e+07	2.53902e+07	1.13279e+07	4.25613e+07	3.48141e+07	4.02966e+07	2.94384e+07	5.49917e+07	33.8983	48.0769	44.843	40.9836	49.505
1848	268.105	2.50405		9.4333e+06	1.64208e+07	2.69275e+07	4.3328e+06	1.01929e+07	1.29064e+07	1848	0.485771	C10H13N5O4	Adenocor		1.77491e+06	2.06219e+07	1.88506e+06	1.34513e+07	5.51068e+06	9.92717e+06	7.15316e+06	2.28255e+06	1.12268e+07	1.28831e+07	2.76788e+07	2.2441e+07	9.61977e+06	1.55815e+07	2.85146e+06	3.35731e+07	2.61859e+07	1.87806e+07	5.375e+06	2.18567e+07	2.79048e+07	7.07707e+06	3.53567e+07	9.48205e+06	6.29475e+06	2.08284e+07	7.45757e+06	1.49393e+07	3.075e+07	2.37152e+07	8.63877e+06	1.81375e+07	2.44299e+07	2.44363e+07	2.10591e+07
1849	131.534	2.56724		947333	1.19405e+06	1.48715e+06	1.35014e+06	1.5266e+06	1.05708e+06						33.0033	2.10896e+06	528489	1.15184e+06	987116	39.2157	947260	1.15715e+06	803658	318889	1.1132e+06	309659	424215	270687	1.0822e+06	705671	986136	479718	1.39229e+06	1.93315e+06	991572	1.22927e+06	1.09737e+06	1.14544e+06	1.39359e+06	2.56469e+06	1.17761e+06	1.25649e+06	4.64375e+06	1.08764e+06	951732	3.82099e+06	2.10452e+06	611527	725655
1850	122.548	2.58638	63	296457	662018	824655	805600	644642	550524						185537	32.7869	346520	653738	718897	359164	1.24411e+06	1.17526e+06	389879	994322	537606	541274	39.2157	645692	48.0769	305350	49.7512	1.11596e+06	533691	30.9598	447880	1.8825e+06	883961	42.5532	50.2513	1.17427e+06	48.0769	305704	427066	275295	523456	1.85331e+06	1.55768e+06	1.01277e+06	1.18178e+06
1851	102.034	2.78301	63	1.90129e+06	1.68441e+06	1.85794e+06	2.10323e+06	1.22861e+06	1.60278e+06						1.21068e+06	1.84586e+06	1.95506e+06	2.59355e+06	436972	558648	2.42922e+06	1.35007e+06	1.43629e+06	845676	3.12277e+06	2.45715e+06	965522	1.49624e+06	2.52312e+06	633242	2.59865e+06	2.71365e+06	2.3783e+06	511094	1.93815e+06	2.544e+06	1.01571e+06	2.50647e+06	3.29538e+06	2.00863e+06	1.01462e+06	917262	1.23709e+06	985843	365268	1.67974e+06	1.28795e+06	2.46951e+06	3.40368e+06
1852	94.0457	2.60306	63	768775	1.41856e+06	1.73478e+06	1.39017e+06	1.39917e+06	1.51669e+06						361370	404528	760434	1.54877e+06	663115	1.86067e+06	788467	1.34381e+06	573752	1.571e+06	312268	409625	1.0706e+06	1.50505e+06	2.13494e+06	307578	2.45329e+06	936930	2.05136e+06	1.50291e+06	1.78531e+06	1.02124e+06	1.76849e+06	1.55566e+06	2.33987e+06	2.5727e+06	1.87874e+06	1.37296e+06	636232	1.08185e+06	710097	815717	654252	1.27905e+06	3.49028e+06
1853	111.04	2.58308	63	805518	1.50863e+06	1.28106e+06	1.56074e+06	1.39901e+06	1.63493e+06						625750	909830	663920	1.02257e+06	570740	1.98257e+06	850166	1.47391e+06	652560	1.27199e+06	1.20712e+06	733720	1.32398e+06	1.48012e+06	2.11122e+06	1.10305e+06	1.89737e+06	2.21053e+06	2.62172e+06	991719	2.47573e+06	624269	826346	742201	2.32261e+06	1.99492e+06	2.00672e+06	1.56387e+06	345519	672277	826228	1.17638e+06	1.25343e+06	2.77045e+06	3.30578e+06
1855	181.134	2.66594		36.4205	43.1146	49.8343	30568.9	2.36061e+06	41.4678	1855	0.0774705	C10H18N2O2	null		33.0033	32.7869	31.348	48.5437	43.29	39.2157	41.841	32.4675	43.6681	34.0136	42.3729	45.8716	39.2157	43.6681	48.0769	41.1523	49.7512	44.6429	53.7634	30.9598	40.1606	52.6316	45.8716	42.5532	50.2513	46.2963	48.0769	37.7358	43.8596	38.7597	33.8983	48.0769	44.843	40.9836	49.505
1856	270.134	2.66109		36.4205	43.1146	3.69857e+06	187728	5.68224e+06	121307	1856	0.202154	C13H19NO5	null		33.0033	32.7869	31.348	48.5437	43.29	39.2157	41.841	32.4675	43.6681	34.0136	42.3729	45.8716	39.2157	43.6681	48.0769	41.1523	49.7512	44.6429	53.7634	30.9598	40.1606	52.6316	45.8716	42.5532	50.2513	46.2963	48.0769	37.7358	43.8596	38.7597	33.8983	48.0769	44.843	40.9836	49.505
1857	258.887	2.75836		2.56181e+06	1.38509e+06	2.94435e+06	1.91458e+06	5.47965e+06	2.34205e+06						1.94205e+06	2.2198e+06	2.49791e+06	3.58748e+06	43.29	39.2157	41.841	33446.7	545352	34.0136	42.3729	45.8716	1.16162e+06	1.07464e+07	3.29894e+06	1.90245e+06	2.25529e+06	2.28118e+06	2.11145e+06	423236	1.46793e+06	1.45809e+06	45.8716	2.55297e+06	969771	2.71123e+06	1.75578e+06	2.91036e+06	1.69185e+06	4.04501e+06	33.8983	48.0769	44.843	40.9836	49.505
1862	122.548	3.01761		755503	952531	1.44743e+06	1.41393e+06	1.33871e+06	1.03622e+06						703724	1.21609e+06	620215	481983	1.42145e+06	39.2157	1.74519e+06	516417	418810	625439	931417	537047	39.2157	1.15057e+06	48.0769	643762	943368	1.25678e+06	533691	617287	1.06884e+06	980237	1.02236e+06	42.5532	50.2513	1.17427e+06	1.29506e+06	1.20889e+06	1.04594e+06	790250	33.8983	1.54338e+06	3.44867e+06	654321	3.42543e+06
1876	252.076	2.88559	71	36.4205	197632	49.8343	2.03628e+07	11004.3	7.56423e+06						33.0033	32.7869	31.348	48.5437	430396	262735	41.841	405041	366070	130451	35805.8	135349	172727	96556.2	355968	766828	482339	662067	179202	43175.1	76940.6	76977.3	120681	106924	224909	46.2963	48.0769	37.7358	43.8596	68433.4	121187	252129	72790.5	221751	137519
1882	252.578	2.88492	71	36.4205	17195.2	49.8343	4.05556e+06	43.2459	1.50396e+06						33.0033	32.7869	31.348	48.5437	46008.1	39.2157	41.841	72248.1	69246.7	34.0136	42.3729	45.8716	39.2157	43.6681	50466.9	144239	49.7512	131931	53.7634	30.9598	40.1606	52.6316	45.8716	42.5532	50.2513	46.2963	48.0769	37.7358	43.8596	38.7597	33.8983	48.0769	44.843	40.9836	49.505
1886	94.0457	3.11044	63	1.57329e+06	2.35108e+06	1.86385e+06	2.06462e+06	1.49282e+06	1.83327e+06						1.2259e+06	1.78095e+06	1.0513e+06	2.235e+06	2.36235e+06	2.14059e+06	847589	406772	2.10145e+06	2.03009e+06	2.85407e+06	1.50188e+06	2.31263e+06	1.50107e+06	2.24331e+06	3.13184e+06	1.80973e+06	2.96826e+06	2.98976e+06	1.73153e+06	2.26536e+06	3.6408e+06	2.96302e+06	2.08824e+06	2.4455e+06	3.93954e+06	1.02448e+06	3.08032e+06	3.21521e+06	2.97122e+06	1.86347e+06	3.51463e+06	3.41427e+06	501213	2.48322e+06
1887	303.884	3.29581		4.17268e+07	2.40432e+07	1.14965e+08	6.78535e+07	6.51681e+07	3.24068e+07						3.59934e+07	3.52295e+07	4.01699e+07	5.55144e+07	9.51838e+06	6.72772e+06	5.87342e+06	1.99804e+07	5.09091e+07	4.51961e+06	2.55561e+06	2.52684e+06	4.09091e+06	1.60346e+08	2.98667e+07	2.91485e+07	3.67011e+07	3.6302e+07	3.35636e+07	2.63607e+07	3.32471e+07	3.86432e+07	2.25612e+07	3.54704e+07	1.67717e+07	4.01543e+07	3.05658e+07	2.69689e+07	2.77793e+07	3.82294e+07	33.8983	48.0769	44.843	40.9836	49.505
1888	212.092	3.08328		36.4205	43.1146	49.8343	1.67435e+06	43.2459	422250	1888	0.298402	C10H13NO4	vanilalanine		33.0033	32.7869	31.348	48.5437	43.29	39.2157	41.841	32.4675	43.6681	34.0136	42.3729	45.8716	39.2157	43.6681	48.0769	41.1523	49.7512	44.6429	53.7634	30.9598	40.1606	52.6316	45.8716	42.5532	50.2513	46.2963	48.0769	37.7358	43.8596	38.7597	33.8983	48.0769	44.843	40.9836	49.505
1889	168.102	3.09366		386868	329667	487536	1.20316e+06	4.28356e+06	597048	1889	0.137238	C9H13NO2	Lopac-H-3132		210272	823650	259307	254245	483214	238550	325836	241766	429467	312032	192171	583808	277643	398678	254159	276959	197138	267752	221148	163750	214160	285243	149400	322302	461781	262978	335204	245394	300246	381937	528353	579761	445680	417414	475312
1890	151.076	3.09356		1.43204e+06	1.51137e+06	1.7962e+06	2.79877e+06	7.76774e+06	1.90669e+06	1890	0.144632	C9H12O3	Homovanillic alcohol		1.08797e+06	1.91036e+06	1.1633e+06	1.56652e+06	1.7983e+06	1.34597e+06	1.50428e+06	1.11e+06	1.7173e+06	1.31366e+06	1.29773e+06	1.97107e+06	1.41434e+06	1.26212e+06	1.55594e+06	1.464e+06	1.52579e+06	1.45394e+06	1.60293e+06	985301	1.23549e+06	1.65326e+06	1.36111e+06	1.39884e+06	1.84175e+06	1.46786e+06	1.66605e+06	1.254e+06	1.53085e+06	1.53848e+06	1.55614e+06	2.00384e+06	1.68336e+06	1.5791e+06	1.8773e+06
1892	124.048	3.15745		20703	230007	3.91968e+06	232666	1.76686e+06	536656						49423.4	33308.6	31.348	48.5437	83402.2	197942	356751	150686	294870	89997.5	101833	353896	92781.4	270976	274885	180247	548229	346901	750970	374003	490173	232412	276806	363700	176438	115313	305022	62288.2	166049	299897	215349	66557.1	46453	40.9836	49.505
1893	151.039	3.18906	7	36.4205	48510.8	2.23476e+07	608180	7.758e+06	928675	1893	0.0998991	C8H8O4	Alcapton		33.0033	32.7869	31.348	48.5437	43.29	39.2157	42048.5	32.4675	43.6681	33714.1	80762.1	115682	39.2157	43.6681	48.0769	91066.3	54776.4	70447.1	53.7634	100096	65503.7	55100.1	116936	74558.9	102276	48927.6	48.0769	37.7358	66842.8	66995.2	70481.8	61267.4	74294.3	37795.9	82947.5
1894	169.05	3.1876	7	790343	933533	2.60728e+07	1.49774e+06	9.86704e+06	1.89918e+06	1894	0.216347	C8H8O4	Alcapton		988721	993710	912436	266507	1.03579e+06	959886	1.04691e+06	827148	1.08094e+06	668760	1.0478e+06	1.19257e+06	936438	1.03389e+06	1.01164e+06	912270	1.03182e+06	965236	1.11742e+06	738740	887482	1.12817e+06	902132	919160	1.08762e+06	725470	534764	822456	835605	879528	812858	1.15075e+06	646828	937010	1.09923e+06
1895	384.015	3.18953	7	36.4205	3054.04	1.92717e+07	871626	3.89466e+06	974475	1895	0.19506	C16H11NO7S	methyl 5-[(5-nitro-1-benzothiophene-2-carbonyl)oxymethyl]furan-2-carboxylate		33.0033	32.7869	31.348	48.5437	43.29	39.2157	41.841	32.4675	43.6681	34.0136	42.3729	45.8716	39.2157	43.6681	48.0769	41.1523	61671.2	44.6429	53.7634	34759.2	40.1606	52.6316	45.8716	42.5532	50.2513	46.2963	48.0769	37.7358	43.8596	38.7597	33.8983	48.0769	44.843	40.9836	49.505
1896	353.085	3.19024	7	36.4205	26802.2	1.28735e+07	743815	6.23723e+06	1.11038e+06	1896	0.0943056	C15H22O4S2	[2-but-3-enoyloxy-1-(1,3-dithian-2-yl)propan-2-yl] but-3-enoate		33.0033	32.7869	31.348	48.5437	43.29	39.2157	72947.9	32.4675	43.6681	31897.4	78943.6	126754	39.2157	43.6681	48.0769	41.1523	49.7512	44.6429	53.7634	38295.6	40.1606	52.6316	45.8716	42.5532	58307.3	46.2963	48.0769	37.7358	43.8596	38.7597	74039.1	86074.2	61647.2	71093.8	93743.2
1897	135.946	3.02389		1.54371e+07	1.04299e+07	3.69264e+07	2.26808e+07	2.68526e+07	1.43164e+07						1.39132e+07	1.33861e+07	1.37554e+07	2.06938e+07	7.14352e+06	5.94341e+06	5.76365e+06	8.92817e+06	1.98378e+07	4.65203e+06	4.26255e+06	4.57803e+06	6.93051e+06	3.62233e+07	1.43944e+07	1.26773e+07	1.48108e+07	1.46973e+07	1.56189e+07	8.75555e+06	1.08925e+07	1.20586e+07	8.46835e+06	1.15886e+07	9.51069e+06	1.58611e+07	1.44159e+07	1.26904e+07	1.53719e+07	1.80665e+07	3.08781e+06	3.76613e+06	3.31537e+06	2.94134e+06	3.51236e+06
1899	348.13	3.18965	7	16471.6	103041	3.91088e+07	1.89067e+06	2.79901e+07	2.81238e+06	1899	0.758375	C14H21NO9	null		33.0033	65773.7	31.348	48.5437	43.29	76106.1	170101	90257.9	59520.5	124167	272911	323187	56601.7	35386.7	48.0769	100052	132039	44.6429	53.7634	101457	85476.1	68280.4	93380.6	61571.3	107350	73039.3	48.0769	37.7358	65356.2	53092.9	211189	239539	171381	170480	203081
1901	185.045	3.18745		36.4205	874542	49.8343	1.40975e+06	71280.1	2.57961e+06	1901	0.087036	C8H8O5	null		33.0033	32.7869	31.348	48.5437	433044	553370	400120	644477	700575	709760	636655	1.19187e+06	649013	658589	688206	1.26299e+06	1.39938e+06	867287	394129	688063	769737	588195	813031	425623	1.51766e+06	418288	509018	358705	524681	623700	815625	2.88991e+06	1.31893e+06	1.41848e+06	2.31172e+06
1902	130.967	3.23022		1.30839e+07	9.36462e+06	3.33818e+07	1.99458e+07	2.37277e+07	1.30945e+07	1902	0.139927	CH4N2OS	sulfinylmethanediamine		1.13149e+07	1.13362e+07	1.22446e+07	1.744e+07	6.20593e+06	5.32285e+06	5.2775e+06	7.94723e+06	1.72366e+07	3.97224e+06	3.94824e+06	4.10462e+06	6.21251e+06	3.28209e+07	1.30676e+07	1.09989e+07	1.3338e+07	1.33937e+07	1.39528e+07	9.32953e+06	1.02849e+07	10891260	8.13105e+06	1.00718e+07	8.56583e+06	1.44884e+07	1.24844e+07	1.10276e+07	1.32968e+07	1.59009e+07	2.78188e+06	3.30334e+06	2.89228e+06	2.4586e+06	3.19114e+06
1903	153.956	3.10011		1.01824e+07	7.15089e+06	2.36924e+07	1.47678e+07	1.62858e+07	9.24593e+06	1903	N/A	C2H2N3OP	null		9.02951e+06	9.11894e+06	9.07449e+06	1.35068e+07	4.87303e+06	4.14866e+06	3.96204e+06	6.06432e+06	1.32059e+07	3.23103e+06	2.85349e+06	3.11367e+06	4.82491e+06	2.36892e+07	1.00069e+07	8.44478e+06	1.04856e+07	1.01756e+07	1.07731e+07	6.87416e+06	7.57983e+06	8.63948e+06	6.02593e+06	8.09067e+06	6.76369e+06	1.06675e+07	9.69774e+06	8.57437e+06	1.0212e+07	1.18169e+07	2.17045e+06	2.67206e+06	2.40319e+06	2.0955e+06	2.50081e+06
1904	275.889	3.28829		1.34087e+07	7.65497e+06	3.55278e+07	2.14708e+07	2.10073e+07	1.05201e+07						1.15388e+07	1.15451e+07	1.26769e+07	1.78741e+07	3.01033e+06	2.18375e+06	1.83949e+06	6.1585e+06	1.59982e+07	1.52802e+06	756727	803934	1.37698e+06	4.78333e+07	9.87374e+06	9.1252e+06	1.23554e+07	1.15562e+07	1.06358e+07	9.05475e+06	1.12527e+07	1.25537e+07	7.11865e+06	1.18857e+07	5.58182e+06	1.29384e+07	9.50818e+06	8.74724e+06	8.9659e+06	1.23162e+07	33.8983	48.0769	44.843	40.9836	49.505
1905	204.967	3.21114		9.16956e+06	6.87118e+06	2.33081e+07	1.37496e+07	1.55651e+07	9.08605e+06	1905	0.10165	C3H6N2O4S	null		7.96826e+06	7.98155e+06	8.56709e+06	1.21613e+07	4.5515e+06	3.82736e+06	3.84232e+06	5.66998e+06	1.23069e+07	2.95523e+06	2.84844e+06	2.98014e+06	4.66313e+06	2.27482e+07	9.60811e+06	8.482e+06	9.9674e+06	9.89706e+06	1.06609e+07	6.56591e+06	7.52509e+06	8.35069e+06	6.19449e+06	7.55678e+06	6.52373e+06	1.02427e+07	9.40602e+06	8248000	9.84644e+06	1.1212e+07	2.08745e+06	2.47805e+06	2.24107e+06	1.90867e+06	2.35534e+06
1906	170.47	3.40179		2.02744e+06	1.40371e+06	6.94442e+06	3.53529e+06	2.33811e+06	1.90652e+06						2.05097e+06	670089	2.35755e+06	3.03115e+06	70513.8	42284.1	41.841	1.11849e+06	3.18003e+06	34.0136	42.3729	45.8716	39.2157	9.33025e+06	764185	1.84291e+06	2.27572e+06	2.59913e+06	1.87719e+06	1.50754e+06	2.19599e+06	2.37285e+06	1.2097e+06	2.38346e+06	786545	2.90953e+06	1.99241e+06	1.96271e+06	1.9386e+06	2.5581e+06	33.8983	48.0769	44.843	40.9836	49.505
1907	190.983	3.42242		1.49289e+06	972608	5.21939e+06	2.67372e+06	1.84269e+06	1.25785e+06						1.61372e+06	310780	1.96099e+06	2.08607e+06	43.29	39.2157	41.841	167253	2.33192e+06	34.0136	42.3729	45.8716	39.2157	7.97236e+06	48.0769	1.49182e+06	1.9378e+06	995619	1.27525e+06	1.9989e+06	655825	1.04344e+06	310984	1.90833e+06	102580	2.61745e+06	819394	1.68057e+06	1.61521e+06	2.19816e+06	33.8983	48.0769	44.843	40.9836	49.505
1912	156.966	3.6018		6.35649e+06	4.70255e+06	1.83045e+07	1.01446e+07	1.07702e+07	6.39581e+06	1912	0.122912	C3H3O4P	null		5.68394e+06	5.33362e+06	5.92224e+06	8.48618e+06	3.10794e+06	2.61686e+06	2.51082e+06	4.6216e+06	8.78255e+06	1.9525e+06	2.01325e+06	1.98399e+06	3.18297e+06	1.77909e+07	6.19949e+06	5.57476e+06	6.60542e+06	6.575e+06	7.56269e+06	4.64973e+06	5.11915e+06	5.67804e+06	4.79001e+06	4.80605e+06	4.35713e+06	6.95973e+06	5.94919e+06	5.23186e+06	6.38363e+06	6.96712e+06	1.34056e+06	1.64607e+06	1.44484e+06	1.20538e+06	1.5113e+06
1914	163.941	3.48789		5.63512e+06	4.05882e+06	1.59399e+07	9.07901e+06	9.14248e+06	5.56146e+06	1914	0.157064	CH3NO4S	amino(oxo)methanesulfonate		5.17946e+06	4.84197e+06	5.19711e+06	7.32193e+06	2.62145e+06	2.29602e+06	2.27188e+06	3.94677e+06	7.89342e+06	1.70086e+06	1.68425e+06	1.79981e+06	2.69454e+06	1.59746e+07	5.22521e+06	4.66472e+06	5.75494e+06	5.63537e+06	6.52241e+06	4.04619e+06	4.34606e+06	4.85172e+06	4.07309e+06	4.00317e+06	3.74032e+06	5.73048e+06	5.03666e+06	4.48456e+06	5.69225e+06	5.89251e+06	1.20124e+06	1.33487e+06	1.20511e+06	1.08396e+06	1.31317e+06
1917	255.376	3.60113		4.65848e+06	2.07276e+06	7.24679e+06	7.70549e+06	6.0111e+06	3.60842e+06						4.59768e+06	3.5036e+06	3.95129e+06	6.58135e+06	839854	264716	99169.1	2.18158e+06	4.49629e+06	97365	42.3729	45.8716	44922.3	9.79362e+06	2.76961e+06	3.0898e+06	4.09377e+06	4.04087e+06	4.9182e+06	3.62425e+06	4.06179e+06	4.78706e+06	3.68258e+06	3.72938e+06	1.56657e+06	1.3032e+06	2.12061e+06	2.07535e+06	420816	2.22665e+06	33.8983	48.0769	44.843	40.9836	49.505
1919	280.868	3.16229		9.69978e+06	5.51529e+06	2.56277e+07	1.58261e+07	1.48649e+07	7.39403e+06						8.42108e+06	8.30776e+06	9.15115e+06	1.29191e+07	2.09605e+06	1.46825e+06	1.33413e+06	4.73264e+06	1.15982e+07	1.04783e+06	76331.3	45.8716	866585	3.647e+07	7.04266e+06	6.65698e+06	8.74328e+06	8.43967e+06	8.1703e+06	6.29321e+06	7.64558e+06	8.8593e+06	5.36923e+06	8.41271e+06	3.92437e+06	8.86428e+06	6.97796e+06	6.24025e+06	6.37174e+06	8.7875e+06	33.8983	48.0769	44.843	40.9836	49.505
1926	102.034	3.54348	12	2.21363e+06	2.37775e+06	3.75756e+06	2.54068e+06	2.48794e+06	2.44641e+06						2.13479e+06	2.41734e+06	1.69393e+06	2.60845e+06	1.21881e+06	1.6178e+06	1.06714e+06	1.48571e+06	1.6015e+06	3.18058e+06	4.8053e+06	2.76512e+06	3.37424e+06	3.01183e+06	2.73972e+06	1.05676e+06	3.13941e+06	1.30769e+06	4.27945e+06	1.27431e+06	2.52284e+06	3.52924e+06	2.80294e+06	4.1665e+06	3.52239e+06	1.023e+06	523052	690142	1.2417e+06	1.02885e+06	2.06062e+06	3.68005e+06	2.28399e+06	4.86793e+06	1.79717e+06
1928	122.548	3.61594	12	2.79697e+06	2.45678e+06	5.19193e+06	2.83986e+06	2.9529e+06	3.15621e+06						2.17078e+06	2.93684e+06	1.5764e+06	4.50385e+06	1.40396e+06	2.22542e+06	1.35755e+06	730014	1.21872e+06	2.47932e+06	5.81676e+06	45.8716	1.66158e+06	3.34242e+06	3.81806e+06	2.16764e+06	3.66174e+06	1.58812e+06	1.05251e+06	4.37751e+06	3.15678e+06	2.92843e+06	1.61136e+06	3.14385e+06	2.7675e+06	4.61386e+06	2.22792e+06	1.24147e+06	1.3373e+06	4.72061e+06	3.59642e+06	2.9642e+06	1.39165e+06	4.82691e+06	49.505
1930	348.13	3.58037	90	36.4205	43.1146	1.85294e+06	27611.4	2.00793e+06	20797.6	1930	0.534546	C14H21NO9	null		33.0033	32.7869	31.348	48.5437	43.29	39.2157	41.841	32.4675	43.6681	34.0136	42.3729	45.8716	39.2157	43.6681	48.0769	41.1523	49.7512	44.6429	53.7634	30.9598	40.1606	52.6316	45.8716	42.5532	50.2513	46.2963	48.0769	37.7358	43.8596	38.7597	33.8983	48.0769	44.843	40.9836	49.505
1931	384.015	3.57917		36.4205	43.1146	2.15823e+06	6043.56	518015	1966.57	1931	0.186217	C16H11NO7S	methyl 5-[(5-nitro-1-benzothiophene-2-carbonyl)oxymethyl]furan-2-carboxylate		33.0033	32.7869	31.348	48.5437	43.29	39.2157	41.841	32.4675	43.6681	34.0136	42.3729	45.8716	39.2157	43.6681	48.0769	41.1523	49.7512	44.6429	53.7634	30.9598	40.1606	52.6316	45.8716	42.5532	50.2513	46.2963	48.0769	37.7358	43.8596	38.7597	33.8983	48.0769	44.843	40.9836	49.505
1932	123.044	3.47903	90	5.74118e+06	8.54012e+06	9.00792e+06	6.69057e+06	9.13021e+06	8.26068e+06	1932	0.0755131	C7H6O2	3-Formylphenol		5.19589e+06	5.12617e+06	5.06854e+06	7.57413e+06	8.56393e+06	7.83535e+06	8.61444e+06	6.57177e+06	8.77769e+06	7.02221e+06	8.57308e+06	9.30721e+06	7.80983e+06	8.91496e+06	1.10259e+07	8.5418e+06	1.10298e+07	9.8581e+06	1.1836e+07	6.65046e+06	8.169e+06	1.1063e+07	9.44631e+06	8858800	9.19361e+06	9.17192e+06	9.72213e+06	7.63241e+06	8.78288e+06	7.72492e+06	6.40073e+06	8.55577e+06	7.52725e+06	6.24662e+06	7.60015e+06
1933	113.964	3.71056		1.02701e+07	9.06534e+06	1.95527e+07	1.2893e+07	1.26029e+07	9.91926e+06						9.59447e+06	9.0813e+06	9.09994e+06	1.33047e+07	8.58397e+06	7.5419e+06	8.06088e+06	8.51213e+06	1.29835e+07	6.64601e+06	8.32254e+06	9.35198e+06	7.4813e+06	1.89651e+07	9.8576e+06	8.83322e+06	1.07155e+07	9.73881e+06	1.14224e+07	7.04653e+06	8.52005e+06	1.03947e+07	8.84425e+06	8.86495e+06	9.06849e+06	1.02661e+07	9.74316e+06	7.94551e+06	9.44035e+06	9.12921e+06	5807360	8.43463e+06	7.42583e+06	7.09936e+06	8.09076e+06
1934	128.951	3.58895		3.31323e+07	2.59264e+07	9.66236e+07	5.30861e+07	5.66557e+07	3.49565e+07						3.01444e+07	2.8067e+07	3.04934e+07	4.38244e+07	1.76539e+07	1.47751e+07	1.44354e+07	2.50749e+07	4.73651e+07	1.07994e+07	1.11669e+07	1.17387e+07	1.7791e+07	9.34976e+07	3.43199e+07	3.10465e+07	3.70803e+07	3.68335e+07	4.13064e+07	2.56825e+07	2.7906e+07	3.11806e+07	2.71478e+07	2.72676e+07	2.44323e+07	3.78182e+07	3.24058e+07	2.87226e+07	3.51125e+07	3.7662e+07	7.72208e+06	9592425	8.21595e+06	7.29271e+06	8.98678e+06
1935	130.967	3.62013		1.27312e+07	9.64762e+06	3.78617e+07	2.09467e+07	2.22639e+07	1.30442e+07	1935	0.142933	CH4N2OS	sulfinylmethanediamine		1.15095e+07	1.06965e+07	1.18021e+07	1.69167e+07	6.46853e+06	5.41534e+06	5.17504e+06	9.24722e+06	1.774e+07	3.8797e+06	4.01723e+06	4.28579e+06	6.44281e+06	3.68784e+07	1.26459e+07	1.13923e+07	1.35464e+07	1.37447e+07	1.54148e+07	9.44787e+06	1.04111e+07	1.14595e+07	1.01142e+07	1.01893e+07	8.96536e+06	1.43342e+07	1.21425e+07	1.05208e+07	1.30444e+07	1.42186e+07	2.77235e+06	3.39164e+06	2.89564e+06	2.54503e+06	3.21136e+06
1936	135.946	3.4458		1.27329e+07	9.21684e+06	3.59168e+07	2.04853e+07	2.06133e+07	1.24534e+07						1.16591e+07	1.0736e+07	1.19492e+07	1.65872e+07	6.02932e+06	5.24655e+06	5.0722e+06	9.0108e+06	1.76844e+07	3.82426e+06	3.59206e+06	3.94782e+06	6.07386e+06	3.58134e+07	1.20135e+07	1.07069e+07	1.30971e+07	1.26379e+07	1.4757e+07	9.32104e+06	9.77132e+06	1.11468e+07	9.34575e+06	9.35427e+06	8.45606e+06	1.30326e+07	1.14911e+07	1.01838e+07	1.2936e+07	1.36246e+07	2.73965e+06	3.11762e+06	2.81164e+06	2.41424e+06	3.03538e+06
1937	146.962	3.56547		1.2594e+07	9.88364e+06	3.57447e+07	1.97984e+07	2.09386e+07	1.31869e+07	1937	0.0588383	CH4N2O2S	Methanesulfinic acid, amino-imino-		1.15453e+07	1.06513e+07	1.14727e+07	1.67068e+07	6.68207e+06	5.69895e+06	5.48752e+06	9.49116e+06	1.79484e+07	4.16006e+06	4.23262e+06	4.49259e+06	6.72896e+06	3.47136e+07	1.31409e+07	1.1675e+07	1.4129e+07	1.38686e+07	1.57695e+07	9.80065e+06	1.07443e+07	1.20503e+07	1.04251e+07	1.03576e+07	9.61911e+06	1.44048e+07	1.24866e+07	1.10269e+07	1.34821e+07	1.42875e+07	3.05075e+06	3.66413e+06	3.22091e+06	2.89647e+06	3.55484e+06
1938	148.977	3.5735		2.57841e+07	2.02158e+07	7.45196e+07	4.1258e+07	4.35616e+07	2.71015e+07	1938	0.0318656	CH6N2O2S	methanesulfonohydrazide		2.34029e+07	2.17389e+07	2.393e+07	3.40646e+07	1.3426e+07	1.1354e+07	1.09287e+07	1.91942e+07	3.61622e+07	8.30067e+06	8.46009e+06	8.83099e+06	1.36039e+07	7.17466e+07	2.69848e+07	2.41702e+07	2.89438e+07	2.87621e+07	3.29073e+07	2.01135e+07	2.21957e+07	24895200	2.14442e+07	2.17103e+07	1.93104e+07	2.97064e+07	2.57754e+07	2.26763e+07	2.77654e+07	2.97193e+07	5.88298e+06	7.32204e+06	6.29948e+06	5.63402e+06	6.81911e+06
1939	149.956	3.72026		4.9332e+06	2.89099e+06	1.62523e+07	8.1896e+06	7.34756e+06	3.98756e+06						4.4262e+06	4.09706e+06	4.7366e+06	6.47293e+06	1.22167e+06	558054	156716	2.92376e+06	6.21924e+06	79029.6	42.3729	57301.1	114190	2.12373e+07	3.38748e+06	3.47725e+06	4.24147e+06	4.1751e+06	4.06383e+06	4.08764e+06	4.07567e+06	4.57575e+06	2.87809e+06	4.2029e+06	1.9623e+06	4.8795e+06	3.48862e+06	3.03109e+06	3.35224e+06	4.06513e+06	33.8983	48.0769	44.843	40.9836	49.505
1941	158.962	3.62803		1.14512e+08	8.3458e+07	3.33903e+08	1.84056e+08	1.91155e+08	1.13108e+08	1941	0.106714	C2H4N2O2S	N-cyanomethanesulfonamide		1.04025e+08	9.66353e+07	1.06054e+08	1.51332e+08	5.38586e+07	4.53434e+07	4.34668e+07	8.18634e+07	1.57939e+08	3.2556e+07	3.24344e+07	3.44239e+07	5.30941e+07	3.39361e+08	1.07674e+08	9.85816e+07	1.16897e+08	1.17428e+08	1.32282e+08	8.49602e+07	9.21097e+07	1.0235e+08	8.65625e+07	8.96973e+07	7.59622e+07	1.22875e+08	1.03562e+08	9.18067e+07	1.1295e+08	1.21271e+08	2.20637e+07	2.64784e+07	2.35416e+07	2.04147e+07	2.5465e+07
1942	171.993	3.73919		1.01776e+07	8.53258e+06	3.08782e+07	1.67252e+07	1.7731e+07	1.14231e+07	1942	0.14318	C3H7N3OS	null		9.22054e+06	8.57377e+06	9.3883e+06	1.35277e+07	5.68753e+06	4.8608e+06	4.62179e+06	7.92054e+06	1.50439e+07	3.57568e+06	3.58398e+06	3.78591e+06	5.89807e+06	2.90042e+07	1.12395e+07	1.0241e+07	1.21255e+07	1.21506e+07	1.388e+07	8.4221e+06	9.35307e+06	1.06783e+07	9.07808e+06	9.06653e+06	8.40041e+06	1.26371e+07	1.12635e+07	9.81948e+06	1.19045e+07	1.26797e+07	2.54556e+06	3014725	2.72642e+06	2.34643e+06	3.04421e+06
1943	186.957	3.60926		3.78628e+07	2.81284e+07	1.09579e+08	6.08746e+07	6.3676e+07	3.85119e+07	1943	0.153167	C3H4N2O3S	2-hydroxyimino-2-methylsulfonylacetonitrile		3.45493e+07	3.21848e+07	3.50651e+07	4.96521e+07	1.86072e+07	1.59838e+07	1.56985e+07	2.78666e+07	5.3647e+07	1.18736e+07	1.15139e+07	1.22168e+07	1.91324e+07	1.0832e+08	3.66811e+07	3.30151e+07	3.94269e+07	3.90535e+07	4.48676e+07	2.76937e+07	2.99191e+07	33931300	2.90548e+07	2.92452e+07	2.56993e+07	4.05194e+07	3.49955e+07	3.13101e+07	3.82404e+07	4.05236e+07	8.03158e+06	9.65659e+06	8.56041e+06	7.57464e+06	9.28329e+06
1944	199.988	3.77809		1.63447e+07	1.50173e+07	5.22737e+07	2.75567e+07	2.94652e+07	1.98084e+07	1944	0.145791	C4H7N3O2S	N-(1-cyanocyclopropyl)sulfamide		1.46538e+07	1.37035e+07	1.49393e+07	2.20824e+07	9.7011e+06	8.24714e+06	8.34295e+06	1.38638e+07	2.56272e+07	6.34274e+06	6.19578e+06	6.62364e+06	1.06379e+07	4.78825e+07	2.03489e+07	1.77056e+07	2.16938e+07	2.17631e+07	2.50697e+07	1.46703e+07	1.61941e+07	1.88486e+07	1.63753e+07	1.61539e+07	1.55806e+07	2.23942e+07	2.02541e+07	1.78127e+07	2.09071e+07	2.21273e+07	4.52793e+06	5.2678e+06	5.07792e+06	4.28819e+06	5.50328e+06
1946	258.887	3.5868		2.46846e+06	1.71632e+06	2.52296e+06	2.06478e+06	2.72369e+06	2.13839e+06	1946	N/A	C6H5OPS3	null		1.72027e+06	2.06543e+06	2.57365e+06	3.5145e+06	43.29	39.2157	41.841	508803	1.46027e+06	34.0136	42.3729	45.8716	1.13386e+06	1.94407e+07	3.00363e+06	1.91168e+06	2.39372e+06	2.26879e+06	2.7649e+06	2.02756e+06	1.77068e+06	1.52283e+06	2.09749e+06	1.75794e+06	1.3932e+06	2.40317e+06	1.45204e+06	1.81894e+06	1.26727e+06	2.52414e+06	33.8983	48.0769	44.843	40.9836	49.505
1947	153.956	3.4403		8.28146e+06	6.19773e+06	2.28788e+07	1.29451e+07	1.27997e+07	8.19218e+06	1947	N/A	C2H2N3OP	null		7.63119e+06	7.06993e+06	7.48777e+06	1.0937e+07	4.02342e+06	3.49931e+06	3.41628e+06	6.03258e+06	1.16086e+07	2.5532e+06	2.49083e+06	2.75588e+06	4097572	2.26283e+07	8.07977e+06	7.30896e+06	8.90672e+06	8.48824e+06	1.01176e+07	6.25438e+06	6.71011e+06	7.68544e+06	6.4566e+06	6.53089e+06	5.80056e+06	8.71845e+06	7.89953e+06	6.83681e+06	8.68308e+06	9.09952e+06	1.86313e+06	2.1143e+06	1.99442e+06	1.76661e+06	2.08121e+06
1949	169.978	3.75137		5.26777e+06	4.60407e+06	1.61411e+07	8.63263e+06	9.17714e+06	6.13012e+06	1949	0.114324	C3H5N3OS	5-Methylamino-1,3,4-thiadiazole-2-one		4.78499e+06	4.55673e+06	4.78122e+06	6.94815e+06	3.08171e+06	2.72782e+06	2.60021e+06	4.44086e+06	8.15648e+06	2.0175e+06	2.06067e+06	2.16929e+06	3.33481e+06	1.49466e+07	6.14941e+06	5.50739e+06	6.65109e+06	6.55122e+06	7.35997e+06	4.48071e+06	4.96444e+06	5.63823e+06	4.89572e+06	4.83663e+06	4.68358e+06	6.55219e+06	5.83952e+06	5.21804e+06	6.29314e+06	6.70137e+06	1.47722e+06	1.8293e+06	1.65244e+06	1.39602e+06	1.7245e+06
1950	176.972	3.56951		4.49715e+07	3.53799e+07	1.3088e+08	7.14537e+07	7.47265e+07	4.72132e+07	1950	0.120372	C2H6N2O3S	methylsulfonylurea		4.10217e+07	3.80687e+07	4.12232e+07	5.95725e+07	2.33677e+07	1.97241e+07	1.90865e+07	3.36211e+07	6.368e+07	1.44892e+07	1.45479e+07	1.53036e+07	2.40294e+07	1.25975e+08	4.66191e+07	4.2186e+07	5.07288e+07	4.99979e+07	5.88497e+07	3.52259e+07	3.90909e+07	4.40883e+07	3.78646e+07	3.75586e+07	3.41851e+07	5.14485e+07	4.56593e+07	3.97699e+07	4.87214e+07	5.17557e+07	1.01036e+07	1.22285e+07	1.0883e+07	9.54817e+06	1.18584e+07
1951	204.967	3.55931		8.59714e+06	6.86303e+06	2.52849e+07	1.3842e+07	1.42686e+07	9.13554e+06	1951	0.0876319	C3H6N2O4S	null		7.83699e+06	7.38015e+06	7.82217e+06	1.13492e+07	4.41218e+06	3.76007e+06	3.78227e+06	6.4632e+06	1.24949e+07	2.78926e+06	2.82102e+06	2.94233e+06	4.66605e+06	2.43476e+07	9.11336e+06	8.10699e+06	9.96183e+06	9.55926e+06	1.13424e+07	6.79094e+06	7.48036e+06	8.70217e+06	7.37286e+06	7.34541e+06	6.48549e+06	9.85999e+06	9.0061e+06	7.66816e+06	9.50456e+06	1.00231e+07	2.03911e+06	2.45727e+06	2.18561e+06	1.90379e+06	2.27254e+06
1952	264.381	3.63492		4.86225e+06	2.22936e+06	7.8287e+06	8.43141e+06	6.40532e+06	3.70827e+06						4.86993e+06	3.57688e+06	4.16994e+06	6.83224e+06	623097	178960	41.841	2.13045e+06	4.60328e+06	34.0136	42.3729	45.8716	39.2157	1.11004e+07	2.86872e+06	3.29071e+06	4.24048e+06	4.22817e+06	5.21362e+06	3.94353e+06	4.20801e+06	4.79582e+06	3.83771e+06	3.71754e+06	1.49359e+06	2.03179e+06	2.14917e+06	2.09917e+06	2.12281e+06	2.46203e+06	33.8983	48.0769	44.843	40.9836	49.505
1953	292.376	3.59637		1.29516e+07	6.01925e+06	2.07204e+07	2.21163e+07	1.67901e+07	9.93391e+06						1.31964e+07	9.68355e+06	1.09193e+07	1.80074e+07	2.78168e+06	1.90354e+06	1.62098e+06	5.73903e+06	1.21227e+07	1.20813e+06	299625	304092	1.22792e+06	2.87577e+07	7.56646e+06	8.31346e+06	1.10397e+07	1.11982e+07	1.34078e+07	9.99676e+06	1.10291e+07	1.26236e+07	1.01116e+07	9.82261e+06	3.81794e+06	5.31899e+06	5.47348e+06	5.46905e+06	5.36632e+06	6.0953e+06	33.8983	48.0769	44.843	40.9836	49.505
1954	301.889	3.60844		4.76841e+06	2.87699e+06	1.57264e+07	8.10214e+06	7.19277e+06	3.9278e+06						4.30881e+06	3.89105e+06	4.4577e+06	6.41609e+06	1.11875e+06	787480	512648	2.77411e+06	6.24972e+06	93490.4	42.3729	45.8716	120177	2.09114e+07	3.39409e+06	3.46186e+06	4.35378e+06	4.18727e+06	4.2267e+06	2.68714e+06	4.04354e+06	4.73673e+06	3.10826e+06	4.19238e+06	2.18142e+06	4788800	3.46602e+06	3.04499e+06	3.47601e+06	4.14642e+06	33.8983	48.0769	44.843	40.9836	49.505
1955	94.0457	3.68809		2.50439e+06	3.07888e+06	3.66816e+06	2.83765e+06	2.98466e+06	3.072e+06						2.45752e+06	2.34977e+06	2.38576e+06	2.82449e+06	4.30261e+06	3.57613e+06	1.36717e+06	1.09226e+06	1.11797e+06	2.68385e+06	5.07251e+06	4.63751e+06	3.64826e+06	2.85074e+06	2.09005e+06	1.00455e+06	4.40323e+06	740024	5.24892e+06	884067	2.42073e+06	4.97524e+06	4.09712e+06	2.88494e+06	2.16923e+06	2.99922e+06	4.43721e+06	3.1506e+06	4.68077e+06	3.82584e+06	3.93415e+06	2.70586e+06	1.81568e+06	4.25769e+06	1.00255e+06
1961	120.081	3.68794	13	1.85633e+07	1.72142e+07	2.15832e+07	2.91044e+07	4.27139e+07	1.69177e+07	1961	0.334323	C8H11NO	bmse000307		1.61622e+07	1.45677e+07	2.56916e+07	1.78318e+07	4.78137e+06	8.32243e+06	9.20912e+06	5.22067e+06	8.67129e+06	8.11481e+06	1.5555e+07	6.51772e+07	1.07547e+07	1.77334e+07	5.04132e+06	2.12067e+07	1.84225e+07	1.53691e+07	8.57493e+06	1.71432e+07	1.60706e+07	1.31189e+07	2.40219e+07	1.53788e+07	1.85118e+07	1.7617e+07	1.35499e+07	1.49418e+07	2.32952e+07	1.90764e+07	9.45789e+06	1.80158e+07	1.29334e+07	1.01483e+07	1.74638e+07
1975	167.09	3.6884	13	6.17067e+06	5.6862e+06	7.11586e+06	9.59554e+06	1.40329e+07	5.57024e+06						5.26882e+06	4.79431e+06	8.72615e+06	5.89338e+06	1.5701e+06	2.74826e+06	3.05378e+06	1.69582e+06	2.82212e+06	2.60044e+06	5.22591e+06	2.15218e+07	3.64981e+06	5.98302e+06	1.6767e+06	7.01174e+06	5.9041e+06	4.97739e+06	2.81485e+06	5.63029e+06	5.29289e+06	4.42704e+06	7.94433e+06	5.01612e+06	6.22235e+06	5.81227e+06	4.48042e+06	4.8768e+06	7.91682e+06	6.34834e+06	3.11235e+06	5.92613e+06	4.12202e+06	3.35029e+06	5.76257e+06
1981	166.087	3.68775	13	6.65613e+07	6.09233e+07	7.6904e+07	1.0205e+08	1.48039e+08	5.97803e+07	1981	0.935802	C9H11NO2	Sabiden		5.7419e+07	5.23406e+07	9.22467e+07	6.42389e+07	1.75381e+07	2.97622e+07	3.31317e+07	1.85177e+07	3.14218e+07	2.83908e+07	5.56741e+07	2.28454e+08	3.8322e+07	6.3179e+07	1.77612e+07	7.39793e+07	6.42631e+07	5.51433e+07	3.05174e+07	6.06829e+07	5.68731e+07	4.79482e+07	8.51329e+07	5.37602e+07	6.56337e+07	6.2468e+07	4.86928e+07	5.27912e+07	8.37338e+07	6.77792e+07	3.39568e+07	6.42252e+07	4.55461e+07	3.56564e+07	6.32333e+07
1983	122.548	4.09331	65	2.32904e+06	2.92774e+06	4.97356e+06	2.75964e+06	4.29268e+06	3.5582e+06						2.14041e+06	1.7058e+06	2.04806e+06	3.4219e+06	1.10604e+06	511393	4.77136e+06	2.87552e+06	4.02159e+06	34.0136	42.3729	1.6536e+06	1.20626e+06	3.0049e+06	48.0769	3.08713e+06	5.16093e+06	4.9549e+06	4.30358e+06	1.61435e+06	6.17184e+06	3.63147e+06	6.53489e+06	4.31337e+06	2.46004e+06	1.59227e+06	1.37569e+06	566437	6.87097e+06	6.24017e+06	1.8319e+06	3.5924e+06	1.38273e+06	40.9836	804503
1984	170.47	3.99423		3.48538e+06	2.2068e+06	1.15999e+07	5.57486e+06	4.83624e+06	3.05192e+06						3.11826e+06	2.91216e+06	3.26269e+06	4.64842e+06	349318	91564.6	75553	2.73246e+06	4.19875e+06	34.0136	42.3729	45.8716	39.2157	1.54206e+07	2.81427e+06	2.77771e+06	3.12256e+06	3.04141e+06	3.10814e+06	3.4058e+06	2.10238e+06	3.82872e+06	3.24932e+06	3.1894e+06	2.79179e+06	3.72582e+06	2.72448e+06	1.88171e+06	2.83823e+06	3.1472e+06	33.8983	48.0769	44.843	40.9836	49.505
1986	149.956	4.01464		5.6004e+06	3.53684e+06	1.88662e+07	9.3085e+06	7.89684e+06	4.8549e+06						5.17844e+06	4.64037e+06	5.10056e+06	7.48223e+06	1.36958e+06	832719	672696	4.30941e+06	6.71662e+06	212067	42.3729	57301.1	142929	2.55861e+07	3.82681e+06	4.02685e+06	4.86764e+06	4.33792e+06	5.01601e+06	6.5202e+06	4.317e+06	5.30663e+06	4.09609e+06	4.84814e+06	4.71722e+06	5.4639e+06	4.12741e+06	3.19412e+06	4.05818e+06	4.55516e+06	33.8983	48.0769	44.843	40.9836	49.505
1987	275.889	3.77696		1.36151e+07	8.18982e+06	4.24079e+07	2.34191e+07	1.96044e+07	1.17006e+07						1.2726e+07	1.11493e+07	1.25227e+07	1.80626e+07	3.35961e+06	2.3209e+06	1.97014e+06	8.70938e+06	1.66164e+07	1.46651e+06	979118	977459	1.54623e+06	5.59262e+07	9.78608e+06	1.00189e+07	1.25515e+07	1.18811e+07	1.28365e+07	7.24288e+06	1.15584e+07	1.38232e+07	9.4868e+06	1.1805e+07	6.07487e+06	1.28154e+07	9.64784e+06	8.01253e+06	9.6728e+06	1.09882e+07	33.8983	48.0769	44.843	40.9836	49.505
1988	280.868	3.58397		8.06435e+06	4.77799e+06	2.4634e+07	1.37948e+07	1.15019e+07	6.79643e+06						7.52518e+06	6.56217e+06	7.33815e+06	1.08319e+07	1.807e+06	1.29062e+06	1.08294e+06	5.00864e+06	9.81032e+06	833527	42.3729	56322.6	823891	3.3003e+07	5.87626e+06	5.61073e+06	7.4689e+06	6.92863e+06	7.59152e+06	6.03622e+06	6.80417e+06	7.92083e+06	5.44054e+06	6.77423e+06	3.53667e+06	7.25844e+06	5.39932e+06	4.71968e+06	5.50387e+06	6.30916e+06	33.8983	48.0769	44.843	40.9836	49.505
1989	303.884	3.7482		4.119e+07	2.47803e+07	1.32319e+08	7.05831e+07	5.97313e+07	3.51975e+07						3.79293e+07	3.37567e+07	3.7921e+07	5.51533e+07	9.77061e+06	6.91817e+06	5.93843e+06	2.65604e+07	5.13327e+07	4.22186e+06	2.7362e+06	2.86576e+06	4.61518e+06	1.75349e+08	2.9922e+07	2.96683e+07	3.69949e+07	3.55633e+07	3.79666e+07	2.17217e+07	3.42879e+07	4.10438e+07	2.77991e+07	3.52496e+07	1.78963e+07	3.94223e+07	2.89105e+07	2.4111e+07	2.90167e+07	3.3088e+07	33.8983	48.0769	44.843	40.9836	49.505
1990	135.946	3.78243		1.11679e+07	8.29231e+06	3.21334e+07	1.806e+07	1.72588e+07	1.16263e+07						1.06555e+07	9.22969e+06	9.78782e+06	1.49985e+07	5.41523e+06	4.69264e+06	4.50137e+06	9.51407e+06	1.45704e+07	3.26196e+06	3.20243e+06	3.60587e+06	5.68742e+06	3.17531e+07	1.03002e+07	8.81445e+06	1.116e+07	1.08223e+07	1.35052e+07	1.00443e+07	8.45063e+06	9.83055e+06	9.46488e+06	8.25562e+06	1.15321e+07	1.1598e+07	1.00538e+07	8.62534e+06	1.1178e+07	1.12064e+07	2.30012e+06	2.70857e+06	2.4387e+06	2077435	2.53149e+06
1991	94.0457	4.19757	65	2.25337e+06	3.52507e+06	5.65812e+06	3.92416e+06	4.45833e+06	2.93997e+06						3.59363e+06	1.66677e+06	461565	3.29152e+06	2.74805e+06	916949	4.1301e+06	2.7727e+06	4.16198e+06	4.70457e+06	4.13287e+06	1.20996e+06	4.32001e+06	3.50021e+06	6.00979e+06	5.73278e+06	2.92702e+06	4.4359e+06	1.74274e+06	718822	1.63689e+06	2.18007e+06	3857850	5.18595e+06	5.46403e+06	6.1055e+06	1.92852e+06	1.40641e+06	4.89428e+06	2.83693e+06	4.34542e+06	3.13921e+06	2.37176e+06	4.69224e+06	3.34925e+06
1992	111.04	3.99053	65	2.48791e+06	2.26668e+06	4.4915e+06	2.94374e+06	2.19501e+06	2.09976e+06						2.46559e+06	2.44094e+06	1.23928e+06	3.80581e+06	946583	2.12395e+06	381819	1.85674e+06	3.17706e+06	748246	1.09499e+06	1.97129e+06	1.29749e+06	3.39623e+06	2.10573e+06	2.67348e+06	3.35464e+06	1.6012e+06	2.92757e+06	2.9318e+06	3.51996e+06	4.70058e+06	4.05133e+06	1.14138e+06	706192	3.14175e+06	2.72632e+06	1.25405e+06	1.19355e+06	3.79471e+06	1.52134e+06	3.57372e+06	2.83756e+06	1.10225e+06	4.35517e+06
1993	267.967	3.98037	79	36.4205	43.1146	8.26301e+06	41.0288	1.24697e+06	19864.5	1993	0.222806	C8H7NO5S	null		33.0033	32.7869	31.348	48.5437	43.29	39.2157	41.841	32.4675	43.6681	34.0136	42.3729	45.8716	39.2157	43.6681	48.0769	41.1523	49.7512	44.6429	53.7634	30.9598	40.1606	52.6316	45.8716	42.5532	50.2513	46.2963	48.0769	37.7358	43.8596	38.7597	33.8983	48.0769	44.843	40.9836	49.505
1994	123.044	3.8605	79	5.51967e+06	8.08963e+06	9.70118e+06	6.32181e+06	8.98011e+06	7.85359e+06	1994	0.236205	C7H6O2	Toluquinone		5.0042e+06	5.03808e+06	4.79633e+06	7.24009e+06	7.87693e+06	7.57228e+06	8.1423e+06	6.21054e+06	8.30997e+06	6.57021e+06	8.12872e+06	8.77722e+06	7.57811e+06	8.2275e+06	1.01631e+07	8.17662e+06	1.04652e+07	9.44848e+06	1.12649e+07	6.38627e+06	7.68655e+06	1.06078e+07	9.18476e+06	8.31082e+06	8.82581e+06	8.7447e+06	8.89871e+06	7.32727e+06	8.16948e+06	7.33737e+06	6.10828e+06	8.24925e+06	7.10221e+06	6.01058e+06	7.03038e+06
1995	220.064	4.13697		3.48565e+06	1.25246e+07	1.152e+07	5.47908e+06	1.65782e+07	5.21808e+06	1995	0.10003	C8H13NO4S	N-Acetyl-S-(2-oxopropyl)-L-cysteine		1.02831e+06	7.19599e+06	2.37539e+06	3.34289e+06	2.70904e+06	3.84039e+06	5.83294e+06	2.66312e+06	5.11168e+06	9.8716e+06	2.80264e+07	2.13841e+07	5.70879e+06	5.73848e+06	2.61925e+06	1.23087e+07	2.0021e+07	8.20312e+06	4.40771e+06	2.08499e+07	1.96205e+07	8.2553e+06	1.06478e+07	1.33767e+07	2.37991e+07	1.90079e+07	2.27969e+07	1.96399e+07	1.23146e+07	1.92078e+07	6.80893e+06	1.27573e+07	1.24225e+07	1.4321e+07	2.16846e+07
1997	288.054	4.07646		36.4205	43.1146	5.70002e+06	41.0288	1.48156e+06	27952.7	1997	0.0872732	C11H13NO6S	Oprea1_530538		33.0033	32.7869	31.348	48.5437	43.29	39.2157	41.841	32.4675	43.6681	34.0136	42.3729	45.8716	39.2157	43.6681	48.0769	41.1523	49.7512	44.6429	53.7634	30.9598	40.1606	52.6316	45.8716	42.5532	50.2513	46.2963	48.0769	37.7358	43.8596	38.7597	33.8983	48.0769	44.843	40.9836	49.505
1998	102.034	4.1198	65	2.34418e+06	3.15632e+06	4.87886e+06	3.67418e+06	2.83621e+06	2.48835e+06						3.20019e+06	1.3617e+06	856763	3.95808e+06	3.36459e+06	1.53058e+06	4.12691e+06	1.78207e+06	3.26886e+06	3.95947e+06	4.92019e+06	2.15626e+06	800977	2.33172e+06	2.01641e+06	4.53369e+06	3.24893e+06	3.20184e+06	2.27701e+06	2.90638e+06	4.33573e+06	1.73271e+06	4.23504e+06	3.81927e+06	4.80449e+06	3.05294e+06	2.48026e+06	531288	4.7416e+06	3.38347e+06	4.1342e+06	4.02926e+06	2.88343e+06	796921	3.84914e+06
1999	251.139	4.1346		3.32908e+06	4.6483e+06	7.09184e+06	517571	8.65983e+06	2.13616e+06	1999	0.666271	C13H18N2O3	N-Caffeoylputrescine		908420	8.84399e+06	875785	2.68813e+06	503715	602677	579566	204907	3.31893e+06	2.17003e+06	1.09799e+07	1.19377e+07	992292	1.60856e+06	549335	1.95363e+06	482500	935234	928761	1.00816e+06	4.85733e+06	837742	2.04043e+06	2.13495e+06	3.24432e+06	1.16771e+06	3.37252e+06	3.05985e+06	1.26077e+07	3.08649e+06	6.98754e+06	1.09027e+07	9.67454e+06	2.03413e+07	2.51358e+07
2002	275.889	4.24754		1.43302e+07	9.33886e+06	4.32091e+07	2.38527e+07	1.87857e+07	1.38085e+07						1.37769e+07	1.18215e+07	1.23222e+07	1.94004e+07	3.61715e+06	2.42853e+06	2.10018e+06	1.14227e+07	1.70578e+07	1.54294e+06	1.07978e+06	1.13258e+06	1.80047e+06	6.01056e+07	1.10463e+07	9.81577e+06	1.23322e+07	1.14092e+07	1.53156e+07	1.38167e+07	1.21315e+07	1.44799e+07	1.31908e+07	1.17692e+07	1.93094e+07	1.27871e+07	1.0556e+07	7.95621e+06	1.02219e+07	1.04175e+07	33.8983	48.0769	44.843	40.9836	49.505
2003	303.884	4.18359		4.18622e+07	2.73049e+07	1.30715e+08	6.96264e+07	5.51481e+07	3.94453e+07						3.96326e+07	3.48029e+07	3.60856e+07	5.69278e+07	1.05925e+07	7.1732e+06	5.96541e+06	3.41418e+07	4.95986e+07	4.3021e+06	2.92609e+06	3.08809e+06	5.18121e+06	1.79789e+08	3.22411e+07	2.87715e+07	3.54432e+07	3.25168e+07	4.36664e+07	4.084e+07	3.41004e+07	4.17315e+07	3.82404e+07	3.42495e+07	5.58745e+07	3.74273e+07	3.11324e+07	2.35165e+07	3.0224e+07	3.10238e+07	33.8983	48.0769	44.843	40.9836	49.505
2004	190.983	4.24803		2.38268e+06	2.08749e+06	8.68032e+06	4.62833e+06	3.58997e+06	2.62389e+06						2.6063e+06	2.496e+06	370661	4.05776e+06	259146	39.2157	41.841	2.89476e+06	3.42776e+06	34.0136	42.3729	45.8716	39.2157	1.92785e+07	1.54649e+06	1.83391e+06	2.6059e+06	2.81879e+06	1.78745e+06	1.56257e+06	571251	3.66794e+06	3.5302e+06	3.11154e+06	5.43945e+06	3.57922e+06	2.39375e+06	668002	2.7668e+06	3.05575e+06	33.8983	48.0769	44.843	40.9836	49.505
2006	99.5128	4.29878		1.84513e+07	1.38113e+07	2.13455e+07	2.57692e+07	2.32096e+07	1.58597e+07						1.81847e+07	1.56035e+07	1.45028e+07	2.55144e+07	1.67392e+07	1.41817e+07	1.3668e+07	1.20428e+07	1.62312e+07	1.11894e+07	1.26196e+07	1.47591e+07	1.28181e+07	1.96774e+07	1.23212e+07	9.71262e+06	1.33557e+07	1.14156e+07	1.7792e+07	9.42608e+06	1.0295e+07	1.41734e+07	1.47179e+07	1.3165e+07	1.7808e+07	1.52325e+07	1.37866e+07	1.15562e+07	1.69089e+07	1.49807e+07	1.10785e+07	1.58155e+07	1.49751e+07	1.28982e+07	1.49879e+07
2007	107.951	4.13948		2.18096e+06	1.49395e+06	6.04469e+06	3.31212e+06	3.14374e+06	2.36895e+06						2.11504e+06	1.82978e+06	1.82915e+06	2.94987e+06	1.10918e+06	935133	898440	2.13146e+06	2.78857e+06	269549	422581	162947	1.1674e+06	6.1932e+06	2.0586e+06	1.78191e+06	2.15189e+06	1.9992e+06	1.08499e+06	1.8968e+06	1.66522e+06	1.96647e+06	2.05335e+06	1.62212e+06	3.10038e+06	2.23181e+06	2.06439e+06	1.72105e+06	2.15126e+06	2.03509e+06	96786.8	48.0769	44.843	40.9836	46367.7
2008	113.964	4.34287		1.14207e+07	9.98596e+06	2.15348e+07	1.41219e+07	1.32286e+07	1.11299e+07						1.04706e+07	1.01377e+07	9.61873e+06	1.54556e+07	9.36636e+06	8.40409e+06	8.85489e+06	1.07129e+07	1.39156e+07	7.25635e+06	8.8339e+06	1.03684e+07	9.2654e+06	2.19336e+07	1.05404e+07	8.77907e+06	1.12698e+07	9864675	1.26137e+07	8.13899e+06	9.05094e+06	1.14927e+07	1.04382e+07	9.29081e+06	1.27664e+07	1.0994e+07	1.08595e+07	8.38907e+06	1.02466e+07	9.00979e+06	6.287e+06	8.89237e+06	8.07708e+06	7.65327e+06	8.67507e+06
2009	115.965	4.2917		9.20535e+06	7.11098e+06	1.12576e+07	1.30277e+07	1.17996e+07	8.03707e+06						9.21272e+06	7.79144e+06	7.43703e+06	1.23802e+07	8.40434e+06	7.15422e+06	6.78768e+06	6.17882e+06	8.27755e+06	5.5336e+06	6.51062e+06	7.29212e+06	6.44205e+06	1.00478e+07	6.59034e+06	5.08649e+06	7.03078e+06	6.12579e+06	9.3737e+06	5.04884e+06	5.44433e+06	7.42394e+06	7.74695e+06	7.00962e+06	9.4509e+06	8.03431e+06	7.07147e+06	6.26039e+06	8.61385e+06	8.03047e+06	5.55444e+06	7.81799e+06	7.46687e+06	6.42838e+06	7.52777e+06
2010	117.935	4.24165		1.75721e+06	1.21798e+06	4.97564e+06	2.70627e+06	2.59216e+06	1.95207e+06						1.66069e+06	1.43511e+06	1.46646e+06	2.46658e+06	695024	760665	125095	1.70377e+06	2.31749e+06	333713	42.3729	44258.9	641979	5.11249e+06	1.8078e+06	1.42381e+06	1.77888e+06	1669950	2.18774e+06	1.59172e+06	1.347e+06	1.64743e+06	1.69374e+06	1.31111e+06	2.45836e+06	1.78024e+06	1.70362e+06	1.38366e+06	1.78815e+06	1.66727e+06	33.8983	48.0769	44.843	40.9836	49.505
2011	125.961	4.12995		2.70847e+06	1.99537e+06	7.35752e+06	4.16558e+06	4.05857e+06	2.97743e+06						2.60212e+06	2.30084e+06	2.25923e+06	3.67169e+06	1.3966e+06	1.15079e+06	1.08927e+06	2.49928e+06	3.55973e+06	835453	711132	620147	1.3923e+06	7.6575e+06	2.55274e+06	2.23545e+06	2.71536e+06	2.57458e+06	3.53125e+06	2.3562e+06	2.15076e+06	2.36926e+06	2.68663e+06	2.07439e+06	3.90162e+06	2.94879e+06	2.73976e+06	2.1567e+06	2.79956e+06	2.54658e+06	283604	148412	44928.4	123029	49.505
2012	126.956	4.27225		2.11166e+06	1.66675e+06	6.34636e+06	3.3773e+06	3.22743e+06	2.49206e+06						1.92092e+06	1.82654e+06	1.78882e+06	2.91037e+06	1.16254e+06	990716	954997	2.11113e+06	3.07214e+06	731064	205820	786219	1.21585e+06	6.44029e+06	2.22188e+06	1.85658e+06	2.33919e+06	2.22137e+06	2.89948e+06	2.05737e+06	1.86724e+06	2.08816e+06	2.11286e+06	1.7461e+06	3.19943e+06	2.29863e+06	2.23123e+06	1.75223e+06	2.28309e+06	2.20138e+06	216040	48.0769	44.843	35016.6	49.505
2013	128.951	4.22594		3.31388e+07	2.70425e+07	9.61186e+07	5.36616e+07	5.14949e+07	3.86183e+07						3.10308e+07	2.86252e+07	2.79274e+07	4.4972e+07	1.80704e+07	1.50633e+07	1.4347e+07	3.31019e+07	4.55867e+07	1.10403e+07	1.10369e+07	1.22388e+07	1.84368e+07	9.92759e+07	3.40033e+07	2.81604e+07	3.56545e+07	3.31755e+07	4.37803e+07	3.10669e+07	2.84419e+07	3.1718e+07	3.33353e+07	2.59322e+07	4.84474e+07	3.60699e+07	3.31738e+07	2.71948e+07	3.55494e+07	3.34208e+07	7.44251e+06	9.08061e+06	8.31416e+06	7.10195e+06	8.65788e+06
2014	130.967	4.28123		1.30673e+07	1.02698e+07	3.8495e+07	2.155e+07	2.05111e+07	1.47171e+07	2014	0.15902	CH4N2OS	sulfinylmethanediamine		1.22111e+07	1.13613e+07	1.11024e+07	1.75943e+07	6.76463e+06	5.68048e+06	5.31124e+06	1.26522e+07	1.74399e+07	4.03143e+06	4.03837e+06	4.46409e+06	6.7703e+06	4.10674e+07	1.27424e+07	1.04518e+07	1.33059e+07	1.2451e+07	1.6438e+07	1.17794e+07	1.0633e+07	1.19725e+07	1.24865e+07	9.89388e+06	1.86009e+07	1.35871e+07	12660150	1.01312e+07	1.34645e+07	1.2649e+07	2.72676e+06	3.25062e+06	2.86177e+06	2.54328e+06	3.14316e+06
2015	135.946	4.11439		9.96036e+06	7.55177e+06	2.78009e+07	1.61759e+07	1.50848e+07	1.12894e+07						9.48476e+06	8.34611e+06	8.42653e+06	1.3584e+07	4.97926e+06	4.1514e+06	4.05154e+06	9.31999e+06	1.30336e+07	3.01488e+06	2.91134e+06	3.19721e+06	5.11202e+06	2.9353e+07	9.4428e+06	7.74842e+06	9.58463e+06	8.95984e+06	1.23704e+07	8.50655e+06	7.63899e+06	8.67793e+06	9.37888e+06	7.21706e+06	1.40409e+07	1.02017e+07	9.1873e+06	7.57865e+06	9.98323e+06	9.46904e+06	2.01496e+06	2.16481e+06	2.1838e+06	1.82939e+06	2.33342e+06
2016	141.959	4.14809		1.18819e+07	1.07166e+07	2.03214e+07	1.4026e+07	1.29278e+07	1.14789e+07						1.08332e+07	1.07472e+07	1.00352e+07	1.59119e+07	1.06595e+07	9.70734e+06	1.03204e+07	1.14012e+07	1.44183e+07	8.53127e+06	1.03471e+07	1.21703e+07	1.03137e+07	1.9045e+07	1.08426e+07	9.19565e+06	1.16706e+07	1.02814e+07	1.33089e+07	8.00643e+06	9.43459e+06	1.23253e+07	1.08028e+07	9.73785e+06	1.27383e+07	1.12013e+07	1.15285e+07	8.74871e+06	1.07108e+07	9.42391e+06	7.461e+06	1.06381e+07	9.57928e+06	9.20833e+06	1.03442e+07
2017	146.962	4.22172		1.22054e+07	1.00713e+07	3.41942e+07	1.95233e+07	1.871e+07	1.45846e+07	2017	0.0819727	CH4N2O2S	Methanesulfinic acid, amino-imino-		1.15543e+07	1.05473e+07	1.03736e+07	1.63463e+07	6.79187e+06	5.71174e+06	5.4322e+06	1.19557e+07	1.66105e+07	4.14338e+06	4.12142e+06	4.67454e+06	6.89183e+06	3.54027e+07	1.27457e+07	1.05394e+07	1.32877e+07	1.24541e+07	1.64476e+07	1.17016e+07	1.05646e+07	1.2034e+07	1.25538e+07	9.66687e+06	1.81851e+07	1.36053e+07	1.24998e+07	1.02179e+07	1.33228e+07	1.25333e+07	2.82161e+06	3.38514e+06	3.12792e+06	2.64737e+06	3.3844e+06
2018	148.977	4.20843		2.52773e+07	2.07023e+07	7.2544e+07	4.09937e+07	3.90868e+07	2.93496e+07	2018	0.0366076	CH6N2O2S	methanesulfonohydrazide		2.36429e+07	2.18663e+07	2.14145e+07	3.41854e+07	1.3543e+07	1.13751e+07	1.09765e+07	2.45036e+07	3.42683e+07	8.07284e+06	8.15087e+06	9.07179e+06	1.37817e+07	7.57444e+07	2.59725e+07	2.17289e+07	2.71443e+07	2.53784e+07	3.43893e+07	2.36506e+07	2.18477e+07	2.49276e+07	2.58552e+07	2.02352e+07	3.75827e+07	2.80635e+07	2.62198e+07	2.12612e+07	2.7405e+07	2.58252e+07	5.5059e+06	6.61826e+06	6.02736e+06	5.19415e+06	6.59265e+06
2019	149.956	4.37089		6.53362e+06	4.17048e+06	2.09666e+07	1.03527e+07	8.39083e+06	6.15116e+06						5.95928e+06	5.53785e+06	5.47227e+06	9.1651e+06	1.65337e+06	1.04134e+06	662691	5.671e+06	7.66076e+06	135331	42178.5	45.8716	555478	2.99673e+07	5.10398e+06	4.32728e+06	5.32848e+06	4.84781e+06	6.29082e+06	5.25332e+06	5.02638e+06	6.11848e+06	5.69358e+06	5.21366e+06	8.68283e+06	6.08424e+06	4.80453e+06	3.68209e+06	4.60527e+06	5.00287e+06	33.8983	48.0769	44.843	40.9836	49.505
2020	153.956	4.09406		6.17669e+06	4.81186e+06	1.65768e+07	9.70918e+06	9.08085e+06	6.88064e+06	2020	N/A	C2H2N3OP	null		6.01427e+06	5.12271e+06	5.2489e+06	8.3209e+06	3.11409e+06	2.65005e+06	2.55738e+06	5.86759e+06	8.06545e+06	1.96281e+06	1.91799e+06	2.08372e+06	3.22853e+06	1.714e+07	6.02116e+06	5.02532e+06	6.25357e+06	5.84022e+06	8.21668e+06	5.47049e+06	5.08089e+06	5.62376e+06	6.15265e+06	4.71841e+06	8.65585e+06	6.64968e+06	5.96317e+06	4.9698e+06	6.45626e+06	5.86834e+06	1.29568e+06	1.65792e+06	1.3917e+06	1.25211e+06	1.45365e+06
2021	156.966	4.26975		6.4245e+06	4.99442e+06	1.84947e+07	1.04525e+07	9.83942e+06	7.24757e+06	2021	0.0913616	C3H3O4P	null		6.02771e+06	5.45308e+06	5.41887e+06	8.79836e+06	3.22704e+06	2.6678e+06	2.68143e+06	6.16176e+06	8.66526e+06	2.0339e+06	1.9469e+06	2.14249e+06	3.3075e+06	1.96671e+07	6.20907e+06	5.11538e+06	6.3939e+06	5.97661e+06	8.19031e+06	5.61665e+06	5.1984e+06	5807080	6.18793e+06	4.74067e+06	8.98476e+06	6.56624e+06	6.05801e+06	4.99316e+06	6.64504e+06	6.16802e+06	1.34434e+06	1.59644e+06	1.43862e+06	1.2301e+06	1.52109e+06
2022	158.962	4.28568		1.18964e+08	9.09026e+07	3.43719e+08	1.92477e+08	1.79566e+08	1.3168e+08	2022	0.149171	C3H5O3P	null		1.11293e+08	1.0231e+08	1.0022e+08	1.62034e+08	5.77931e+07	4.72443e+07	4.49763e+07	1.12496e+08	1.56175e+08	3.41526e+07	3.29032e+07	3.6313e+07	5.64718e+07	3.80578e+08	1.12727e+08	9.3087e+07	1.16619e+08	1.09234e+08	1.47601e+08	1.05496e+08	9.53001e+07	1.0926e+08	1.13293e+08	8.96394e+07	1.66941e+08	1.22326e+08	1.11639e+08	8.99319e+07	1.17622e+08	1.1155e+08	2.17752e+07	2.59138e+07	2.3453e+07	1.99384e+07	2.50837e+07
2023	159.962	4.26736		2.05235e+06	1.3806e+06	5.681e+06	3.1291e+06	2.94472e+06	2.23581e+06	2023	N/A	C4H4NO3PS	methoxy-oxo-(1,3-thiazol-2-yloxy)phosphanium		1.92472e+06	1.7765e+06	1.73304e+06	2.77515e+06	1.08099e+06	902706	70158.4	1.95423e+06	2.7494e+06	201741	113189	317250	1.08454e+06	5.84753e+06	2.01984e+06	1.58901e+06	1.94221e+06	1.9026e+06	2.54338e+06	1.82458e+06	1.58936e+06	1.81199e+06	1.98633e+06	1.48682e+06	2.76858e+06	846734	1.90004e+06	1.58852e+06	2.07717e+06	1.98013e+06	33.8983	48.0769	44.843	40.9836	49.505
2024	163.941	4.13661		4.64387e+06	3.47461e+06	1.28775e+07	7.45568e+06	6.90211e+06	5.07339e+06	2024	0.149801	CH3NO4S	amino(oxo)methanesulfonate		4.44494e+06	3.91296e+06	3.97179e+06	6.24581e+06	2.26191e+06	1.87804e+06	1.77449e+06	4.27102e+06	6.05094e+06	1.3683e+06	1.39506e+06	1.51456e+06	2.3072e+06	1.38288e+07	4.46603e+06	3.47696e+06	4.42928e+06	4.17333e+06	5.83599e+06	3.98748e+06	3.52311e+06	3.88916e+06	4.36957e+06	3.28653e+06	6.35706e+06	4.63765e+06	4.17256e+06	3.42927e+06	4.49687e+06	4.24139e+06	940573	1.01813e+06	1.01499e+06	871061	994469
2025	169.978	4.37858		6.63191e+06	6.06956e+06	1.98972e+07	1.10421e+07	1.07945e+07	8.37724e+06	2025	0.10701	C4H6NO2P	null		6.15948e+06	5.652e+06	5.63956e+06	9.07658e+06	4.04898e+06	3.48238e+06	3.37125e+06	7.02351e+06	1.00624e+07	2.56454e+06	2.66439e+06	2.80534e+06	4.43752e+06	1.95241e+07	7.56555e+06	6.67363e+06	7.93096e+06	7.46975e+06	9.8333e+06	6.86463e+06	6.42857e+06	7.33861e+06	7.67522e+06	6.12694e+06	1.05244e+07	8.25665e+06	7.72296e+06	6.52231e+06	8.04922e+06	7.60466e+06	1.81156e+06	2.16981e+06	2.00158e+06	1.78234e+06	2.09017e+06
2026	171.993	4.38145		1.20429e+07	1.06383e+07	3.65201e+07	2.00564e+07	1.94014e+07	1.51208e+07	2026	0.20768	C3H7N3OS	null		1.12071e+07	1.04624e+07	1.01278e+07	1.63744e+07	6.97561e+06	5.85792e+06	5.69162e+06	1.22494e+07	1.73075e+07	4.23718e+06	4.22287e+06	4.61627e+06	7.22673e+06	3.62786e+07	1.37984e+07	1.11519e+07	1.39101e+07	1.32178e+07	1.78935e+07	1.21483e+07	1.11341e+07	1.32676e+07	1.3476e+07	1.0582e+07	1.90244e+07	1.45274e+07	1.38686e+07	1.1029e+07	1.43331e+07	1.37183e+07	2.9171e+06	3.52401e+06	3.24364e+06	2.77684e+06	3.26582e+06
2027	172.977	4.21881		6.4693e+06	3.01359e+06	9.27603e+06	6.7487e+06	5.49457e+06	4.19047e+06	2027	0.0769223	C3H6N2O2S	null		6.32029e+06	5.58475e+06	5.31119e+06	8.66095e+06	2.85808e+06	2.46594e+06	2.46138e+06	4.29912e+06	6.04237e+06	1.83381e+06	1.8893e+06	2.04551e+06	2.79426e+06	1.1413e+07	3.39684e+06	2.89942e+06	3.26811e+06	3.00483e+06	4.09104e+06	2.63046e+06	2.43873e+06	3.02407e+06	2.97399e+06	2.47966e+06	4.16402e+06	3.31174e+06	3.16084e+06	2.40403e+06	2.95365e+06	2.85452e+06	1.40373e+06	1.74142e+06	1.59544e+06	1.37491e+06	1.74036e+06
2028	174.977	4.22917		2.63564e+06	2.06327e+06	7.55759e+06	4.14105e+06	4.01933e+06	3.08684e+06	2028	0.156789	C3H5O5P	null		2.46752e+06	2267360	2.25991e+06	3.54778e+06	1.41861e+06	1.18944e+06	1.14242e+06	2.48267e+06	3.57622e+06	865060	863650	966211	1.44203e+06	7.73855e+06	2.71727e+06	2.1997e+06	2.79185e+06	2.64046e+06	3621560	2.39189e+06	2.24546e+06	2.62832e+06	2.67819e+06	2.10624e+06	3.9471e+06	2.94044e+06	2.65731e+06	2.29707e+06	3.00988e+06	2.69037e+06	271665	151448	62490.7	188808	47641
2029	176.972	4.21716		4.40101e+07	3.61448e+07	1.26421e+08	7.10058e+07	6.80613e+07	5.18189e+07	2029	0.171179	C2H6N2O3S	methylsulfonylurea		4.16778e+07	3.76014e+07	3.71318e+07	5.96293e+07	2.35865e+07	1.94262e+07	1.90811e+07	4.22802e+07	5.97651e+07	1.41515e+07	1.40582e+07	1.53637e+07	2.41342e+07	1.30274e+08	4.63922e+07	3.76856e+07	4.72685e+07	4.43562e+07	6.10458e+07	4.17299e+07	3.79635e+07	4.3401e+07	4.58862e+07	3.55696e+07	6.59158e+07	4.93962e+07	4.56083e+07	3.71582e+07	4.83793e+07	4.52644e+07	9.6236e+06	1.15523e+07	1.05322e+07	8.9714e+06	1.11171e+07
2030	181.951	4.13327		3.23938e+06	2.49375e+06	9.06638e+06	5.06558e+06	4.82253e+06	3.67542e+06	2030	N/A	C3H2N3O2P	hydroxy-oxo-(triazin-4-yl)phosphanium		3.11465e+06	2.69253e+06	2.77107e+06	4.37929e+06	1.67436e+06	1.40183e+06	1.34155e+06	2.99311e+06	4.41686e+06	1.02919e+06	1.01163e+06	1.10473e+06	1.69777e+06	9.31187e+06	3.32728e+06	2.62336e+06	3.36095e+06	3.09384e+06	4.36129e+06	2.94405e+06	2.62881e+06	2.93021e+06	3.36607e+06	2.52165e+06	4.66544e+06	3.62248e+06	3.12997e+06	2.67891e+06	3.39012e+06	3.2871e+06	230009	617274	314637	181749	97644.9
2031	184.961	4.256		2.29603e+06	1.67867e+06	6.60475e+06	3.64622e+06	3.43076e+06	2.54687e+06						2.12972e+06	2.03669e+06	1.91124e+06	3.10647e+06	1.19469e+06	857797	960359	2.24637e+06	3.07875e+06	720795	171387	447367	1.23016e+06	6.94846e+06	2.20332e+06	1.86803e+06	2.26347e+06	2.15452e+06	2.96894e+06	2.1161e+06	1.83307e+06	2.15034e+06	2.19616e+06	1.71341e+06	3.21969e+06	2.3625e+06	2.2495e+06	1.80322e+06	2.34347e+06	2.19654e+06	52385.2	108544	44.843	40.9836	58103.8
2032	184.986	4.11671		1.90091e+07	1.52183e+07	2.41969e+07	2.7796e+07	2.52408e+07	1.7196e+07						1.90401e+07	1.57194e+07	1.54171e+07	2.58597e+07	1.7833e+07	1.54454e+07	1.49127e+07	1.26298e+07	1.79034e+07	1.20983e+07	1.37789e+07	1.55672e+07	13755940	2.01053e+07	1.41045e+07	1.08642e+07	1.51279e+07	1.27094e+07	2.03997e+07	1.0835e+07	1.16039e+07	1.54546e+07	1.71961e+07	1.49609e+07	2.04306e+07	1.74233e+07	1.50472e+07	1.35072e+07	1.90678e+07	1.74459e+07	1.18404e+07	1.69748e+07	1.57674e+07	1.38073e+07	1.58477e+07
2033	186.957	4.24468		3.7749e+07	2.93936e+07	1.08122e+08	6.14643e+07	5.8197e+07	4.31332e+07	2033	0.21621	C3H4N2O3S	2-hydroxyimino-2-methylsulfonylacetonitrile		3.59257e+07	3.2351e+07	3.16971e+07	5.10221e+07	1.91898e+07	1.61929e+07	1.56867e+07	3.62717e+07	5.06532e+07	1.17218e+07	1.16e+07	1.26306e+07	1.97562e+07	1.14367e+08	3.65103e+07	3.0163e+07	3.7345e+07	3.54372e+07	4.78966e+07	3.34869e+07	3.00472e+07	3.44869e+07	3.63683e+07	2.80326e+07	5.31174e+07	3.92664e+07	3.56548e+07	2.93716e+07	3.86581e+07	3.6382e+07	8.0344e+06	9.42785e+06	8.57712e+06	7.38139e+06	9.02061e+06
2034	199.988	4.34813		1.96191e+07	1.90561e+07	6.25284e+07	3.38102e+07	3.34136e+07	2.65321e+07	2034	0.159736	C4H7N3O2S	N-(1-cyanocyclopropyl)sulfamide		1.83166e+07	1.68256e+07	1.65644e+07	2.67698e+07	1.23253e+07	1.05188e+07	1.02415e+07	2.09371e+07	3.04588e+07	7.71875e+06	7.60932e+06	8.13321e+06	1.31293e+07	6.08419e+07	2.52353e+07	2.03424e+07	2.53184e+07	2.42111e+07	3.2552e+07	2.19006e+07	1.99212e+07	2.38878e+07	2.47146e+07	1.90374e+07	3.38989e+07	2.62899e+07	2.48393e+07	2.05865e+07	2.62919e+07	2.44423e+07	5.36531e+06	6.32867e+06	5.92058e+06	5.17526e+06	6.17066e+06
2035	227.983	4.32119		3.93706e+06	3.96059e+06	1.26333e+07	6.82032e+06	6.82059e+06	5.45454e+06	2035	0.149304	C5H7N3O3S	null		3.60769e+06	3.39077e+06	3.29741e+06	5.45236e+06	2.56279e+06	2.1785e+06	2.05086e+06	4.35063e+06	6.33866e+06	1.62121e+06	1.56188e+06	1.64784e+06	2.704e+06	1.22243e+07	5.23772e+06	4.30282e+06	5.2323e+06	5.04243e+06	6.91252e+06	4.57752e+06	4.20772e+06	5.02842e+06	5.1191e+06	4.00289e+06	6.99765e+06	5.45906e+06	5.20172e+06	4.32447e+06	5.54343e+06	5.06968e+06	1.12807e+06	1.34789e+06	1.23876e+06	1.09745e+06	1.2645e+06
2036	255.376	4.22176		5.04777e+06	2.20329e+06	7.11931e+06	7.69414e+06	5.61432e+06	3.82902e+06						5.03341e+06	3.80071e+06	4.06262e+06	7.29436e+06	705451	264529	41.841	2.36716e+06	4.29543e+06	37605.9	42.3729	45.8716	153136	1.06254e+07	3.36234e+06	2.98968e+06	3.97344e+06	3.55383e+06	5.2287e+06	2.99717e+06	3.81444e+06	4.59387e+06	4.37549e+06	1.58432e+06	6.80233e+06	1.75777e+06	1.82744e+06	1.32782e+06	1.93371e+06	1.93385e+06	33.8983	48.0769	44.843	40.9836	49.505
2037	266.884	4.33643		4.95686e+06	2.12813e+06	6.6491e+06	7.80949e+06	5.43545e+06	3.81538e+06						4.83954e+06	3.83519e+06	4.05573e+06	7.09699e+06	517527	97317.6	41.841	2.61275e+06	4.05202e+06	36833.6	42.3729	45.8716	39.2157	1.03292e+07	3.20787e+06	2.81571e+06	3.65691e+06	3.44764e+06	4.87599e+06	2.73985e+06	3.45856e+06	4.27882e+06	3.99073e+06	3015624	6.35708e+06	1.61466e+06	1.80259e+06	1.74843e+06	1.58118e+06	1.86249e+06	33.8983	48.0769	44.843	40.9836	49.505
2038	280.868	4.13414		6.77828e+06	4.23436e+06	1.93338e+07	1.10797e+07	8.68928e+06	6.14726e+06						6.52537e+06	5.41e+06	5.79913e+06	9.3786e+06	1.57199e+06	1.04541e+06	903611	5.33261e+06	7.78533e+06	691483	53904.5	45.8716	776358	2.72779e+07	5.27646e+06	4.42652e+06	5.52155e+06	5.29583e+06	7.38777e+06	5.63037e+06	5.43691e+06	6.5917e+06	6.38157e+06	5.31151e+06	9.6528e+06	5.59898e+06	4.72861e+06	3.6907e+06	4.49735e+06	4.63203e+06	33.8983	48.0769	44.843	40.9836	49.505
2039	286.882	4.26338		904989	583089	526101	600063	611978	1.23072e+06						511805	786303	937811	1.38404e+06	43.29	39.2157	41.841	65580.2	43.6681	34.0136	42.3729	45.8716	39.2157	9.02739e+06	1.21197e+06	165907	768286	459789	1.15655e+06	593240	328154	52.6316	923126	135804	2.19104e+06	819625	48.0769	203539	64001.6	544147	33.8983	48.0769	44.843	40.9836	49.505
2040	301.889	4.23181		4.84623e+06	3.14315e+06	1.5456e+07	7.8934e+06	6.24913e+06	4.74261e+06						4.61461e+06	3.92884e+06	4.20363e+06	6.63783e+06	1.23555e+06	850290	724668	4.10785e+06	5.84201e+06	51667.5	42.3729	45.8716	86309.1	2.11621e+07	3.83659e+06	3.3078e+06	4.10023e+06	3.74661e+06	5.14332e+06	4.26333e+06	3.97155e+06	4.8173e+06	4.45334e+06	4.01288e+06	6.62328e+06	4.47257e+06	3.7293e+06	2.79048e+06	3.56687e+06	3.68441e+06	33.8983	48.0769	44.843	40.9836	49.505
2041	264.381	4.26278		5.17338e+06	2.40441e+06	7.67864e+06	8.32338e+06	5.61591e+06	3.967e+06						5.28487e+06	3.89863e+06	4.20702e+06	7.30298e+06	1.01935e+06	301852	41.841	2.69908e+06	4.09027e+06	34.0136	42.3729	45.8716	100489	1.17403e+07	3.58697e+06	3.07304e+06	4.10961e+06	3.83605e+06	5.41689e+06	3.34225e+06	3.87487e+06	4.77338e+06	4.52316e+06	3.39066e+06	7.37413e+06	1.82243e+06	1.88292e+06	1.87895e+06	2.03136e+06	2.07269e+06	33.8983	48.0769	44.843	40.9836	49.505
2042	370.836	4.33656		108220	243454	56025.4	251205	230760	344884						33.0033	32.7869	340809	92005.5	43.29	39.2157	41.841	32.4675	43.6681	34.0136	42.3729	45.8716	39.2157	6.55341e+06	48.0769	41.1523	49.7512	44.6429	49158.8	205567	40.1606	52.6316	45.8716	42.5532	981176	46.2963	48.0769	37.7358	43.8596	38.7597	33.8983	48.0769	44.843	40.9836	49.505
2043	204.967	4.22573		8.44684e+06	6.90607e+06	2.43199e+07	1.3472e+07	1.27844e+07	9.65336e+06	2043	0.116246	C3H6N2O4S	null		8.02918e+06	7.23257e+06	7.07225e+06	1.14534e+07	4.56211e+06	3.72752e+06	3.67663e+06	8.0112e+06	1.14039e+07	2.71016e+06	2.70526e+06	2.90011e+06	4.71241e+06	2.46757e+07	8.83431e+06	7.38297e+06	8.9357e+06	8.56826e+06	1.16065e+07	7.91066e+06	7.04842e+06	8.16223e+06	8.87229e+06	6.77453e+06	1.31034e+07	9.33697e+06	8453050	7.02556e+06	9.19434e+06	8.71227e+06	1.88893e+06	2.22893e+06	2.03231e+06	1.76234e+06	2.13244e+06
2045	170.47	4.41249		4.35202e+06	2.98983e+06	1.42807e+07	6.9217e+06	5.68352e+06	4.05131e+06						4.13405e+06	3.65229e+06	3.79195e+06	5.82979e+06	431865	82133	140621	3.96623e+06	5.2576e+06	111001	42.3729	45.8716	221544	2.00162e+07	3.67596e+06	3.08665e+06	4.34221e+06	3.59669e+06	4.84442e+06	3.83053e+06	3.85959e+06	4.80242e+06	4.88997e+06	3.76657e+06	6.45232e+06	5.04187e+06	3.79362e+06	2.87518e+06	2.88207e+06	3.70696e+06	33.8983	48.0769	44.843	40.9836	49.505
2046	258.887	4.32608		2.48774e+06	2.02702e+06	2.37394e+06	2.26033e+06	2.19488e+06	3.66741e+06	2046	N/A	C6H5OPS3	null		1.73627e+06	2.03359e+06	2.4825e+06	3.69858e+06	43.29	39.2157	41.841	1.24378e+06	1.14882e+06	34.0136	42.3729	45.8716	1.01094e+06	2.33639e+07	3.02609e+06	1.7841e+06	2.2054e+06	2.13699e+06	2.92173e+06	2.85151e+06	1.88451e+06	1.7104e+06	2.39237e+06	1.5957e+06	6.89699e+06	2.25555e+06	1.32527e+06	1.52706e+06	1.54408e+06	2.039e+06	33.8983	48.0769	44.843	40.9836	49.505
2047	291.379	4.365		3.58809e+06	1.53948e+06	5.06177e+06	5.60392e+06	4.04302e+06	2.64764e+06						3.73644e+06	2.74954e+06	2.85345e+06	5.01293e+06	92018.1	39.2157	41.841	1.81698e+06	2.91642e+06	34.0136	42.3729	45.8716	39.2157	7.81164e+06	2.31899e+06	2.0711e+06	2.68387e+06	2.59744e+06	3.65188e+06	2.10431e+06	2.74979e+06	3.0869e+06	3.09747e+06	2.20488e+06	5.44822e+06	356796	773366	1.19403e+06	861900	1.42493e+06	33.8983	48.0769	44.843	40.9836	49.505
2048	292.376	4.36634		1.40933e+07	6.6008e+06	2.00239e+07	2.22236e+07	1.5784e+07	1.06324e+07						1.45438e+07	1.06757e+07	1.1529e+07	1.96245e+07	3.03645e+06	1839784	1.50363e+06	7.69145e+06	1.16978e+07	1.09955e+06	617187	334503	1.53844e+06	3.03053e+07	8.99786e+06	8.26237e+06	1.06677e+07	1.01807e+07	1.4617e+07	8.30082e+06	1.06955e+07	1.23106e+07	1.17789e+07	9.08497e+06	2.13032e+07	4.57062e+06	5.06927e+06	4.98631e+06	5.35763e+06	5.37774e+06	33.8983	48.0769	44.843	40.9836	49.505
2050	94.0457	4.60766	80	3.75717e+06	3.48093e+06	3.13577e+06	4.26784e+06	5.10385e+06	3.56616e+06						3.82041e+06	3.35226e+06	2.42233e+06	5.4337e+06	6.02509e+06	4.40239e+06	3.32771e+06	4.14777e+06	5.38693e+06	3.15615e+06	1.93604e+06	1.39764e+06	2.45758e+06	4.86962e+06	7.84678e+06	1.94982e+06	7.66503e+06	1.08104e+06	4.52714e+06	2.00812e+06	3.18372e+06	1.13662e+06	4.84028e+06	2.76084e+06	1.519e+06	1.81546e+06	1.75293e+06	3.29227e+06	2.51221e+06	4.31238e+06	2.05308e+06	6.06818e+06	3.79521e+06	1.11254e+06	7.9077e+06
2052	122.548	4.67446	80	3.72957e+06	4.09584e+06	4.92322e+06	3.732e+06	7.58504e+06	4.15715e+06						4.25003e+06	1.97521e+06	2.02245e+06	6.67061e+06	1.56784e+06	6.34218e+06	6.43047e+06	1.20853e+06	3.25917e+06	3.94089e+06	3.18536e+06	1.94014e+06	3.28063e+06	2.22893e+06	1.84835e+06	1.46418e+06	1.01837e+07	1.52368e+06	9.47073e+06	759302	1.06089e+06	1.02265e+06	5.53135e+06	3.87179e+06	7.71447e+06	6.841e+06	3.52779e+06	1209928	2.0226e+06	5.8931e+06	6.64921e+06	2.84902e+06	1.16341e+07	4.97275e+06	4.85422e+06
2053	138.055	4.40497		2.0374e+06	2.09633e+06	2.60551e+06	2.90556e+06	3.73719e+06	2.66148e+06	2053	0.143571	C7H7NO2	gabaculine		1.88299e+06	2.02986e+06	1.7483e+06	2.48844e+06	2.28317e+06	1.81088e+06	1.76666e+06	1.86069e+06	2.27575e+06	1.71191e+06	1.71675e+06	2.08091e+06	1.75041e+06	1.86221e+06	1.78249e+06	2.30421e+06	2.25729e+06	2.54619e+06	2.43002e+06	1.58549e+06	1.86231e+06	2239633	1.83726e+06	1.74261e+06	2.06285e+06	1.89197e+06	2.62816e+06	1.83943e+06	2.11483e+06	1.94961e+06	1.98361e+06	2.62416e+06	2.73359e+06	2.29425e+06	2.69129e+06
2054	105.07	4.47029	9	1.8462e+07	2.01906e+07	1.08159e+07	9.21084e+06	4.84647e+07	9.52998e+06	2054	0.178233	C8H8	Annamene		1.21306e+07	2.32156e+07	1.56374e+07	2.28643e+07	1.01171e+07	1.23967e+07	1.62335e+07	1.55029e+07	1.87467e+07	3.87396e+07	2.18349e+07	2.6022e+07	1.23329e+07	1.57017e+07	1.95104e+07	1.61969e+07	2.04088e+07	2.01091e+07	1.80123e+07	1.81509e+07	1.87189e+07	2.1074e+07	1.82706e+07	2.9176e+07	3.81627e+07	2.21222e+07	2.78292e+07	2.07946e+07	1.57137e+07	1.95666e+07	1.91949e+07	2.20048e+07	1.90403e+07	1.56235e+07	2.75404e+07
2055	122.097	4.46997	9	4.30976e+07	4.42796e+07	2.44219e+07	2.08074e+07	1.06385e+08	2.10575e+07	2055	0.408372	C8H11N	bmse000377		2.90132e+07	5.39023e+07	3.60998e+07	5.33751e+07	2.31978e+07	2.9259e+07	3.63413e+07	3.4115e+07	4.18849e+07	8.79165e+07	4.89087e+07	5.83326e+07	2.81995e+07	3.52982e+07	4.13286e+07	3.44452e+07	4.31576e+07	4.44345e+07	4.02117e+07	3.95922e+07	4.03834e+07	4.60512e+07	4.03801e+07	6.18401e+07	8.15425e+07	4.8338e+07	6.02178e+07	4.51489e+07	3.38469e+07	4.23236e+07	4.14379e+07	4.77377e+07	4.27151e+07	3.47714e+07	5.96608e+07
2056	102.034	4.49741	80	2.23181e+06	3.09588e+06	3.91476e+06	3.4408e+06	3.73434e+06	3.4633e+06						2.14102e+06	3.45783e+06	2.78974e+06	538633	992450	3.45488e+06	4.00604e+06	1.66285e+06	636622	1.00222e+06	1.99417e+06	2.93769e+06	2.43376e+06	1.2545e+06	2.48444e+06	3.17797e+06	5.65318e+06	5.64113e+06	4.89954e+06	1.94144e+06	4.70316e+06	2.81936e+06	2.31084e+06	1.25785e+06	2.25002e+06	487132	6.16629e+06	3.13545e+06	4.24722e+06	3.7849e+06	2.03528e+06	6.16439e+06	5.61108e+06	2.02503e+06	5.85701e+06
2059	110.02	4.58385		4.23995e+06	4.77267e+06	4.41329e+06	4.88755e+06	5.65791e+06	4.3932e+06						5.82892e+06	2.90222e+06	3.07183e+06	5.15684e+06	7.2257e+06	956365	3.37851e+06	6.58518e+06	7.03584e+06	749974	5.78233e+06	1.08986e+07	3.09828e+06	5.06242e+06	2.73495e+06	2.2763e+06	3.23155e+06	6.81049e+06	5.39666e+06	3.90874e+06	1.05305e+06	2.88435e+06	6.59998e+06	6.46211e+06	2.18826e+06	5.6371e+06	6.98152e+06	2.75895e+06	1.68809e+06	4.72693e+06	3.19659e+06	9.26809e+06	8.26274e+06	3.22816e+06	1.07224e+07
2061	190.983	4.61576		2.99372e+06	2.22049e+06	1.19187e+07	4.91083e+06	4.52627e+06	2.93184e+06						3.17029e+06	2.84493e+06	3.30304e+06	2.65663e+06	311760	86525	104112	1.12537e+06	4.81866e+06	34.0136	42.3729	45.8716	70393.5	1.42536e+07	2.84791e+06	2.92148e+06	2.46459e+06	3.72369e+06	4.85222e+06	760620	2.09877e+06	4.22134e+06	2.92463e+06	3.4112e+06	6.11716e+06	4.44416e+06	2.90482e+06	2.73657e+06	1.09984e+06	2.75571e+06	33.8983	48.0769	44.843	40.9836	49.505
2062	182.082	4.58976		115983	101568	444619	1.07369e+06	2.53965e+06	484896	2062	0.391454	C9H11NO3	tyrosine		155966	44201.1	263716	48.5437	73578	80015.3	56694.3	80503	43.6681	123341	114014	199068	119459	46449.3	140082	115157	102312	112629	80506.8	79663	63268	162577	86464.9	94077.8	63252.2	81510.9	217403	116557	109802	112147	98848.6	126678	108063	89146.1	97941.2
2070	122.548	4.84595		3.81349e+06	4.97897e+06	5.10043e+06	4.87081e+06	7.73212e+06	5.20295e+06						2.76216e+06	2.36192e+06	4.49159e+06	5.63829e+06	1.15667e+06	4.8158e+06	6.09954e+06	2.08953e+06	7.0792e+06	4.65005e+06	3.79599e+06	5.7671e+06	1.32988e+06	2.3808e+06	7.03036e+06	8.05967e+06	6.59991e+06	5.66042e+06	7.57771e+06	2.51538e+06	6.39396e+06	9.30013e+06	3.79607e+06	1.32661e+06	4.09074e+06	6.90165e+06	9.03499e+06	2.70023e+06	2.0226e+06	4.07413e+06	4.14885e+06	5.31578e+06	8.28805e+06	4.24404e+06	8.60852e+06
2072	131.534	4.74975		3.18409e+06	4.267e+06	6.26046e+06	5.06612e+06	7.0727e+06	4.35882e+06						2.81563e+06	1.26086e+06	6.12936e+06	2.53053e+06	1.06179e+07	4.65239e+06	8.20351e+06	5.33209e+06	1.80286e+06	4.9956e+06	2.35653e+06	1.90686e+06	2.58197e+06	5.19143e+06	5.39516e+06	41.1523	1.65061e+06	3.21809e+06	6.58827e+06	1.96796e+06	2.64955e+06	3.65742e+06	5.27338e+06	2.5128e+06	3.15203e+06	6.25618e+06	6329475	1.23155e+06	7.60826e+06	1.66389e+06	986015	1.08911e+07	3.43324e+06	2.94664e+06	7.917e+06
2075	102.034	4.94452		3.72767e+06	3.55853e+06	4.55317e+06	4.28937e+06	4.23945e+06	3.9153e+06						2.83342e+06	3.97905e+06	2.85182e+06	5.24638e+06	6014800	2.55593e+06	4.6909e+06	3.02914e+06	3.39796e+06	779212	1.80581e+06	1.90061e+06	1.44459e+06	1.61914e+06	1.5604e+06	4.208e+06	4.19414e+06	2.43063e+06	3.71185e+06	3.69546e+06	3.66771e+06	7.13535e+06	5.75663e+06	1.70542e+06	5.52523e+06	4.73232e+06	1.37435e+06	4.29419e+06	3.78502e+06	4.82741e+06	4.5624e+06	1.77562e+06	1.43925e+06	5.10127e+06	8.06345e+06
2077	274.075	4.91659		36.4205	24364	49.8343	701176	43.2459	377352	2077	0.140882	C11H15NO5S	null		33.0033	32.7869	31.348	48.5437	43.29	39.2157	41.841	32.4675	35353.4	34.0136	42.3729	41611.6	39.2157	43.6681	48.0769	44435.3	121045	44.6429	53.7634	34612.3	38712.4	52.6316	45.8716	42.5532	50.2513	46.2963	48.0769	37.7358	43.8596	38.7597	63547.2	218705	44.843	36883.9	143787
2079	300.108	5.01292		36.4205	319979	49.8343	1.59825e+06	43.2459	1.1613e+06	2079	0.111293	C13H17NO7	null		33.0033	32.7869	31.348	48.5437	431579	268919	60691.8	252715	333704	232202	37435.5	45.8716	275657	192115	165754	906322	510139	713723	53.7634	224996	230412	160136	340213	235593	541759	46.2963	48.0769	47654.9	38309.1	160602	460485	1.79144e+06	433295	444470	353344
2081	94.0457	5.12224	92	4.3317e+06	4.63144e+06	6.48477e+06	5.166e+06	6.93461e+06	4.59644e+06						3.45033e+06	3.45108e+06	2.03607e+06	8.38933e+06	4.59592e+06	5.08811e+06	6.29224e+06	3.84956e+06	2.10137e+06	2.99322e+06	1.58373e+06	4.60368e+06	2.34412e+06	5.40379e+06	2.30441e+06	1.57458e+06	2.21845e+06	7.01573e+06	2.05378e+06	3.2883e+06	2.71679e+06	6.69842e+06	7.69543e+06	5.98198e+06	5.84704e+06	7.61873e+06	2.0463e+06	3.88105e+06	6.76356e+06	4.6271e+06	5.23349e+06	4.55346e+06	6.81577e+06	5.31209e+06	7.25469e+06
2083	156.066	5.03399		36.4205	2.09197e+06	49.8343	1.72064e+06	43.2459	1.73435e+06	2083	0.0885328	C7H11NO4	3-[amino(carboxy)methyl]cyclobutane-1-carboxylic acid		33.0033	32.7869	31.348	48.5437	2.86469e+06	1.75205e+06	931931	1.98883e+06	1.91872e+06	2.28587e+06	648212	1.07316e+06	2.51731e+06	1.83545e+06	2.91028e+06	3.41537e+06	2.17221e+06	3.04251e+06	1.06746e+06	1.27154e+06	1.13155e+06	2.52835e+06	2.3917e+06	1.72661e+06	2.65032e+06	640898	877648	592373	662099	1.3046e+06	3.10584e+06	5.65938e+06	3.55906e+06	2.45673e+06	2.49574e+06
2084	311.124	5.04561		36.4205	43.1146	7.78114e+06	4.58104e+06	1.82568e+06	1.11876e+06	2084	0.397515	C14H18N2O6	alpha-Glu-Tyr		33.0033	32.7869	31.348	48.5437	43.29	39.2157	41.841	32.4675	43.6681	34.0136	42.3729	45.8716	39.2157	43.6681	48.0769	41.1523	49.7512	44.6429	53.7634	30.9598	40.1606	52.6316	45.8716	42.5532	50.2513	46.2963	48.0769	37.7358	43.8596	38.7597	33.8983	48.0769	44.843	40.9836	49.505
2085	190.983	5.09064		4.36715e+06	2.22818e+06	1.45375e+07	6.0896e+06	4.58455e+06	3.24656e+06						3.72012e+06	3.53019e+06	4.07427e+06	6.144e+06	416603	86525	162690	3.98877e+06	6.42973e+06	34.0136	42.3729	45.8716	93776.8	9.88495e+06	1.82208e+06	3.5603e+06	4.41802e+06	5.37504e+06	1.39112e+06	1.67853e+06	3.37116e+06	2.8035e+06	5.11467e+06	4.41814e+06	1.12496e+06	4.85301e+06	2.31143e+06	3.31698e+06	792437	3.88704e+06	33.8983	48.0769	44.843	40.9836	49.505
2086	170.47	5.12826		6.08233e+06	3.80803e+06	1.86333e+07	9.26919e+06	6.91027e+06	5.25306e+06						5.59342e+06	5.08393e+06	5.23728e+06	8.4147e+06	1.75264e+06	576553	330577	5.28945e+06	8.56439e+06	167379	42.3729	45.8716	428400	2.34535e+07	3.59081e+06	4.42257e+06	5.44757e+06	4.11248e+06	6.53618e+06	3.34255e+06	4.9701e+06	6.54321e+06	6.27864e+06	5.84237e+06	7.01606e+06	6.01886e+06	4.19195e+06	3.87098e+06	4.55239e+06	4.55702e+06	33.8983	48.0769	44.843	40.9836	49.505
2087	122.548	5.16582	92	3.11799e+06	4.17564e+06	5.3244e+06	3.65159e+06	3.52093e+06	5.07002e+06						4.07595e+06	3.77147e+06	1.79297e+06	2.83157e+06	8.81428e+06	8.51543e+06	1.99407e+06	3.9425e+06	3.47037e+06	3.74131e+06	1.51137e+06	4.00421e+06	6.47909e+06	4.55614e+06	3.24693e+06	1.93868e+06	980175	2.14483e+06	1.53379e+06	1.18961e+06	1.02166e+06	3.4967e+06	1.65885e+06	6.92011e+06	6.1607e+06	8743050	3.02178e+06	2.60816e+06	2.62095e+06	6.78251e+06	1.18089e+06	8.53557e+06	9.22734e+06	9.09899e+06	2.64319e+06
2103	102.034	5.32292		2.68624e+06	4.35468e+06	7.27286e+06	3.93694e+06	5.01565e+06	4.26292e+06						4.53106e+06	1.45066e+06	2.34506e+06	2.41816e+06	6.7708e+06	4.27405e+06	1.29345e+06	3.38831e+06	4.7269e+06	2.84852e+06	3.10589e+06	6.60944e+06	633176	5.01063e+06	1.31539e+06	5.05784e+06	6.21458e+06	5.71457e+06	5.62058e+06	2.67359e+06	1.02316e+06	4.86795e+06	3.69724e+06	4.5149e+06	7.49418e+06	4.16153e+06	2.99282e+06	4.66914e+06	4.6568e+06	4.24006e+06	4.46493e+06	7.04923e+06	3.34335e+06	6.74293e+06	4.00797e+06
2107	94.0457	5.43825		3.60381e+06	3.9363e+06	5.78408e+06	5.38901e+06	5.55066e+06	4.56409e+06						4.80081e+06	3.56464e+06	4.48257e+06	1.56724e+06	7.52701e+06	1.61684e+06	1.71824e+06	4.71211e+06	6.34534e+06	2.90621e+06	1.89217e+06	7.00729e+06	5.50125e+06	4.92042e+06	3.0189e+06	1.61198e+06	5.04494e+06	2.46053e+06	5.30444e+06	539617	6.70615e+06	1.26982e+06	1.06576e+06	3.93553e+06	9.08828e+06	1.33601e+06	1.41704e+06	4.33245e+06	7.43388e+06	891049	4933520	5.64797e+06	1.99309e+06	5.35457e+06	1.33764e+06
2108	110.02	5.31701		6.01331e+06	6.91636e+06	5.867e+06	5.425e+06	7.36182e+06	5.44281e+06						5.71177e+06	5.68675e+06	3.67479e+06	8.97992e+06	9.14277e+06	7.01425e+06	6.60538e+06	5.52331e+06	6.55003e+06	5.08551e+06	5.79702e+06	1.39562e+07	1.06602e+07	6.79349e+06	7.47856e+06	6.89189e+06	8.49083e+06	4.2283e+06	9.10045e+06	3.47841e+06	815153	9.5788e+06	8.37202e+06	6.59817e+06	8.36274e+06	5.21326e+06	8.81331e+06	6.60398e+06	8.59836e+06	2.9371e+06	2.43273e+06	1.22184e+07	5.43878e+06	2.23595e+06	6.56071e+06
2109	131.534	5.41506		4.81292e+06	4.61365e+06	7.62122e+06	5.86678e+06	5.05973e+06	5.04641e+06						7.44137e+06	4.61001e+06	5.11159e+06	2.08869e+06	1.24136e+07	5.57974e+06	3.57188e+06	2.14922e+06	4.20035e+06	6.65128e+06	4.37368e+06	1.0489e+07	3.95995e+06	3.09759e+06	4.76796e+06	3.36604e+06	3.57703e+06	2.25191e+06	1.59499e+06	4.59922e+06	4.27841e+06	4.90787e+06	4.72601e+06	1.72182e+06	5.86228e+06	2.67134e+06	1.48162e+06	651384	7.41245e+06	3.7129e+06	3.64019e+06	5.10568e+06	4.85401e+06	4.7304e+06	1.22842e+07
2111	149.956	5.44259		8.79604e+06	4.85799e+06	2.72741e+07	1.4766e+07	9.15204e+06	7.54354e+06						8.21375e+06	7.37022e+06	7.79054e+06	1.18096e+07	2.37975e+06	1.33971e+06	273902	7.95178e+06	1.10199e+07	870609	133174	53720.1	1.12886e+06	2.48869e+07	5.93884e+06	5.55354e+06	6.66933e+06	6.6234e+06	8.24938e+06	5.55135e+06	6.11803e+06	7.32062e+06	1.25366e+07	7.68926e+06	4.72696e+06	7.56572e+06	4.95484e+06	4.63049e+06	5.50498e+06	5.78377e+06	33.8983	48.0769	44.843	40.9836	49.505
2112	158.962	5.37933		1.25809e+08	8.63062e+07	3.58935e+08	2.1107e+08	1.65074e+08	1.24471e+08	2112	0.110108	C2H4N2O2S	N-cyanomethanesulfonamide		1.20109e+08	1.07624e+08	1.07929e+08	1.67576e+08	6.20173e+07	4.53739e+07	4.57417e+07	1.2395e+08	1.74478e+08	3.52133e+07	3.51297e+07	3.74015e+07	5.85358e+07	2.74272e+08	1.05265e+08	9.46639e+07	1.12943e+08	1.17177e+08	1.3135e+08	9.01193e+07	9.28391e+07	1.04924e+08	1.69473e+08	1.00647e+08	9.33507e+07	1.21737e+08	9.41995e+07	8.92294e+07	1.12589e+08	1.05075e+08	2.01049e+07	2.58268e+07	2.25199e+07	2.01628e+07	2.45452e+07
2113	275.889	5.4024		1.62035e+07	8.699e+06	4.43103e+07	2.69637e+07	1.69572e+07	1.3653e+07						1.58226e+07	13399540	1.38464e+07	2.17452e+07	4.31437e+06	2.45858e+06	2.19972e+06	1.34243e+07	1.92649e+07	1.63092e+06	1.35662e+06	1.3316e+06	2.1067e+06	4.12362e+07	1.03327e+07	1.02537e+07	1.23423e+07	1.23627e+07	1.5793e+07	1.03117e+07	1.16053e+07	1.4302e+07	1.91661e+07	1.39975e+07	9.23167e+06	1.2636e+07	8.77752e+06	8.26288e+06	9.62982e+06	1.00389e+07	33.8983	48.0769	44.843	40.9836	49.505
2120	170.47	5.45547		6.80712e+06	3.96582e+06	2.34514e+07	1.12346e+07	7.55559e+06	6.37384e+06						6.1885e+06	5.59299e+06	5.88004e+06	9.56696e+06	1.97463e+06	602728	463785	6.38072e+06	9.44118e+06	307785	96226.4	45.8716	548014	1.83466e+07	4.95491e+06	4.51008e+06	5.43809e+06	5.62497e+06	7.15071e+06	6.6948e+06	5.52401e+06	6.6553e+06	9.02383e+06	2.10888e+06	2.9457e+06	9.85959e+06	4.28232e+06	4.04362e+06	4.87503e+06	5.05244e+06	33.8983	48.0769	44.843	40.9836	49.505
2125	333.109	5.46386		36.4205	194856	49.8343	737807	43.2459	841719	2125	0.0847047	C16H16N2O6	(Z)-4-[3-[[(Z)-3-carboxybut-2-enoyl]amino]anilino]-2-methyl-4-oxobut-2-enoic acid		33.0033	32.7869	31.348	48.5437	203392	106408	41.841	213474	108628	50370.5	42.3729	45.8716	39.2157	43.6681	326743	821334	321375	807370	53.7634	37073.1	40.1606	124017	196190	152289	453708	46.2963	48.0769	37.7358	43.8596	38616.6	175433	1.46518e+06	223475	165459	116289
2127	220.118	5.51042		2.80034e+06	5.53151e+06	7.0758e+06	2.48261e+06	6.92856e+06	3.4315e+06	2127	0.756037	C9H17NO5	vitamin B5		1.77241e+06	5.65965e+06	960359	2.80892e+06	1.72072e+06	2.05014e+06	1.89699e+06	1.12942e+06	2.61128e+06	3.46754e+06	7.7104e+06	6.45009e+06	2.17092e+06	2.30847e+06	1.63266e+06	8.10369e+06	8.06937e+06	5.0506e+06	1.66887e+06	8.84024e+06	1.09619e+07	4.19532e+06	6.95131e+06	6.59283e+06	1.02894e+07	8.1157e+06	4.66732e+06	8.07831e+06	1.04562e+07	7.43185e+06	2.53172e+06	7.78356e+06	5.66096e+06	6.37752e+06	9.27009e+06
2128	146.962	5.50299		1.16305e+07	8.33987e+06	3.31961e+07	1.96306e+07	1.62863e+07	1.28916e+07						1.12038e+07	1.00931e+07	9.5799e+06	1.56453e+07	6.53706e+06	5.20737e+06	4.92294e+06	1.25852e+07	1.69377e+07	3.85677e+06	4.04013e+06	4.30926e+06	6.35121e+06	1.94243e+07	1.07204e+07	9.7977e+06	1.15012e+07	1.10923e+07	1.32011e+07	1.22528e+07	9.29797e+06	1.0664e+07	5.25491e+06	9.87057e+06	9.62798e+06	1.22908e+07	9.85163e+06	8.74612e+06	1.14749e+07	1.06381e+07	2.42963e+06	3.10885e+06	2.87768e+06	2.48106e+06	2.99049e+06
2129	190.983	5.73269		2.87231e+06	2.51066e+06	1.07713e+07	7.17211e+06	4.25389e+06	4.62552e+06						2.55299e+06	2.43341e+06	4.24353e+06	2.2593e+06	1.07835e+06	191961	151970	5.38605e+06	7.53159e+06	67366.1	86171.1	45.8716	86150.6	7.36267e+06	4.1722e+06	4.27015e+06	4.77857e+06	4.71838e+06	5.40386e+06	1.44091e+06	4.63699e+06	3660070	3.73164e+06	1.69398e+06	7.45638e+06	1.93703e+06	3.31049e+06	996546	2.30808e+06	3.88331e+06	33.8983	48.0769	44.843	40.9836	49.505
2139	170.47	5.79767		7.52524e+06	4.10187e+06	2.47511e+07	1.2496e+07	8.22582e+06	6.99378e+06						6.93144e+06	6.30218e+06	6.35926e+06	1.05081e+07	2.29245e+06	1.25835e+06	959678	7.5027e+06	9.95447e+06	480214	276768	98845.1	1.05379e+06	4692300	5.05735e+06	5.16244e+06	5.69861e+06	5.39563e+06	7.76353e+06	7.6237e+06	5.70881e+06	6.76796e+06	5908500	8.02112e+06	1.17996e+07	7.57613e+06	4.98603e+06	4.28732e+06	5.59448e+06	5.33892e+06	33.8983	48.0769	44.843	40.9836	49.505
2142	110.02	5.66948		7.67577e+06	6.4839e+06	5.26718e+06	7.3824e+06	6.62289e+06	5.61263e+06						7.56071e+06	6.85082e+06	5.70677e+06	1.05848e+07	3.08154e+06	1.54219e+06	1.14175e+07	6.75461e+06	1.04487e+07	3.36658e+06	7.05744e+06	8.44689e+06	1.10206e+07	7.94904e+06	6055800	2.32125e+06	2.97704e+06	8.51981e+06	9.04958e+06	4.56288e+06	7.45553e+06	3.20816e+06	3.04491e+06	8.06873e+06	4.38184e+06	1.30473e+06	3.24896e+06	2.72431e+06	5.96589e+06	6.383e+06	4.18668e+06	1.31367e+07	1.05751e+07	4.30859e+06	1.39383e+07
2143	122.548	5.60017	43	3.51024e+06	3.19352e+06	2.73604e+06	4.12476e+06	3.54634e+06	3.65746e+06						2.59361e+06	2.9105e+06	877925	7.65893e+06	3.48634e+06	1.32425e+06	5.72703e+06	5.50008e+06	6.314e+06	2.48736e+06	3.02362e+06	1.78066e+06	2.751e+06	2.97223e+06	2.23442e+06	2.27251e+06	2.43782e+06	1.86519e+06	7.89081e+06	1.46174e+06	3.22519e+06	2.33687e+06	3.68028e+06	2.13862e+06	4.57611e+06	1.29944e+06	2.34394e+06	6.56332e+06	3.68344e+06	3.91791e+06	3.1641e+06	2.24273e+06	711219	1.30773e+06	2.52417e+06
2144	102.034	5.6497	43	4.5036e+06	3.95125e+06	5.73426e+06	4.89794e+06	4.50446e+06	4.11463e+06						4.05759e+06	4.35447e+06	3.53552e+06	6.06681e+06	2.94858e+06	902822	5.14509e+06	2.53727e+06	5.86374e+06	5.189e+06	5.28573e+06	4.43963e+06	6.31697e+06	5.39228e+06	4.87843e+06	1.72064e+06	1.78518e+06	6.212e+06	6.49923e+06	463789	5.69815e+06	2.2693e+06	2.30722e+06	1.02168e+06	3.65253e+06	902186	6.11102e+06	4.79197e+06	2.16897e+06	3.43274e+06	1.3069e+06	6.92605e+06	6.04274e+06	2.53534e+06	8.91211e+06
2147	99.5128	5.67878		2.08391e+07	1.26335e+07	2.32205e+07	2.8181e+07	2.12376e+07	1.60571e+07						2.14534e+07	1.74337e+07	1.71814e+07	2.7288e+07	1.90943e+07	1.43769e+07	1.42583e+07	1.39866e+07	1.92729e+07	1.17638e+07	1.39654e+07	1.50373e+07	1.41219e+07	2.10372e+07	9.51236e+06	9.06312e+06	1.08852e+07	8.74847e+06	1.09773e+07	1.22471e+07	7.9346e+06	1.00875e+07	1.4474e+07	9.69752e+06	1.24515e+07	9.35753e+06	7.62638e+06	6.89648e+06	1.15077e+07	7.68694e+06	1.19146e+07	1.74629e+07	1.61281e+07	1.37982e+07	1.61641e+07
2148	135.946	5.53169		6.27406e+06	4.31704e+06	1.82305e+07	1.08822e+07	8.53414e+06	6.83062e+06						6.04484e+06	5.35271e+06	5.35867e+06	8.34002e+06	3.24861e+06	2.54892e+06	2.37653e+06	6.88474e+06	8.96002e+06	1.91496e+06	1.95168e+06	2.02019e+06	3.07712e+06	8.14799e+06	5.28543e+06	4.70711e+06	5.77847e+06	5547125	6.4988e+06	7.99481e+06	4.6119e+06	5357350	5.39183e+06	5115480	6714800	6.1226e+06	4.81516e+06	4.39381e+06	5.8276e+06	5.1703e+06	1.12448e+06	1.54963e+06	1.31241e+06	1.14958e+06	1.36665e+06
2149	275.889	5.78132		1.66376e+07	9.24459e+06	4.8366e+07	2.75912e+07	1.66965e+07	1.4216e+07						1.58494e+07	1.37536e+07	1.40079e+07	2.29395e+07	4.42172e+06	2.59115e+06	2.22127e+06	1.44511e+07	2.01711e+07	1.587e+06	1.56311e+06	1.36109e+06	2.16206e+06	2.08352e+07	9.99616e+06	1.05458e+07	1.25776e+07	1.05599e+07	1.57739e+07	1.74637e+07	1.15942e+07	1.45682e+07	5.28168e+06	1.47806e+07	5.25651e+07	1.29823e+07	8.29348e+06	7.84465e+06	9.81497e+06	9.81971e+06	33.8983	48.0769	44.843	40.9836	49.505
2150	280.868	5.58572		4.44676e+06	2.21775e+06	1.2283e+07	7.68413e+06	4.66802e+06	3.76513e+06						4.42942e+06	3.71974e+06	3.78194e+06	5.85595e+06	977871	488173	57397.9	3.91754e+06	5.31366e+06	34.0136	42.3729	45.8716	54916.3	6.68285e+06	2.82137e+06	2.90637e+06	3.46102e+06	3.07449e+06	4.36402e+06	4.72013e+06	3.20312e+06	4.07599e+06	3.29586e+06	3.98933e+06	4.78797e+06	3.21353e+06	2.24628e+06	2.14092e+06	2.58276e+06	2.59208e+06	33.8983	48.0769	44.843	40.9836	49.505
2151	303.884	5.5482		4.42092e+07	2.31496e+07	1.2675e+08	7.51151e+07	4.67763e+07	3.83556e+07						4.25981e+07	3.65849e+07	3.7778e+07	5.98758e+07	1.13836e+07	6.9843e+06	6.02109e+06	3.9404e+07	5.37906e+07	4.32043e+06	3.96084e+06	3.59676e+06	5.71269e+06	8.75606e+07	2.77236e+07	2.74165e+07	3.26099e+07	3.0934e+07	4.28594e+07	4.66416e+07	3.13215e+07	3.93841e+07	4.26801e+07	3.97067e+07	2.43659e+07	3.44802e+07	2.30436e+07	2.18913e+07	2.62018e+07	2.67918e+07	33.8983	48.0769	44.843	40.9836	49.505
2155	149.956	5.83481		9.50052e+06	5.07648e+06	3.11062e+07	1.5883e+07	9.71082e+06	8.19028e+06						8.74537e+06	7.8692e+06	8.05454e+06	1.3333e+07	2.68196e+06	1.51678e+06	1.41563e+06	9.16512e+06	1.26389e+07	985956	630461	235405	1.09241e+06	1.41092e+07	5.85168e+06	6.1871e+06	6.86701e+06	6.12062e+06	8.29805e+06	1.13645e+07	6.5213e+06	7.92115e+06	5.42089e+06	8.64636e+06	1.50552e+07	8.13434e+06	5.1069e+06	4.60228e+06	5.96648e+06	5.91138e+06	33.8983	48.0769	44.843	40.9836	49.505
2163	131.534	5.89768		8.11362e+06	4.73474e+06	8.69837e+06	7.59817e+06	4.36312e+06	6.10633e+06						9.35433e+06	7.18204e+06	5.52196e+06	1.03961e+07	8.87186e+06	9.10343e+06	7.10808e+06	7.1957e+06	6.34696e+06	8.11796e+06	4.84308e+06	2.57426e+06	9.35795e+06	1.09972e+07	48.0769	2.86698e+06	1.20723e+06	801196	884135	1.34491e+06	1.15009e+06	5.18286e+06	8.24329e+06	3.79755e+06	5.98558e+06	2.32095e+06	1.5349e+06	1.48587e+06	2.58788e+06	4.4782e+06	1.0206e+06	5.91368e+06	3.24389e+06	1.04396e+07	8.96615e+06
2168	173.071	5.80117		314482	327363	97062.6	99217.8	3.65561e+06	126211	2168	0.06102	C10H8N2O	null		33.0033	277396	735901	244598	97699.2	156802	363572	190344	293232	451161	1.22717e+06	495828	184525	700862	48.0769	244867	339507	96412.1	130413	874101	349318	166774	154282	200461	312914	283713	539458	263796	317187	480978	192252	432471	187402	209169	538844
2170	386.109	5.81906		36.4205	793463	49.8343	1.01486e+06	43.2459	1.70763e+06	2170	0.332172	C16H21NO11	null		33.0033	32.7869	31.348	48.5437	431589	708258	198064	281424	344606	405886	496959	499368	394812	284584	289809	1.78952e+06	2.21653e+06	943676	404979	685282	1.48352e+06	436917	645613	1.22116e+06	736375	421086	311095	353000	607682	530389	320439	1.35018e+06	848632	2.21795e+06	2.52216e+06
2173	122.548	6.06536	28	3.98006e+06	3.0787e+06	1.03393e+07	5.12058e+06	4.90904e+06	3.804e+06						1.81475e+06	3.96598e+06	5.13809e+06	5.00144e+06	1.08623e+07	3.8015e+06	8.22006e+06	1.20572e+06	5.55176e+06	2.49835e+06	2.75906e+06	2.13316e+06	2.37005e+06	1.91288e+06	2.40253e+06	1.43133e+06	2.63502e+06	2.14336e+06	2.52166e+06	940544	1.65804e+06	1.70438e+06	1.68042e+06	830479	1.27478e+07	1.36604e+06	3.59253e+06	1.32131e+06	1.49282e+06	1.23343e+06	2.47935e+06	2.97037e+06	3.40929e+06	2.68557e+06	1.97532e+06
2182	94.0457	6.00565	28	5.66322e+06	5.53855e+06	7.3706e+06	6.26729e+06	7.85163e+06	5.0158e+06						5.50616e+06	4.55866e+06	5.02378e+06	7.5643e+06	8.34112e+06	3.83143e+06	2.90675e+06	5.64873e+06	3.5354e+06	6.74968e+06	7.56192e+06	8.96222e+06	5.73898e+06	6.81925e+06	9.46494e+06	6.04116e+06	2.65059e+06	6.9701e+06	4.56775e+06	3.55805e+06	3.79296e+06	6.82876e+06	6.65757e+06	8.81574e+06	7.95436e+06	3.43615e+06	2.45726e+06	6.48572e+06	8.08211e+06	3.98368e+06	3.26728e+06	6.30516e+06	4.96483e+06	1.78552e+06	6.37224e+06
2184	301.889	5.91483		4.85119e+06	2.91127e+06	1.57286e+07	8.11514e+06	4.87741e+06	4.31285e+06						4.61186e+06	4.07336e+06	4.11449e+06	6.60504e+06	1.31587e+06	403254	210161	4.5479e+06	6.46062e+06	104545	51209.2	45.8716	269885	6.48938e+06	2.97998e+06	3.06803e+06	3.80661e+06	3.13332e+06	4.6446e+06	4.59988e+06	3.39902e+06	4.16281e+06	9.07966e+06	4.75868e+06	1.42379e+07	4.27667e+06	2.54811e+06	2.41866e+06	3.12957e+06	3.06397e+06	33.8983	48.0769	44.843	40.9836	49.505
2194	309.109	6.0049		36.4205	412124	49.8343	419425	43.2459	978080	2194	0.13093	C14H16N2O6	null		33.0033	32.7869	31.348	48.5437	43.29	39.2157	41.841	32.4675	589343	98172.2	42.3729	1.04476e+06	97907	766645	48.0769	4.11505e+06	335713	910815	53.7634	109319	234434	52.6316	246609	140927	288028	46.2963	48.0769	37.7358	715244	554211	56956.9	1.33886e+06	154606	627356	390693
2196	269.06	6.02234		36.4205	217916	49.8343	2.86974e+06	43.2459	1.97631e+06	2196	0.184877	C11H14N2O5S	2-(Glutathion-S-yl)hydroquinone		33.0033	32.7869	31.348	48.5437	43.29	39.2157	41.841	32.4675	61585	85546.4	199378	45.8716	39.2157	43.6681	48.0769	664813	541981	466490	53.7634	324600	409691	236497	752947	754965	682422	111848	48.0769	146567	223347	208260	132093	440267	92126.9	197755	239643
2200	148.977	5.99465		2.34032e+07	1.86022e+07	7.19894e+07	3.83188e+07	3.13587e+07	2.71416e+07	2200	0.0362208	CH6N2O2S	methanesulfonohydrazide		2.21603e+07	2.04613e+07	1.91856e+07	3.18058e+07	1.29723e+07	1.01009e+07	9.70154e+06	2.45533e+07	3.50166e+07	7.49087e+06	7.88441e+06	8.28033e+06	1.2238e+07	2.8228e+07	2.006e+07	1.89685e+07	2.31021e+07	2.21893e+07	2.43177e+07	1.84886e+07	1.84186e+07	2.08253e+07	4.50512e+07	2.11496e+07	6.95896e+07	2.51977e+07	1.84162e+07	1.70752e+07	2.34152e+07	2.19204e+07	4.39369e+06	5.74396e+06	5.44877e+06	4.57779e+06	5.62993e+06
2201	170.47	6.28001		8.55416e+06	5.50338e+06	2.98119e+07	1.36999e+07	9.94171e+06	8.09274e+06						8.08883e+06	7.26898e+06	7.30413e+06	1.15547e+07	2.86633e+06	1.50544e+06	980293	7.83662e+06	1.15751e+07	540930	519664	210855	704653	1.39394e+07	5.81771e+06	6.7284e+06	7.66286e+06	5.59465e+06	8.94172e+06	3.68966e+06	6.67577e+06	7.82923e+06	1.34267e+07	1.26742e+07	2.48829e+07	9.07666e+06	5.37757e+06	4.52239e+06	6.76936e+06	5.75862e+06	33.8983	48.0769	44.843	40.9836	49.505
2202	131.534	6.08534		6.89531e+06	4.3766e+06	8.24126e+06	8.61008e+06	3.67302e+06	5.70449e+06						1.04704e+07	4.23876e+06	7.34148e+06	5.53062e+06	3.92961e+06	9.05548e+06	3.17351e+06	5.58285e+06	8.60388e+06	5.83897e+06	1.16228e+06	4.84506e+06	5.43577e+06	8.28103e+06	5.00311e+06	677439	5.4591e+06	951438	884135	1.79225e+06	4.28502e+06	3.37642e+06	5.60877e+06	1.19726e+06	8.89109e+06	2.32095e+06	1.65798e+06	1.48587e+06	4.44386e+06	2.63475e+06	8.97934e+06	1.63574e+06	1.01973e+07	6.77994e+06	3.99122e+06
2211	190.983	6.18525		5.57483e+06	3.3057e+06	1.84196e+07	7.59729e+06	4.82459e+06	5.41703e+06						5.08595e+06	4.57345e+06	4.88055e+06	7.75936e+06	2.06228e+06	716963	343922	3.50268e+06	6.42282e+06	34.0136	86171.1	45.8716	39.2157	9.73549e+06	4.40044e+06	4.84083e+06	4.5044e+06	4.42671e+06	6.47772e+06	4.88518e+06	4.37176e+06	6.0717e+06	1.08246e+07	9.33285e+06	1.00145e+07	3.63355e+06	48.0769	2.39596e+06	2.19699e+06	4.53456e+06	33.8983	48.0769	44.843	40.9836	49.505
2215	130.967	6.11684		1.3006e+07	9.94086e+06	4.10789e+07	2.17154e+07	1.72806e+07	1.47585e+07	2215	0.114734	CH4N2OS	sulfinylmethanediamine		1.22045e+07	1.12662e+07	1.0931e+07	17622500	6.83902e+06	5.43739e+06	5.26084e+06	1.374e+07	1.96604e+07	3.98752e+06	4.06556e+06	4.44882e+06	6.52572e+06	1.61157e+07	1.08179e+07	1.11251e+07	1.1889e+07	1.17842e+07	1.27362e+07	9.61475e+06	9.84531e+06	1.09102e+07	2.29371e+07	1.13518e+07	3.81149e+07	1.29228e+07	9.43692e+06	8.69e+06	1.20861e+07	1.15539e+07	2.33658e+06	3.14077e+06	2.86979e+06	2.44671e+06	2.89189e+06
2216	149.956	6.21249		1.00345e+07	5.93339e+06	3.38828e+07	1.64129e+07	1.00307e+07	8.96518e+06						9.39662e+06	8.68352e+06	8.6497e+06	1.34083e+07	2.8837e+06	1.66337e+06	816471	9.17039e+06	1.35586e+07	772766	973179	45.8716	352809	1.56967e+07	6.0709e+06	8.02187e+06	7.50939e+06	6.43476e+06	8.69582e+06	6.827e+06	7.00526e+06	8.10184e+06	1.56357e+07	9.70606e+06	2.86865e+07	8.82378e+06	5.14718e+06	4.78749e+06	6.52086e+06	6.00592e+06	33.8983	48.0769	44.843	40.9836	49.505
2226	300.108	6.16782		36.4205	332096	49.8343	1.61248e+06	43.2459	1.08377e+06	2226	0.154731	C13H17NO7	null		33.0033	32.7869	31.348	48.5437	394099	230185	58282.6	202998	304437	214508	42.3729	39510.3	233397	168427	133164	1.16165e+06	550645	960644	53.7634	214112	216296	130174	393255	212046	692571	46.2963	48.0769	37.7358	43.8596	186653	502155	1.8794e+06	456335	387978	317198
2230	186.957	6.18432		3.67339e+07	2.69034e+07	1.14187e+08	5.94293e+07	4.77434e+07	4.12485e+07	2230	0.0847574	C3H4N2O3S	2-hydroxyimino-2-methylsulfonylacetonitrile		3.49685e+07	3.19592e+07	3.12355e+07	4.87724e+07	2.01278e+07	1.5348e+07	1.48354e+07	3.75026e+07	5.50434e+07	1.12792e+07	1.19235e+07	1.2627e+07	1.93475e+07	4.55435e+07	3.02765e+07	3.06252e+07	3.42599e+07	3.24485e+07	3.63449e+07	2.65486e+07	2.72102e+07	3.01495e+07	6.09563e+07	3.21624e+07	7.65937e+07	3.72335e+07	2.61368e+07	2.42954e+07	3.45193e+07	3.23043e+07	6.63781e+06	8.62558e+06	7.96286e+06	6.75866e+06	8.24697e+06
2231	275.889	6.23562		1.65627e+07	9.40861e+06	5.02238e+07	2.69134e+07	1.65331e+07	1.42753e+07						1.59463e+07	1.4066e+07	1.41319e+07	2.21066e+07	4.57164e+06	2.59839e+06	2.2857e+06	1.34579e+07	2.04777e+07	1.61065e+06	1.52868e+06	1.44198e+06	2.31131e+06	2.30977e+07	1.0007e+07	1.16739e+07	1.30364e+07	1.04184e+07	1.54468e+07	1.11147e+07	1.16345e+07	1.40138e+07	2.32381e+07	1.58764e+07	4.29229e+07	1.34692e+07	7.73999e+06	7.26629e+06	1.02746e+07	9.56071e+06	33.8983	48.0769	44.843	40.9836	49.505
2232	303.884	6.22593		4.39308e+07	2.48181e+07	1.3739e+08	7.11885e+07	4.36427e+07	3.77174e+07						4.2262e+07	3.76836e+07	3.7362e+07	5.84157e+07	1.18219e+07	6.77979e+06	5.93655e+06	3.62672e+07	5.51579e+07	4.2117e+06	4.06402e+06	3.79966e+06	6.15248e+06	6.16455e+07	2.61448e+07	3.11439e+07	3.39999e+07	2.73073e+07	3.96702e+07	2.90936e+07	3.04391e+07	3.60925e+07	6.12016e+07	4.1732e+07	1.1309e+08	3.59813e+07	2.05343e+07	1.92914e+07	2.72332e+07	2.53859e+07	33.8983	48.0769	44.843	40.9836	49.505
2234	132.532	6.22544		2.23866e+06	1.3168e+06	3.07262e+06	3.26961e+06	2.60199e+06	2.1987e+06						1.9331e+06	1.44716e+06	3.39591e+06	2.17847e+06	5.13953e+06	4.06796e+06	1.17176e+06	3.14075e+06	2.61886e+06	1.67097e+06	1.40129e+06	598399	1.34638e+06	2.55817e+06	419531	256381	1.55078e+06	44.6429	53.7634	237556	227678	431536	1.39905e+06	664543	3.08201e+06	510435	420214	37.7358	456330	235392	2.77243e+06	1.23229e+06	2.50258e+06	671567	496290
2245	102.034	6.20624	28	5.29442e+06	4.94562e+06	7.02984e+06	6.2519e+06	5.45056e+06	4.48388e+06						5.3451e+06	4.7369e+06	4.27213e+06	6.82355e+06	7.07609e+06	2.09519e+06	6.8234e+06	5.18416e+06	6.8932e+06	4.21901e+06	7.73998e+06	5.14471e+06	1.40854e+06	3.89093e+06	7.50021e+06	1.02173e+06	6.04489e+06	6.18421e+06	2.62894e+06	3.03001e+06	1.20398e+06	2.58739e+06	7.57977e+06	4.28577e+06	6.74497e+06	3.68212e+06	2.30007e+06	4.54693e+06	2.35235e+06	5.77024e+06	6.82392e+06	2.79827e+06	7.55266e+06	3.74557e+06	1.04035e+07
2250	94.0457	6.3537	28	6.17243e+06	5.0235e+06	1.00511e+07	6.41221e+06	6.42108e+06	6.02403e+06						5.91268e+06	5.49291e+06	5.1708e+06	8.11331e+06	3.67181e+06	5.59378e+06	5.23796e+06	3.10716e+06	5.85968e+06	3.02925e+06	8.49158e+06	3.16562e+06	1.27318e+06	1.8901e+06	9.0474e+06	6.91119e+06	8.28713e+06	8.13098e+06	1.71865e+06	5.27714e+06	7.0592e+06	7.37077e+06	7.90163e+06	8.18297e+06	1.01323e+07	9.46698e+06	998851	3.66115e+06	3.58712e+06	1.4186e+06	5.1318e+06	4.8129e+06	1.23909e+06	1.99413e+06	3.59442e+06
2251	122.548	6.33606	28	5.29611e+06	6.22297e+06	8.22293e+06	6.0149e+06	5.34926e+06	6.44449e+06						6.70568e+06	5.36986e+06	3.656e+06	5.45291e+06	1.0771e+07	6.58515e+06	4.49e+06	7.48074e+06	5.05778e+06	3.39895e+06	9.02156e+06	1.03378e+07	39.2157	2.36574e+06	4.35124e+06	8.6208e+06	4.21264e+06	8.544e+06	1.29818e+06	6.34915e+06	1.02674e+07	6.87537e+06	8.23762e+06	9.82295e+06	1.21999e+07	2.89133e+06	966592	3.35883e+06	8.90539e+06	5.3534e+06	3.61833e+06	1.03564e+07	2.24074e+06	3.24789e+06	1.41856e+07
2271	258.887	6.38235		2.11941e+06	1.30704e+06	5.66311e+06	2.03567e+06	1.78136e+06	2.75861e+06	2271	N/A	C6H5OPS3	null		1.46992e+06	1.76721e+06	2.29802e+06	2.94251e+06	43.29	39.2157	41.841	1.2306e+06	1.17669e+06	34.0136	42.3729	45.8716	807507	6.77095e+06	2.56836e+06	1.59037e+06	1.98322e+06	1.38632e+06	2.44084e+06	2.47382e+06	1.78584e+06	1.62403e+06	3.00843e+06	2.18255e+06	5.32712e+06	1.88538e+06	94123	964175	1.22517e+06	1.29914e+06	33.8983	48.0769	44.843	40.9836	49.505
2272	266.884	6.445		6.709e+06	2.36126e+06	9.67342e+06	9.90776e+06	6.28389e+06	4.337e+06						6.91895e+06	5.50269e+06	5.41544e+06	8.99892e+06	1.49758e+06	329803	100805	3.08857e+06	4.90598e+06	34.0136	42.3729	45.8716	689667	5.42092e+06	3.10049e+06	3.84335e+06	4.70401e+06	3.4985e+06	5.63107e+06	3.27286e+06	4.18637e+06	4.81878e+06	5.55981e+06	4.26697e+06	7.49975e+06	1.82191e+06	1.61717e+06	1.57108e+06	2.19596e+06	1.93856e+06	33.8983	48.0769	44.843	40.9836	49.505
2278	130.967	6.4582		1.28602e+07	9.31042e+06	4.23147e+07	2.20869e+07	1.66434e+07	1.52428e+07	2278	0.156309	CH4N2OS	sulfinylmethanediamine		1.2193e+07	1.13474e+07	1.10268e+07	1.68737e+07	6.92097e+06	5.37037e+06	5.19246e+06	1.30428e+07	1.97297e+07	4.00051e+06	4.20442e+06	4.44882e+06	6.66411e+06	1.68639e+07	1.04597e+07	1.10069e+07	1.22378e+07	1.10781e+07	1.2411e+07	9.08534e+06	1.00363e+07	1.06377e+07	1.93441e+07	1.14393e+07	2.2852e+07	1.33723e+07	9.37049e+06	8.24429e+06	1.243e+07	1.13722e+07	2.31452e+06	3.09891e+06	2.83191e+06	2.41247e+06	2.98371e+06
2279	149.956	6.55556		1.04559e+07	5.78623e+06	3.66562e+07	1.76432e+07	1.00933e+07	1.01566e+07						1.00627e+07	9.03574e+06	9.13739e+06	1.35877e+07	3.10982e+06	1.73591e+06	1.58919e+06	9.42827e+06	1.37703e+07	1.17367e+06	990702	390691	1.55933e+06	1.76931e+07	6.38988e+06	8.27855e+06	8.08978e+06	6.3325e+06	8.72712e+06	3.26209e+06	7.57063e+06	7.93561e+06	1.33098e+07	9.9949e+06	2.08139e+07	9.54842e+06	5.14022e+06	4.73556e+06	7.31089e+06	6.2782e+06	33.8983	48.0769	44.843	40.9836	49.505
2280	176.972	6.38914		4.07161e+07	3.06362e+07	1.25441e+08	6.71009e+07	5.20096e+07	4.79701e+07	2280	0.17867	C2H6N2O3S	methylsulfonylurea		3.85887e+07	3.59468e+07	3.49032e+07	5.34259e+07	2.24293e+07	1.74168e+07	1.67724e+07	4.13425e+07	6.15136e+07	1.30854e+07	1.36152e+07	1.45154e+07	2.23424e+07	5.27198e+07	3.52641e+07	3.58053e+07	4.09346e+07	37466500	4.22084e+07	3.02691e+07	3.33957e+07	3.55824e+07	6.44223e+07	3.87123e+07	7.22501e+07	4.49755e+07	3.22564e+07	2.84621e+07	4.14462e+07	3.80423e+07	7.77504e+06	1.0094e+07	9.07879e+06	7.90048e+06	9.82657e+06
2298	275.889	6.50947		1.67499e+07	8.90655e+06	5.06967e+07	2.77479e+07	1.64155e+07	1.50742e+07						1.64959e+07	1.45512e+07	1.43795e+07	2.1573e+07	4.49612e+06	2.67347e+06	2.24756e+06	1.36284e+07	2.00957e+07	1.67491e+06	1.52265e+06	1.52968e+06	2.4562e+06	2.46767e+07	1.00364e+07	1.17744e+07	1.32193e+07	1.0194e+07	1.44511e+07	1.02073e+07	1.19472e+07	1.31322e+07	2.05023e+07	1.55916e+07	3.07087e+07	1.35925e+07	7.73934e+06	7053920	1.06688e+07	9.18886e+06	33.8983	48.0769	44.843	40.9836	49.505
2299	303.884	6.49132		4.38804e+07	2.28314e+07	1.3634e+08	7.22396e+07	4.27133e+07	3.94556e+07						4.30093e+07	3.79802e+07	3.77865e+07	5.67456e+07	1.15715e+07	6.86702e+06	5.86728e+06	3.57884e+07	5.29715e+07	4.21788e+06	3.96797e+06	3.97064e+06	6.42637e+06	6.41995e+07	2.60663e+07	3.1228e+07	3.44976e+07	2.65699e+07	3.75237e+07	1.34284e+07	3.10242e+07	3.38206e+07	5.38334e+07	4.03879e+07	7.98475e+07	3.57831e+07	2.01867e+07	1.85068e+07	2.77494e+07	2.43035e+07	33.8983	48.0769	44.843	40.9836	49.505
2302	249.124	6.56089	18	841753	346239	972115	67503.9	920283	400310	2302	0.278091	C13H16N2O3	null		360808	2.33834e+06	256807	411063	43.29	39.2157	41.841	32.4675	560893	109797	67670.9	266771	39.2157	72564.3	48.0769	263515	49.7512	86251.2	53.7634	30.9598	195807	52.6316	45.8716	79307.5	311667	46.2963	471379	138007	991877	333673	892733	1.14612e+06	665507	2.13657e+06	2.28896e+06
2307	251.139	6.55255	18	8.98576e+06	6.88861e+06	1.01013e+07	1.12135e+06	9.40484e+06	5.78833e+06	2307	0.74106	C13H18N2O3	N-Caffeoylputrescine		2.86675e+06	2.65426e+07	2.34939e+06	4.18431e+06	415620	917071	344724	233514	8.53758e+06	2.29311e+06	2.21315e+06	5.30247e+06	1.14944e+06	1.44085e+06	694415	4.09026e+06	714964	1.65039e+06	904067	285810	2.93358e+06	510612	770219	1.44839e+06	3.6927e+06	647993	6.76613e+06	2.00282e+06	1.38329e+07	4.2134e+06	1.59365e+07	2.32573e+07	1.41726e+07	4.80469e+07	4.98317e+07
2312	170.47	6.6706		9.49863e+06	5.61473e+06	3.16238e+07	1.59725e+07	9.47187e+06	1.00448e+07						9.22763e+06	8.37183e+06	8.2709e+06	1.21242e+07	1.6912e+06	1.57495e+06	1.49332e+06	9.02004e+06	1.25488e+07	1.0657e+06	198298	703846	1.47158e+06	1.58987e+07	4.60796e+06	7.37627e+06	8.25146e+06	6.0728e+06	9.12903e+06	6.51002e+06	7.47763e+06	8.29425e+06	1.29775e+07	9.9541e+06	1.85973e+07	9.83051e+06	5.53991e+06	4.81385e+06	7.49558e+06	7.07639e+06	33.8983	48.0769	44.843	40.9836	49.505
2315	190.983	6.52628		5.20396e+06	3.29289e+06	1.9226e+07	9.3891e+06	6.53021e+06	5.14307e+06						2.45477e+06	4.90775e+06	5.45733e+06	7.99601e+06	874766	419947	259132	5.87258e+06	944830	230289	42.3729	45.8716	39.2157	1.10043e+07	1.79403e+06	1.58629e+06	6.22718e+06	4.61201e+06	2.62622e+06	5.04566e+06	5.90786e+06	6.39954e+06	9.94676e+06	7.54563e+06	1.43607e+07	7.74989e+06	4.3009e+06	3.56615e+06	1.58319e+06	2.51424e+06	33.8983	48.0769	44.843	40.9836	49.505
2316	292.376	6.44506		1.4693e+07	5.44104e+06	2.21216e+07	2.21461e+07	1.38368e+07	9.73438e+06						1.4882e+07	1.22978e+07	1.21716e+07	1.94204e+07	3.12411e+06	1.66624e+06	926879	6.85874e+06	1.12179e+07	1.08561e+06	704690	1.12759e+06	1.83345e+06	1.2523e+07	6.76138e+06	8.59129e+06	1.05973e+07	7.87012e+06	1.24014e+07	7.32292e+06	9.52752e+06	1.06171e+07	1.22435e+07	1.00128e+07	1.64356e+07	4.27537e+06	3.6434e+06	3.67025e+06	4858970	4.21608e+06	33.8983	48.0769	44.843	40.9836	49.505
2322	130.065	6.62207	4	337611	163221	4.72958e+06	2.12704e+06	3.01911e+06	1.89729e+06	2322	0.158412	C9H7N	2-Benzanine		165249	360680	635483	189033	43.29	39.2157	41.841	32.4675	119961	33168	189356	572386	39.2157	211351	138605	291648	239053	205322	53.7634	251357	273421	204325	315057	307782	261976	142974	134193	142455	291169	141220	63371.9	116073	44.843	101324	182431
2323	132.081	6.62105		144942	160519	2.89502e+06	1.75387e+06	3.39681e+06	1.45899e+06	2323	0.0736891	C9H9N	null		71644.4	200025	308052	48.5437	43.29	39.2157	41.841	32.4675	43.6681	34.0136	142367	511819	39.2157	43.6681	48586.3	229796	244256	188047	53.7634	183103	152513	164127	211577	215266	324429	116468	389242	245872	213786	145234	181790	316221	173225	166204	256371
2325	159.092	6.62184	4	221374	148696	4.3172e+06	2.39827e+06	4.07677e+06	2.08034e+06	2325	0.0658403	C10H10N2	1,5-Napthalenediamine		79144.9	289978	473706	42666.2	43.29	39.2157	41.841	32.4675	58770.5	31624.2	216118	716824	39.2157	53683	46500.7	257136	208943	127780	53.7634	146051	227505	136801	252960	230789	157833	110862	120209	109579	279122	170417	86491.5	239447	44.843	137857	258628
2326	146.06	6.62154		739376	360728	5.29092e+06	3.10877e+06	4.32204e+06	2.68307e+06	2326	0.140183	C9H7NO	bmse000645		627063	725721	1.05104e+06	553684	422134	315377	119781	234320	485870	283932	503941	1.35093e+06	179718	339598	152398	408555	341707	341603	172666	236705	353196	306833	381673	378587	279981	219468	131626	214698	411187	230198	309008	438727	367498	372039	480690
2327	188.071	6.62149	4	9.30155e+06	5.19895e+06	1.58606e+08	8.85249e+07	1.25702e+08	7.69401e+07	2327	0.251942	C11H11NO3	bmse000409		5.01381e+06	1.06768e+07	1.74558e+07	4.05981e+06	821704	1.619e+06	905000	1.05901e+06	3.67419e+06	2.10994e+06	7.81189e+06	2.65764e+07	1.80676e+06	3.05785e+06	2.38195e+06	8.2342e+06	5.6251e+06	4.92484e+06	1.36664e+06	4.90686e+06	6.56999e+06	4.6739e+06	7.75803e+06	7.93516e+06	5.09758e+06	3.42279e+06	2.13046e+06	3.04546e+06	8.91948e+06	4.18506e+06	2.92382e+06	5.24018e+06	2.15626e+06	5.00983e+06	7.82619e+06
2328	205.098	6.62162	4	1.90953e+07	1.03557e+07	3.15972e+08	1.77182e+08	2.49309e+08	1.51667e+08	2328	0.981385	C11H12N2O2	Pacitron		1.02167e+07	2.23028e+07	3.56209e+07	8.24072e+06	1.67648e+06	3.47772e+06	1.83149e+06	2.06586e+06	7.28507e+06	4.21224e+06	1.58455e+07	5.3278e+07	3.70714e+06	6.09528e+06	4.64081e+06	1.6338e+07	1.11436e+07	9.9578e+06	2.71954e+06	9.87887e+06	1.28737e+07	8.95856e+06	1.52584e+07	1.55722e+07	9.96553e+06	6.70106e+06	4.31473e+06	6.16299e+06	1.77544e+07	8.34807e+06	5.9328e+06	1.03783e+07	4.23518e+06	1.00361e+07	1.54797e+07
2332	131.534	6.63675		6.03773e+06	4.65884e+06	8.74739e+06	9.21039e+06	6.8414e+06	6.15464e+06						8.88214e+06	8.6134e+06	2.35793e+06	4.29746e+06	1.55045e+06	2.97654e+06	6.03461e+06	5.54404e+06	1.11307e+07	3.4212e+06	3.06827e+06	9.43979e+06	3.57821e+06	2.31856e+06	3.82972e+06	1.72579e+06	2.49773e+06	3.13011e+06	6.52363e+06	3.89954e+06	4.22625e+06	4.25673e+06	8.45172e+06	844238	7.66241e+06	1.631e+06	1.11958e+06	2.77457e+06	1.16488e+06	1.2439e+06	2.78679e+06	1.23889e+07	44.843	9.91057e+06	9.87621e+06
2334	111.04	6.65041		5.12544e+06	5.21064e+06	6.93914e+06	5.76338e+06	5.17809e+06	5.91026e+06						4.73093e+06	4.75511e+06	4.22382e+06	6.79192e+06	5.83105e+06	4.04792e+06	5.72302e+06	4.71198e+06	6.61915e+06	4.81966e+06	5.50671e+06	5.47959e+06	5.75211e+06	6.39345e+06	827300	6.02074e+06	7.00325e+06	3.68449e+06	7.1944e+06	1.48537e+06	4.71876e+06	7.5483e+06	7.01695e+06	6.41086e+06	7.7814e+06	6.69481e+06	6.78361e+06	3.9438e+06	43.8596	1.24822e+06	5.12363e+06	7.60707e+06	1.43439e+06	5.43401e+06	7.95565e+06
2340	111.021	6.70415		2.3133e+07	1.3723e+07	2.6138e+07	3.0866e+07	1.99708e+07	1.83603e+07	2340	0.0987123	C4H8O	null		2.4052e+07	1.99953e+07	1.89094e+07	2.95751e+07	2.22159e+07	1.67664e+07	1.64461e+07	1.73385e+07	2.2948e+07	1.29091e+07	1.57637e+07	1.78531e+07	17085880	2.40541e+07	1.02313e+07	7.27057e+06	1.1941e+07	9.58859e+06	1.07413e+07	7.32615e+06	8.99215e+06	9.58823e+06	1.32292e+07	9.84123e+06	1.36457e+07	9.32334e+06	7.13528e+06	6.61017e+06	1.12721e+07	7.48871e+06	1.35609e+07	2.01403e+07	1.76988e+07	1.56346e+07	1.92493e+07
2345	102.034	6.65826		5.06046e+06	5.17598e+06	9.45003e+06	6.69236e+06	4.61203e+06	5.44478e+06						5.83302e+06	5.42423e+06	4.09046e+06	4.89413e+06	3.59457e+06	1.9294e+06	6.79362e+06	5.75137e+06	7.75423e+06	5.89992e+06	7.12544e+06	8.42244e+06	5.08227e+06	7.38483e+06	1.62042e+06	7.30414e+06	6.19569e+06	8.04247e+06	8.1782e+06	1.54391e+06	6.28668e+06	1.47528e+06	2.59978e+06	7.56662e+06	9.14603e+06	6.05338e+06	48.0769	3.79122e+06	1.34541e+06	1.87224e+06	6.25179e+06	5.14315e+06	1.12502e+06	8.62263e+06	3.79665e+06
2348	149.956	6.98259		1.1313e+07	5.83005e+06	3.62811e+07	1.84675e+07	1.05735e+07	1.10175e+07						1.06444e+07	9.81117e+06	9.74952e+06	1.5047e+07	3.15697e+06	1.93606e+06	1.67891e+06	1.09527e+07	1.35653e+07	1.10348e+06	1.08866e+06	375905	1.72215e+06	1.89164e+07	6.43422e+06	6.64362e+06	8.64055e+06	6.46967e+06	8.94028e+06	6.56949e+06	8.13741e+06	8.31311e+06	1.16877e+07	9.87748e+06	1.66145e+07	9.42379e+06	5.49864e+06	4.84436e+06	7.53469e+06	6.43518e+06	33.8983	48.0769	44.843	40.9836	49.505
2350	122.548	6.52838	28	5.04796e+06	2.90322e+06	7.70101e+06	4.27008e+06	4.7701e+06	3.95604e+06						6.65972e+06	4.80445e+06	1.48552e+06	7.24215e+06	1.39041e+06	2.09553e+06	2.8339e+06	7.33916e+06	7.55768e+06	1.96442e+06	2.08968e+06	3.45254e+06	3.35765e+06	4.74598e+06	4.72498e+06	2.62129e+06	1.202e+06	3.74982e+06	2.29702e+06	868877	2.29118e+06	2.61011e+06	2.94094e+06	1.33682e+06	3.4736e+06	1.40104e+06	1.95754e+06	1.47463e+06	4.14158e+06	2.17322e+06	1.10841e+06	4.65201e+06	2.02354e+06	2.72215e+06	2.42926e+06
2355	94.0457	6.99152	28	5.51582e+06	6.54437e+06	7.93977e+06	6.78096e+06	8.28495e+06	6.97502e+06						6.7082e+06	6.65461e+06	5.86097e+06	2.83948e+06	9.33469e+06	7.84735e+06	1.76096e+06	7.41147e+06	9.05663e+06	1.84212e+06	2.83556e+06	2.83223e+06	4.53595e+06	6.53683e+06	3.80462e+06	3.56187e+06	1.08967e+07	9.46899e+06	8.52383e+06	2.00102e+06	5.80162e+06	2.26847e+06	7.57236e+06	2.29751e+06	7.79826e+06	8.71015e+06	1.08164e+07	9.06396e+06	7.45864e+06	6.27332e+06	8.19452e+06	9.74434e+06	9.22121e+06	6.26663e+06	1.23909e+07
2359	332.135	6.79728		28780.3	216065	1.13707e+06	2.01929e+06	3.80151e+06	2.07842e+06	2359	0.232444	C14H21NO8	null		33.0033	68150.2	46889.4	48.5437	490805	306355	140854	148360	156035	154051	161511	224750	144576	108231	202701	533751	415173	546934	53.7634	153257	168413	84056.8	120991	98281.6	349287	62868.9	48.0769	76707.9	147077	159382	197051	581851	300026	250938	229377
2387	266.884	6.90287		7.19217e+06	2.34855e+06	9.38169e+06	1.01927e+07	6.42263e+06	4.68357e+06						7.25102e+06	5.91602e+06	5.82122e+06	9.78041e+06	1.48944e+06	426650	215873	3.34012e+06	4.55046e+06	61273	42.3729	45.8716	742471	5.74811e+06	3.16001e+06	3.21517e+06	5.06228e+06	3.66337e+06	5.63251e+06	3.43931e+06	4.42618e+06	4943910	4.72397e+06	4.27572e+06	6.74673e+06	1.83546e+06	1.6464e+06	1.62156e+06	2.25871e+06	1.92751e+06	33.8983	48.0769	44.843	40.9836	49.505
2389	212.056	6.92486		36.4205	2.14234e+06	49.8343	6.09714e+06	43.2459	5.77199e+06	2389	0.235131	C9H11NO6	null		33.0033	32.7869	31.348	48.5437	2.86784e+06	2.03287e+06	522407	2.83066e+06	1.81978e+06	1.39613e+06	312025	399581	1.59733e+06	1.18787e+06	6.02836e+06	5.18011e+06	2.88629e+06	5.98941e+06	1.70748e+06	955459	1.29709e+06	2.64782e+06	2.43439e+06	1.90454e+06	5.68193e+06	609234	708480	648096	916674	1.55245e+06	1.01102e+06	4.03702e+06	1.89776e+06	2.15664e+06	1.57041e+06
2390	258.887	6.69806		2.09172e+06	1.19704e+06	5.11711e+06	2.50246e+06	1.6631e+06	3.07292e+06	2390	N/A	C6H5OPS3	null		1.48933e+06	1.68911e+06	2.27889e+06	2.90955e+06	43.29	39.2157	41.841	1.3294e+06	1.07567e+06	34.0136	42.3729	45.8716	682180	6.95887e+06	2.53388e+06	1.2372e+06	1.85366e+06	1.33503e+06	2.24257e+06	2.36797e+06	1.81814e+06	1.51101e+06	2.76842e+06	2.08639e+06	3.51295e+06	1.65117e+06	80059.1	919446	1.18963e+06	1.15122e+06	33.8983	48.0769	44.843	40.9836	49.505
2393	166.05	6.93742		9040.02	1.21532e+06	49.8343	3.21032e+06	43.2459	2.96532e+06	2393	0.0721353	C8H7NO3	3-amino-2-formylbenzoic acid		33.0033	32.7869	36045.7	48.5437	1.4951e+06	1.0578e+06	278737	1.50474e+06	1.05352e+06	726364	191093	155253	891249	815829	3.45799e+06	2.95462e+06	1.74197e+06	3.2197e+06	1.21932e+06	532295	571702	1.68879e+06	1.51647e+06	1.22542e+06	3.41041e+06	329754	425303	473497	503202	1.00319e+06	602499	2.04359e+06	1.02066e+06	988288	864039
2395	194.045	6.91524		36.4205	215293	49.8343	2.68329e+06	43.2459	1.25746e+06	2395	0.237497	C9H7NO4	5,6-Dhica		33.0033	32.7869	31.348	48.5437	257257	135706	101589	512480	120098	133185	42.3729	47167.2	199207	143038	1.12291e+06	535015	317741	379727	89417.3	131164	101234	234091	195692	163658	374465	46.2963	141983	37.7358	62603.4	107366	153957	471473	160294	121249	194001
2397	163.039	6.94376		2.26015e+06	5.7642e+06	4.21963e+06	1.86442e+06	2.41115e+06	4.1079e+06	2397	0.300272	C9H8O4	Caffeate		803822	4.13367e+06	1.84222e+06	2.26087e+06	641559	2.75542e+06	5.07735e+06	947991	3.90024e+06	4.89551e+06	1.19431e+07	1.32025e+07	4.09828e+06	5.36724e+06	2.91095e+06	6.27973e+06	6.28919e+06	7.06134e+06	3.05403e+06	8.93372e+06	6.70344e+06	7.4776e+06	7.50086e+06	3.86406e+06	5.06082e+06	7.39311e+06	2.33915e+06	3.89779e+06	3.81501e+06	6.55745e+06	5.17537e+06	1.20365e+07	1.04761e+07	7.00263e+06	3.05813e+06
2399	292.376	6.88153		1.51304e+07	5.13873e+06	2.04752e+07	2.1625e+07	1.38298e+07	9.98552e+06						1.50194e+07	1.24665e+07	1.21619e+07	2.08738e+07	3.05711e+06	1.62944e+06	1.36246e+06	7.15407e+06	9.84992e+06	994954	1.03211e+06	1.15216e+06	1.75922e+06	1.23968e+07	6.82142e+06	6.83415e+06	1.06559e+07	7.91572e+06	1.21123e+07	7.29989e+06	9.52092e+06	1.06771e+07	9.74609e+06	9.22862e+06	1.38165e+07	3.87639e+06	3.43429e+06	3.5614e+06	4.62762e+06	3.92235e+06	33.8983	48.0769	44.843	40.9836	49.505
2405	298.093	6.96227		36.4205	43.1146	311376	113115	1.49285e+06	33873	2405	0.355798	C13H15NO7	null		33.0033	32.7869	31.348	48.5437	43.29	39.2157	41.841	32.4675	43.6681	34.0136	42.3729	45.8716	39.2157	43.6681	48.0769	41.1523	49.7512	44.6429	53.7634	30.9598	40.1606	52.6316	45.8716	42.5532	50.2513	46.2963	48.0769	37.7358	43.8596	38.7597	33.8983	48.0769	44.843	40.9836	49.505
2409	275.889	6.9576		1.73101e+07	8.49449e+06	4.7386e+07	2.70622e+07	1.6383e+07	1.64859e+07						1.67811e+07	1.49972e+07	1.47283e+07	2.27337e+07	4.64324e+06	2.73544e+06	2.31539e+06	1.50137e+07	1.88459e+07	1.63229e+06	1.54282e+06	1.56383e+06	2.53367e+06	2.56402e+07	1.00254e+07	9.72331e+06	1.32815e+07	10024550	1.45285e+07	1.0019e+07	1.2249e+07	1.27374e+07	1.71368e+07	1.46202e+07	2.38538e+07	1.27912e+07	7.61536e+06	7.01112e+06	1.06471e+07	9.09263e+06	33.8983	48.0769	44.843	40.9836	49.505
2410	303.884	6.96603		4.46883e+07	2.16835e+07	1.243e+08	6.93241e+07	4.18324e+07	4.09907e+07						4.31693e+07	3.84367e+07	3.77487e+07	5.93986e+07	1.1654e+07	6.87909e+06	5.86628e+06	3.89347e+07	4.8951e+07	4.08889e+06	3.81741e+06	3.99691e+06	6.50602e+06	6.46753e+07	2.50164e+07	2.48154e+07	3.45593e+07	2.5389e+07	3.68856e+07	2.51525e+07	3.12607e+07	3.26391e+07	4.36839e+07	3.76641e+07	6.10911e+07	3.25199e+07	1.95954e+07	1.7734e+07	2.72946e+07	2.32002e+07	33.8983	48.0769	44.843	40.9836	49.505
2414	102.034	7.02756	28	5.7059e+06	4.61754e+06	1.2439e+07	6.83928e+06	7.26084e+06	5.091e+06						2.6325e+06	6.19725e+06	5.43095e+06	8.5629e+06	4.65855e+06	3.26979e+06	2.99611e+06	6.27782e+06	1.96018e+06	1.88634e+06	5.07356e+06	1.67109e+06	3.1557e+06	7.93163e+06	4.39485e+06	1.71575e+06	7.57008e+06	1.85233e+06	7.60493e+06	3.75181e+06	6.6406e+06	9.86279e+06	4.86669e+06	4.82872e+06	2.5285e+06	3.53542e+06	7.56702e+06	7.15601e+06	954105	5.04608e+06	2.55027e+06	8.10872e+06	8.38837e+06	6.62143e+06	1.87699e+06
2435	190.983	7.08766		5.90824e+06	3.27498e+06	2.18305e+07	8.3989e+06	6.55894e+06	5.83584e+06						4.83386e+06	6.11622e+06	4.70955e+06	7.97332e+06	965731	967855	306546	6.01432e+06	6.62819e+06	102826	81807.2	45.8716	286699	8.27225e+06	4.75335e+06	4.19375e+06	4.37015e+06	4.67753e+06	7.77958e+06	765104	6.16661e+06	2.17209e+06	4.55491e+06	6.99698e+06	1.07377e+07	7.48416e+06	4.99832e+06	4.18586e+06	5.61928e+06	1.71763e+06	33.8983	48.0769	44.843	40.9836	49.505
2451	122.548	7.03409	28	5.1759e+06	2.7856e+06	5.06717e+06	4.37267e+06	3.97727e+06	3.47257e+06						1.64788e+06	6.37774e+06	5.07745e+06	7.60054e+06	1.13929e+06	1.80369e+06	2.90179e+06	2.09074e+06	1.96745e+06	1.61742e+06	2.45371e+06	2299700	1.58721e+06	6.74378e+06	4.48178e+06	1.86642e+06	2.81654e+06	2.41414e+06	2.35911e+06	2.32315e+06	2.73723e+06	3.33566e+06	4.48326e+06	2.86074e+06	3.5949e+06	3.4986e+06	4.02097e+06	2.79146e+06	2.27707e+06	1.42651e+06	3.29115e+06	2.25496e+06	3.34587e+06	1.96592e+06	3.97307e+06
2457	131.534	7.03733		8.0558e+06	4.74789e+06	8.35673e+06	9.91641e+06	8.50598e+06	7.14655e+06						6.19705e+06	9.82914e+06	3.69922e+06	1.24978e+07	6.69452e+06	9.0803e+06	8.10257e+06	7.78136e+06	3.68184e+06	7.18713e+06	5.00197e+06	2.51136e+06	2.24595e+06	1.3084e+07	2.72682e+06	2.29802e+06	6.77211e+06	3.51036e+06	3.4539e+06	3.27574e+06	2.09534e+06	52.6316	2.71784e+06	3.94453e+06	2.71126e+06	3.55847e+06	2.05368e+06	1.68512e+06	1.34074e+06	2.51728e+06	4.0063e+06	10735275	6.04655e+06	7.83737e+06	9.74474e+06
2469	61.3503	7.29008	34	36.4205	295683	49.8343	1.19805e+06	43.2459	1.1219e+06						33.0033	32.7869	31.348	48.5437	469505	299980	63991.7	512031	269140	273751	51534.2	76105.4	239532	155700	572460	874288	437138	827041	84533.6	137023	129523	285367	286629	213468	620827	46.2963	48.0769	37.7358	43.8596	151055	217313	956493	308806	337440	301403
2476	278.608	7.27711		217325	49135.9	442272	40832.8	2.1022e+06	72040.9						400622	193906	274722	48.5437	43.29	39.2157	41.841	32.4675	43.6681	34.0136	42.3729	45.8716	39.2157	43.6681	48.0769	67780.3	49.7512	44.6429	53.7634	30.9598	40.1606	52.6316	45.8716	42.5532	50.2513	46.2963	544674	37.7358	164169	38.7597	60746	76519.3	44.843	455086	202299
2480	61.2388	7.28998	34	36.4205	1.50351e+06	49.8343	6.32408e+06	43.2459	5.88872e+06						33.0033	32.7869	31.348	48.5437	2.36406e+06	1.49144e+06	356710	2.4916e+06	1.20896e+06	1.31539e+06	286650	372724	1.11811e+06	710830	2.84825e+06	4.72058e+06	2.1752e+06	4.3766e+06	463038	623214	645968	1.33168e+06	1.39018e+06	998161	3.01482e+06	181093	214474	176536	234110	672915	1.06989e+06	5.2339e+06	1.45251e+06	1.67245e+06	1.42356e+06
2483	387.083	7.30191	34	36.4205	2.11641e+06	49.8343	3.94098e+06	43.2459	3.6485e+06	2483	0.13105	C18H14N2O8	null		33.0033	32.7869	31.348	48.5437	2.81816e+06	1.9952e+06	697242	2.52187e+06	1.72911e+06	1.77615e+06	475527	606764	1.88078e+06	1.27226e+06	4.03455e+06	4.50086e+06	3.51945e+06	4.56619e+06	1.31546e+06	1.12482e+06	1.3089e+06	2.83464e+06	2.59181e+06	2.02034e+06	4.07444e+06	496829	635177	507648	536655	1.50415e+06	1.90476e+06	5.10342e+06	2.41738e+06	2.13122e+06	2.37011e+06
2486	539.152	7.28341	34	36.4205	1.03211e+07	49.8343	1.62786e+07	43.2459	1.66092e+07	2486	0.170795	C23H28N2O14	null		33.0033	32.7869	31.348	48.5437	1.3905e+07	9.66596e+06	3.63821e+06	1.22234e+07	9.10185e+06	8.53098e+06	2.35028e+06	3.13639e+06	8.74266e+06	7.0766e+06	1.99713e+07	2.21618e+07	1.85154e+07	2.31051e+07	7.2731e+06	6.54299e+06	7.16729e+06	1.51343e+07	1.38707e+07	1.0705e+07	1.89529e+07	2.75585e+06	3.25909e+06	2.45966e+06	2.5069e+06	8.00869e+06	8.34511e+06	2.08421e+07	1.02995e+07	9.1878e+06	1.03806e+07
2489	328.103	7.28315		36.4205	351888	49.8343	2.07558e+06	43.2459	1.63756e+06	2489	0.795547	C14H17NO8	null		33.0033	32.7869	31.348	48.5437	90305.9	39.2157	41.841	208833	43.6681	34.0136	42.3729	45.8716	68897.4	55842.2	1.61523e+06	1.59619e+06	238583	956329	147535	30.9598	40.1606	334389	514536	667771	2.43823e+06	46.2963	332346	515242	829938	444868	33.8983	158002	46812.9	40.9836	49.505
2491	505.146	7.2889	34	36.4205	8.38901e+06	49.8343	1.62356e+07	43.2459	1.55113e+07	2491	0.195671	C23H26N2O12	null		33.0033	32.7869	31.348	48.5437	1.14189e+07	8.04344e+06	3.19119e+06	1.05076e+07	7.51585e+06	7.36251e+06	2.11896e+06	2.71533e+06	7.37172e+06	5.48371e+06	1.57738e+07	1.80617e+07	1.36834e+07	1.85343e+07	5.37212e+06	4.64068e+06	5.37154e+06	1.11191e+07	1.02247e+07	7.97527e+06	1.59567e+07	2.2879e+06	2.75878e+06	2.20564e+06	2.4476e+06	6.21932e+06	7.48155e+06	1.90134e+07	8.16697e+06	7.80309e+06	8.50063e+06
2493	551.152	7.29111	34	41971	3.93287e+07	49.8343	1.41048e+08	43.2459	1.27498e+08	2493	0.117673	C24H26N2O13	Betalains		134157	32.7869	33646.3	48.5437	6.06608e+07	4.05107e+07	1.19151e+07	6.22819e+07	3.59357e+07	3.49983e+07	9.56476e+06	1.22688e+07	3.31497e+07	2.24618e+07	7.02782e+07	1.05959e+08	5.8545e+07	1.01531e+08	1.48543e+07	1.81699e+07	2.03867e+07	3.80669e+07	3.96822e+07	2.87427e+07	7.50683e+07	6.70088e+06	7.4906e+06	6.40068e+06	8.36455e+06	2.11264e+07	2.96949e+07	1.17139e+08	4.12004e+07	4.42123e+07	4.06122e+07
2497	170.47	7.20328		1.0709e+07	5.58374e+06	3.37523e+07	1.65002e+07	9.88303e+06	1.11882e+07						9.82863e+06	9.24508e+06	9.17643e+06	1.45859e+07	3.0974e+06	1.81592e+06	1.54107e+06	1.02602e+07	1.32739e+07	350443	1.02402e+06	488596	1.67237e+06	1.83571e+07	6.57577e+06	6.44991e+06	9.10987e+06	6.03457e+06	9.63857e+06	6.74475e+06	8.14295e+06	8.82875e+06	4.40973e+06	1.04993e+07	1.56725e+07	9.14705e+06	6.31314e+06	5.20099e+06	7.78933e+06	6.24099e+06	33.8983	48.0769	44.843	40.9836	49.505
2513	128.951	7.48657		3.05364e+07	2.07246e+07	7.78716e+07	4.60567e+07	3.76886e+07	3.59734e+07						2.90173e+07	2.61611e+07	2.55157e+07	4.14516e+07	1.68785e+07	1.2641e+07	1.28182e+07	3.27366e+07	4.59535e+07	9.26657e+06	1.00427e+07	1.06567e+07	1.56438e+07	4.2615e+07	2.40559e+07	2.22809e+07	2.86218e+07	2.52383e+07	28230500	2.00985e+07	2.27823e+07	2.48318e+07	3.48015e+07	2.60176e+07	3.63795e+07	2.84464e+07	2.20241e+07	1.91185e+07	2.98193e+07	2.35304e+07	5.57503e+06	6.77761e+06	6.56192e+06	5.56366e+06	7.30121e+06
2514	130.967	7.59948		1.24423e+07	8.21299e+06	3.20401e+07	1.94372e+07	1.52586e+07	1.47585e+07						1.18113e+07	1.08519e+07	1.03154e+07	1.67908e+07	6.64836e+06	4.99732e+06	5.03337e+06	1.29882e+07	1.84469e+07	3.68928e+06	3.88855e+06	4.22677e+06	6.08788e+06	1.73442e+07	9.58214e+06	9.01712e+06	1.1335e+07	9.9358e+06	1.1028e+07	7.76933e+06	9.12902e+06	9.93619e+06	1.40494e+07	1.04058e+07	1.46776e+07	1.11846e+07	8.37625e+06	7.552e+06	1.19194e+07	9.38643e+06	2.0999e+06	2.55161e+06	2.39521e+06	2.1249e+06	2.77641e+06
2515	148.977	7.26683		2.16987e+07	1.47122e+07	5.50983e+07	3.27217e+07	2.61174e+07	2.60627e+07	2515	0.0354282	CH6N2O2S	methanesulfonohydrazide		2.03231e+07	1.86659e+07	1.81431e+07	2.96626e+07	1.16324e+07	8765120	8.6835e+06	2.2823e+07	3.10633e+07	6.43103e+06	6.93105e+06	7.3738e+06	1.09134e+07	2.93776e+07	1.7404e+07	1.55467e+07	2.05648e+07	1.80375e+07	2.11154e+07	1.46745e+07	1.66059e+07	17741520	2.51637e+07	1.85508e+07	2.69731e+07	2.03993e+07	1.59727e+07	1.38294e+07	2.11307e+07	1.72121e+07	3.7036e+06	4.6539e+06	4.42658e+06	3.9434e+06	4.90536e+06
2516	149.956	7.69745		1.17183e+07	5.79764e+06	3.30006e+07	1.80275e+07	1.14135e+07	1.13516e+07						1.11675e+07	9.71924e+06	1.011e+07	1.58767e+07	3.28849e+06	1.95046e+06	1.69574e+06	1.07499e+07	1.51221e+07	1.14659e+06	793535	833823	1.67049e+06	2.02187e+07	6.50287e+06	7.04718e+06	8.36798e+06	6.07793e+06	8.53175e+06	6.40501e+06	7.55744e+06	8.89044e+06	1.16062e+07	1.02068e+07	1.34717e+07	9.2264e+06	5.49717e+06	4.87377e+06	7.98291e+06	5.80897e+06	33.8983	48.0769	44.843	40.9836	49.505
2517	158.962	7.2972		1.28711e+08	8.02373e+07	3.34949e+08	1.93775e+08	1.4781e+08	1.47383e+08	2517	0.120264	C2H4N2O2S	null		1.21642e+08	1.09809e+08	1.08369e+08	1.75023e+08	6.18434e+07	4.45581e+07	4.42821e+07	1.31607e+08	1.79447e+08	3.22154e+07	3.39854e+07	3.64897e+07	5.53018e+07	1.81831e+08	9.42873e+07	8.49091e+07	1.11758e+08	9.50779e+07	1.15334e+08	8.14314e+07	9.28992e+07	9.77755e+07	1.41501e+08	1.06331e+08	1.54853e+08	1.11039e+08	8.34094e+07	7.25861e+07	1.13142e+08	9.12488e+07	1.72752e+07	2.14507e+07	2.01369e+07	1.79515e+07	2.24486e+07
2518	169.978	7.6161		1.27317e+07	9.56969e+06	3.32971e+07	1.95272e+07	1.65994e+07	1.56899e+07	2518	0.123687	C3H5N3OS	5-Methylamino-1,3,4-thiadiazole-2-one		1.19598e+07	1.09656e+07	1.05407e+07	1.74606e+07	7.58453e+06	5.78003e+06	5.96153e+06	1.42235e+07	1.97908e+07	4.35761e+06	4.8676e+06	5.01851e+06	7.31626e+06	1.82445e+07	1.15355e+07	1.03539e+07	1.33331e+07	1.17242e+07	1.34654e+07	9.23486e+06	1.06596e+07	1.15007e+07	1.57751e+07	1.20068e+07	1.65741e+07	1.35231e+07	1.09093e+07	9064040	1.41569e+07	1.1121e+07	2.64502e+06	3.27526e+06	3.05326e+06	2.71723e+06	3.5496e+06
2519	171.993	7.68459		1.88975e+07	1.40217e+07	4.90797e+07	2.9423e+07	2.42173e+07	2.34839e+07						1.76141e+07	1.62704e+07	1.58604e+07	2.58449e+07	1.09697e+07	8.43663e+06	8.34602e+06	2.05056e+07	2.93464e+07	6.26461e+06	6.64826e+06	6.8981e+06	1.05183e+07	2.70459e+07	1.68261e+07	1.53535e+07	1.99752e+07	1.75071e+07	1.92101e+07	1.3497e+07	1.57006e+07	1.76304e+07	2.39422e+07	1.81567e+07	2.45264e+07	1.97881e+07	1.58475e+07	1.3326e+07	2.08962e+07	1.65607e+07	3.66994e+06	4.36025e+06	4.20671e+06	3.86508e+06	4.83687e+06
2520	176.972	7.26294		3.9268e+07	2.66981e+07	9.90238e+07	5.86566e+07	4.7077e+07	4.70549e+07	2520	0.146573	C2H6N2O3S	methylsulfonylurea		3.68624e+07	3.37241e+07	3.27078e+07	5.37775e+07	2.09816e+07	1.57221e+07	1.57795e+07	4.07236e+07	5.62553e+07	1.15664e+07	1.24734e+07	1.32673e+07	1.97844e+07	5.24649e+07	3.23943e+07	2.83909e+07	3.71946e+07	3.31403e+07	3.80911e+07	2.67525e+07	3.01997e+07	3.23212e+07	4.59332e+07	3.38573e+07	4.91686e+07	3.70351e+07	2.93399e+07	2.50237e+07	3.87059e+07	3.10795e+07	6.78433e+06	8.48001e+06	7.97295e+06	7.07051e+06	8.84497e+06
2521	186.957	7.28166		3.56557e+07	2.32278e+07	9.20176e+07	5.40609e+07	4.23842e+07	4.21439e+07	2521	0.108889	C3H4N2O3S	null		3.36237e+07	3.04681e+07	2.96795e+07	4.88514e+07	1.87549e+07	1.4001e+07	1.43589e+07	3.71439e+07	5.14773e+07	1.02281e+07	1.10795e+07	11855150	1.80069e+07	4.81188e+07	2.76425e+07	2.44711e+07	3.21014e+07	2.81764e+07	3.23004e+07	2.28587e+07	2.57726e+07	2.71101e+07	3.92629e+07	2.8812e+07	4.24379e+07	3.14319e+07	2.46159e+07	2.08687e+07	3.33461e+07	2.66248e+07	5.89889e+06	7.28532e+06	6.88173e+06	6.14943e+06	7.71103e+06
2522	199.988	7.67631		3.37224e+07	2.71542e+07	9.15167e+07	5.37884e+07	4.54938e+07	4.4459e+07	2522	0.161463	C4H7N3O2S	null		3.12566e+07	2.89787e+07	2.82327e+07	4.64216e+07	2.06374e+07	1.60168e+07	1.62255e+07	3.83506e+07	5.43665e+07	1.21918e+07	1.28988e+07	1.34727e+07	2.01958e+07	5.06743e+07	3.31355e+07	2.98868e+07	3.87728e+07	3.41129e+07	3.74153e+07	2.65264e+07	3.0561e+07	3.37562e+07	4.63809e+07	3.5181e+07	4.80891e+07	3.91924e+07	3.17346e+07	2.64415e+07	4.12374e+07	3.28113e+07	7.25795e+06	8.51332e+06	8.18934e+06	7.52709e+06	9.32103e+06
2523	275.889	7.61682		1.72274e+07	8.12609e+06	4.23815e+07	2.57217e+07	1.68863e+07	1.51919e+07						1.67559e+07	1.43082e+07	1.44362e+07	2.34092e+07	4.66359e+06	2.6519e+06	2.36667e+06	1.40517e+07	1.97308e+07	1.61398e+06	1.52029e+06	1.48272e+06	2.47252e+06	2.55404e+07	9.26675e+06	9.83825e+06	1.25667e+07	9.08507e+06	1.35297e+07	9.62209e+06	1.17451e+07	1.3554e+07	1.69025e+07	1.47962e+07	1.90576e+07	1.18451e+07	7.49496e+06	6.68453e+06	1.03116e+07	7.63986e+06	33.8983	48.0769	44.843	40.9836	49.505
2524	303.884	7.63082		4.34968e+07	2.0271e+07	1.08636e+08	6.4501e+07	4.20044e+07	3.79956e+07						4.20455e+07	3.65913e+07	3.65471e+07	5.88034e+07	1.13694e+07	6.58434e+06	5.98193e+06	3.53467e+07	5.09288e+07	3.96717e+06	3.78774e+06	3.68648e+06	6.32509e+06	6.39769e+07	2.32237e+07	2.4031e+07	3.10099e+07	2.25195e+07	3.37131e+07	2.32627e+07	2.90928e+07	3.35037e+07	4.1672e+07	3.63751e+07	4.81157e+07	2.92994e+07	1.88791e+07	1.66529e+07	2.61408e+07	1.9226e+07	33.8983	48.0769	44.843	40.9836	49.505
2526	94.0457	7.63675	54	7.39735e+06	8.00752e+06	1.25167e+07	8.6841e+06	6.21192e+06	7.26489e+06						6.93709e+06	6.25227e+06	6.14623e+06	1.02538e+07	1.01328e+07	8.37235e+06	9.13589e+06	6.86011e+06	2.75116e+06	4.16073e+06	7.85837e+06	1.06904e+07	7.11259e+06	3.18389e+06	7.43734e+06	4.45195e+06	9.52249e+06	6.8178e+06	1.49466e+07	4.12762e+06	1.39537e+06	1.27889e+07	9.95941e+06	4.6263e+06	1.17539e+07	8.26452e+06	8.91255e+06	7.71164e+06	8.19601e+06	7.88976e+06	6.63035e+06	1.06925e+07	8.5126e+06	8.88986e+06	1.22656e+07
2529	161.108	7.44804	58	579672	677682	1.74216e+06	792809	3.00535e+06	708547	2529	N/A	C6H17N3OP	null		480287	733631	289583	815185	426567	374220	375844	514371	538348	1.26319e+06	720484	797086	400305	455075	527007	592416	599639	664383	518352	656528	779390	536826	713975	987365	1.37329e+06	678405	903970	632994	733442	536533	627146	770021	733784	729494	1.03924e+06
2531	144.081	7.44746	58	2.14589e+06	2.37233e+06	5.90595e+06	2.72791e+06	9.16889e+06	2.53395e+06	2531	0.329042	C10H11NO	bmse000473		1.81348e+06	2.51394e+06	1.13602e+06	3.1201e+06	1.53476e+06	1428754	1.48891e+06	1.79342e+06	2.03352e+06	4.60354e+06	2.65558e+06	2.7063e+06	1.52836e+06	1.68542e+06	1.91137e+06	2.04749e+06	2.32792e+06	2.33782e+06	1.83286e+06	2.32186e+06	2.49615e+06	1.88808e+06	2.45144e+06	3.70152e+06	4.73285e+06	2.33822e+06	2.74821e+06	2.28088e+06	2.45388e+06	1.80784e+06	2.09934e+06	2.37069e+06	2.54847e+06	2.32857e+06	3.68987e+06
2533	181.05	7.4598	31	1.07104e+06	2.08801e+06	1.82019e+06	820769	1.04069e+06	1.59044e+06	2533	0.599604	C9H8O4	Caffeate		442023	2.01018e+06	780537	1.05144e+06	305323	1.29605e+06	1.8892e+06	457497	1.85694e+06	1.64306e+06	3.81401e+06	4.00033e+06	1.34527e+06	2.28601e+06	1.0103e+06	2.08364e+06	2.50889e+06	2.41332e+06	1.15181e+06	3.12663e+06	2.78354e+06	2.74817e+06	3.19447e+06	1.83797e+06	2.07584e+06	2.91285e+06	916878	1.76919e+06	1.75372e+06	2.52047e+06	1.58214e+06	3.52765e+06	3.137e+06	2.2097e+06	1.21137e+06
2534	454.02	7.45946		2.42857e+06	2.86852e+06	5.88198e+06	2.02706e+06	2.09822e+06	3.45458e+06						971923	4.11013e+06	1.86978e+06	2.76245e+06	342521	1.32277e+06	1.89193e+06	1.36419e+06	4.95315e+06	1.59479e+06	2.39446e+06	2.54704e+06	2.0435e+06	4.8327e+06	1.939e+06	3.63894e+06	4.39552e+06	4.2357e+06	2.2118e+06	4.78743e+06	4.28112e+06	3.87495e+06	6.4195e+06	3.40651e+06	4.64792e+06	5.26757e+06	1.77744e+06	2.80564e+06	4.05815e+06	4.33879e+06	952209	1.4945e+06	1.36431e+06	1.08473e+06	704107
2535	355.103	7.45883	31	2.20049e+07	4.84195e+07	3.35425e+07	1.34742e+07	1.98225e+07	3.24594e+07	2535	0.264206	C16H18O9	Heriguard		6.50253e+06	4.47544e+07	1.6103e+07	2.06595e+07	4.0701e+06	2.2574e+07	4.15928e+07	6.81077e+06	3.31976e+07	3.97206e+07	1.03822e+08	1.05989e+08	3.21033e+07	4.40607e+07	2.00259e+07	4.85076e+07	5.48819e+07	5.55964e+07	2.30541e+07	8.05949e+07	6.64262e+07	6.01507e+07	7.02217e+07	3.58937e+07	4.2196e+07	6.86276e+07	1.63722e+07	3.65397e+07	3.74416e+07	5.79993e+07	4.12504e+07	9.51928e+07	8.43619e+07	5.57011e+07	2.63853e+07
2536	163.039	7.45927	31	2.20921e+07	4.80292e+07	3.55377e+07	1.45085e+07	1.99356e+07	3.3445e+07	2536	0.534098	C9H8O4	Caffeate		6.67331e+06	4.39047e+07	1.64893e+07	2.13011e+07	4.33559e+06	2.26221e+07	3.98641e+07	7.57512e+06	3.46673e+07	3.81378e+07	9.87381e+07	1.00829e+08	3.18489e+07	4.54018e+07	2.10748e+07	4.9718e+07	5.6207e+07	5.60776e+07	2.40824e+07	7.98896e+07	6.59372e+07	6.04114e+07	6.92847e+07	3.75148e+07	4.39958e+07	6.81262e+07	1.71518e+07	3.66478e+07	3.84735e+07	5.80037e+07	4.04626e+07	9.05387e+07	8.10704e+07	5.47782e+07	2.63751e+07
2537	377.085	7.45883	31	2.45122e+06	6.61413e+06	4.21227e+06	2.03209e+06	2.60341e+06	4.26014e+06	2537	0.316625	C16H18O9	Heriguard		875665	4.27735e+06	1.95199e+06	2.69988e+06	905036	3.97957e+06	6.31112e+06	1.04843e+06	4.16204e+06	5.76163e+06	1.1295e+07	1.1811e+07	4.96847e+06	4.9596e+06	4.00469e+06	6.49135e+06	7.80336e+06	7.56947e+06	4.54075e+06	7.90601e+06	8.1639e+06	8.77134e+06	8.50047e+06	5.35685e+06	6.14918e+06	9.0027e+06	3.59441e+06	5.78861e+06	5.82604e+06	7.23183e+06	6.51182e+06	1.15962e+07	1.09313e+07	8558775	5.47287e+06
2538	180.102	7.46149	61	86722.5	153828	606631	3.71915e+06	2.14132e+07	1.12382e+06	2538	0.535849	C10H13NO2	N-Acetyltyramine		114082	32.7869	232727	48.5437	43.29	40102.2	105532	69760.7	50025.4	66086.6	60260.3	189966	76084.7	185283	265250	358488	95641	51290.3	135851	609590	198822	52.6316	45.8716	126605	233894	159441	241982	94585.2	88999	165171	179991	408505	198971	147885	205269
2539	364.137	7.46277	61	11614.9	27392	81417.7	1.33435e+06	4.61423e+06	352598						33.0033	32.7869	46345.4	48.5437	43.29	39.2157	41.841	32.4675	43.6681	34.0136	42.3729	45.8716	39.2157	43.6681	62258.6	127102	49.7512	44.6429	53.7634	150561	40.1606	52.6316	45.8716	42.5532	50.2513	46.2963	67375.2	37.7358	43.8596	33130.6	105836	103557	69754	40.9836	93385.3
2540	121.065	7.46443		1.65153e+06	2.44386e+06	4.6843e+06	3.75454e+06	8.86841e+06	3.10646e+06						1.49687e+06	1.48128e+06	1.42221e+06	2.20576e+06	2.778e+06	2.40462e+06	2.34266e+06	1.86986e+06	2.40975e+06	1.91458e+06	2.37919e+06	2.63792e+06	2.20132e+06	2.56929e+06	2.74487e+06	2.40209e+06	2.85138e+06	2.54246e+06	2.8726e+06	1.75277e+06	2.2058e+06	2.8036e+06	2.53143e+06	2.29182e+06	2.61616e+06	2.52095e+06	2.46329e+06	1910356	2.12471e+06	1.96192e+06	2.38059e+06	3.22642e+06	2.77969e+06	2.40319e+06	2.88674e+06
2542	342.155	7.46274	61	36.4205	6048.16	93652.5	944746	5.44608e+06	261418	2542	0.17264	C16H23NO7	null		33.0033	32.7869	31.348	48.5437	43.29	39.2157	41.841	32.4675	43.6681	34.0136	42.3729	45.8716	39.2157	43.6681	48.0769	41.1523	49.7512	44.6429	53.7634	146631	40.1606	52.6316	45.8716	42.5532	50.2513	46.2963	48.0769	37.7358	43.8596	38.7597	33.8983	45609.3	44.843	40.9836	49.505
2552	146.962	7.46774		1.04156e+07	7.08089e+06	2.55525e+07	1.53377e+07	1.25655e+07	1.25397e+07	2552	0.0471066	CH4N2O2S	(E)-amino(sulfinoimino)methane		9.83486e+06	9.02458e+06	8.63512e+06	1.41678e+07	5.6358e+06	4.30059e+06	4.41859e+06	1.09214e+07	1.50679e+07	3.2219e+06	3.4345e+06	3.65708e+06	5.44925e+06	1.39851e+07	8.39529e+06	7.53892e+06	9.92877e+06	8.6527e+06	9.85799e+06	6.84882e+06	8.00426e+06	8.56552e+06	1.19513e+07	8.89664e+06	1.23712e+07	9.66664e+06	7.72508e+06	6.51483e+06	1.03229e+07	8.1008e+06	1.96741e+06	2.33537e+06	2.24547e+06	1.99353e+06	2.5439e+06
2560	102.034	7.62039	54	6.82898e+06	6.67648e+06	1.09051e+07	7.36452e+06	6.69089e+06	6.38446e+06						6.33379e+06	5.69019e+06	5.70705e+06	9.58489e+06	6.53251e+06	7.88695e+06	8.34434e+06	6.1247e+06	8.32248e+06	4.66241e+06	8.34933e+06	7.96666e+06	7.34061e+06	2.04886e+06	6.41072e+06	3.40819e+06	8.84319e+06	5.44566e+06	1.08306e+07	4.96499e+06	3.51052e+06	1.06207e+07	7.87144e+06	6.21639e+06	9.02525e+06	6.60947e+06	7.80254e+06	6.51656e+06	3.1966e+06	6.52785e+06	957421	7.79797e+06	6.225e+06	7.67235e+06	7.27858e+06
2566	170.47	7.66516		1.16728e+07	6.24034e+06	3.26169e+07	1.7846e+07	1.19093e+07	1.16276e+07						1.11577e+07	1.00277e+07	9.95107e+06	1.55546e+07	3.3311e+06	2.0764e+06	1.76394e+06	1.07086e+07	1.52461e+07	1.20629e+06	296212	859861	1.76945e+06	2.01913e+07	6.9808e+06	7.2782e+06	9.61956e+06	6.53231e+06	9.62935e+06	7.24799e+06	8.24907e+06	1.00153e+07	1.29986e+07	1.1509e+07	1.47496e+07	9.97675e+06	6.31869e+06	5.43685e+06	9.11763e+06	6.58154e+06	33.8983	48.0769	44.843	40.9836	49.505
2591	265.155	7.61963		480596	488301	577509	65316.9	2.2826e+06	121319	2591	0.491264	C14H20N2O3	Subaphyllin		147756	1.38746e+06	90833.6	296333	88412.1	39.2157	59886.5	32.4675	316287	166815	1.68322e+06	1.22003e+06	95138.1	153370	48.0769	172453	49.7512	63090.3	75719.9	370273	754134	55281.9	492093	359605	358209	343418	479524	406083	999848	420165	1.22417e+06	829214	895505	1.58927e+06	1.95419e+06
2593	99.5128	7.67932		2.0523e+07	1.12273e+07	2.31739e+07	2.7183e+07	1.6719e+07	1.6002e+07						2.12563e+07	1.71153e+07	1.65253e+07	2.71952e+07	1.85026e+07	1.49681e+07	1.37942e+07	1.5889e+07	2.05942e+07	1.08086e+07	1.22642e+07	1.41774e+07	1.39652e+07	2.20373e+07	7.86685e+06	7.53201e+06	9.49097e+06	7.75343e+06	9.17359e+06	5.63727e+06	7.08085e+06	7.76251e+06	8.80544e+06	8.09952e+06	1.05015e+07	7.20533e+06	5.20284e+06	4.84275e+06	9.758e+06	5.27482e+06	1.07315e+07	1.4898e+07	1.44012e+07	1.26079e+07	1.52857e+07
2594	111.021	7.70185		2.62757e+07	1.46705e+07	2.92696e+07	3.39992e+07	2.16956e+07	2.02962e+07						2.79785e+07	2.13771e+07	2.09238e+07	3.48232e+07	2.48699e+07	1.94854e+07	1.83071e+07	1.98107e+07	2.60242e+07	1.37898e+07	1.64641e+07	1.90117e+07	1.91299e+07	2.79608e+07	1.00324e+07	9.83031e+06	1.24521e+07	9.79215e+06	1.23813e+07	7.2833e+06	9.62173e+06	1.08579e+07	1.12797e+07	1.02521e+07	1.36353e+07	9.64039e+06	6.59818e+06	6.41836e+06	13414600	6.84799e+06	1.37132e+07	1.93079e+07	1.84375e+07	1.66589e+07	2.03214e+07
2595	112.018	7.68964		1.0631e+07	5.80489e+06	1.15924e+07	1.36078e+07	8.62477e+06	8.01668e+06						1.13543e+07	8.66176e+06	8.48203e+06	1.40261e+07	1.00463e+07	7.86838e+06	7.16514e+06	7.9179e+06	1.02155e+07	5.58611e+06	6.75094e+06	7.67415e+06	7.69652e+06	1.10425e+07	3.92341e+06	3.91567e+06	5.08567e+06	3.95601e+06	5.11847e+06	2.94067e+06	3.8643e+06	4.4089e+06	4.61639e+06	4.17537e+06	5.45611e+06	3.85146e+06	1.28547e+06	1.50919e+06	5.335e+06	2.66897e+06	5.44609e+06	7.6611e+06	7.64221e+06	6.57571e+06	7.90776e+06
2596	135.946	7.54912		3.68716e+06	2.29445e+06	9.18387e+06	5.61594e+06	4.13284e+06	4.18901e+06						3.52919e+06	3.06752e+06	3.03014e+06	5.1218e+06	1.8594e+06	1.49741e+06	1.42309e+06	3.92145e+06	5.30681e+06	1.01058e+06	1.10341e+06	851120	1.76742e+06	4.88215e+06	2.83569e+06	2.6059e+06	3.27857e+06	2.98008e+06	3.26989e+06	2.29926e+06	2.63186e+06	2.90705e+06	4.02384e+06	2.95949e+06	4.28585e+06	3.30258e+06	2.51789e+06	2.18909e+06	3.58654e+06	2.63205e+06	458645	488885	232175	44702.7	125628
2597	255.376	7.63349		4.54291e+06	1.32728e+06	5.53096e+06	6.24333e+06	4.39742e+06	2.77084e+06						4.54933e+06	3.66692e+06	3.7451e+06	6.21028e+06	196755	41974.3	39259.3	2.09849e+06	3.07606e+06	34.0136	42.3729	45.8716	91314.5	3.62159e+06	2.08779e+06	2.19158e+06	3.17888e+06	2.32443e+06	3.25195e+06	661658	2.65718e+06	3.3277e+06	2.91658e+06	2.85913e+06	3.51941e+06	1.09848e+06	708336	269599	1.57251e+06	681941	33.8983	48.0769	44.843	40.9836	49.505
2598	258.887	7.69942		1.969e+06	933876	2.5644e+06	1.66312e+06	1.55149e+06	3.15926e+06						1.37367e+06	1.49579e+06	2.01397e+06	2.99258e+06	43.29	39.2157	41.841	998154	742941	34.0136	42.3729	45.8716	412770	6.96711e+06	2.14507e+06	915913	1.55846e+06	853724	2.08989e+06	1.88458e+06	1.06191e+06	1.01206e+06	1.62957e+06	1.72478e+06	2.88425e+06	1.0157e+06	48.0769	526899	879400	580284	33.8983	48.0769	44.843	40.9836	49.505
2599	266.884	7.69387		7.36922e+06	2.27602e+06	8.67837e+06	1.01163e+07	6.80938e+06	4.51031e+06						7.30986e+06	5.9061e+06	5.91964e+06	1.03413e+07	1.4786e+06	328461	173998	3.17702e+06	4.88606e+06	44474.6	42.3729	45.8716	506376	5.85776e+06	3.00299e+06	3.38361e+06	4.73107e+06	3.50758e+06	5.52159e+06	3.44513e+06	4.13433e+06	5.2344e+06	4.53813e+06	4.48413e+06	5.2945e+06	1.6393e+06	1.6194e+06	1.72607e+06	2.42218e+06	1.69523e+06	33.8983	48.0769	44.843	40.9836	49.505
2600	286.882	7.64367		245904	112531	213412	271718	81766.5	812987						45339.5	62273.6	142824	733180	43.29	39.2157	41.841	32.4675	43.6681	34.0136	42.3729	45.8716	39.2157	2.32793e+06	290623	41.1523	46604.4	44.6429	182035	134259	36766.7	52.6316	178622	85780.8	317402	46.2963	48.0769	37.7358	43.8596	38.7597	33.8983	48.0769	44.843	40.9836	49.505
2601	292.376	7.61384		1.43409e+07	4.78193e+06	1.79039e+07	2.01214e+07	1.34394e+07	9.30092e+06						1.39688e+07	1.17511e+07	1.17085e+07	1.99353e+07	3.00535e+06	1.47883e+06	1.36946e+06	6.40081e+06	9.74944e+06	147443	1.0595e+06	1137550	1.70801e+06	1.15745e+07	6.10433e+06	6.75112e+06	9.74697e+06	7.22055e+06	1.14487e+07	7.12195e+06	8.57619e+06	1.06714e+07	9.31851e+06	8.99897e+06	1.11056e+07	3.54052e+06	3.21089e+06	3.27022e+06	4.84357e+06	3.46121e+06	33.8983	48.0769	44.843	40.9836	49.505
2602	301.889	7.65432		4.65296e+06	2.24499e+06	1.22749e+07	7.06722e+06	4.49515e+06	4.53248e+06						4.36046e+06	3.96219e+06	3.91473e+06	6.37447e+06	1.27523e+06	732501	370407	4.2093e+06	5.85013e+06	44775.7	42.3729	45.8716	451859	7.45429e+06	2.57493e+06	2.78077e+06	3.43482e+06	2.55674e+06	3.63402e+06	2.62142e+06	3.15972e+06	3.63147e+06	4.73303e+06	3.96898e+06	5.44484e+06	3.53915e+06	2.13524e+06	1.88997e+06	3.15273e+06	2.19302e+06	33.8983	48.0769	44.843	40.9836	49.505
2603	370.836	7.71846		142144	103406	798326	227300	93001.9	631426						33.0033	86551.4	186767	295223	43.29	39.2157	41.841	32.4675	43.6681	34.0136	42.3729	45.8716	39.2157	2.49149e+06	41671.8	41.1523	49.7512	44.6429	46321.5	240966	40.1606	52.6316	91225.3	49833.4	346437	46.2963	48.0769	37.7358	43.8596	38.7597	33.8983	48.0769	44.843	40.9836	49.505
2606	131.534	7.85361		7.89939e+06	6.12225e+06	9.45282e+06	1.03318e+07	4.60894e+06	6.50685e+06						1.33473e+07	3.64365e+06	2.47725e+06	1.21293e+07	1.57182e+07	3.36277e+06	1.55553e+06	7.32937e+06	3.23458e+06	3.01443e+06	1.08121e+07	1.75211e+06	1.29922e+07	1.08512e+07	6.2279e+06	4.59557e+06	6.84657e+06	4.62942e+06	5.39752e+06	3.81127e+06	5.74279e+06	1.19698e+06	6.36629e+06	1.08086e+06	8.52307e+06	5.12335e+06	532705	847562	5.55094e+06	3.59517e+06	5.22685e+06	1.45935e+07	1.2122e+07	1.05613e+07	7.45974e+06
2607	264.381	7.56838		4.78048e+06	1.5368e+06	5.69752e+06	6.79168e+06	4.49373e+06	3.041e+06						4.74703e+06	3.91255e+06	3.80076e+06	6.6616e+06	912395	39.2157	57720.8	1.9985e+06	3.05943e+06	34.0136	42.3729	45.8716	135946	3.91377e+06	2.11524e+06	2.29882e+06	3.35433e+06	2.52332e+06	4.052e+06	2.46125e+06	2.96731e+06	3.78269e+06	3.23454e+06	3.2289e+06	3.77834e+06	1.12848e+06	274880	1.20006e+06	1.55367e+06	1.14545e+06	33.8983	48.0769	44.843	40.9836	49.505
2617	190.983	7.64347		4.12248e+06	3.86447e+06	1.99955e+07	9.06199e+06	5.6397e+06	7.34991e+06						3.83925e+06	1.42571e+06	1.59962e+06	9.62533e+06	1.54684e+06	191143	302205	5.78383e+06	1.02427e+07	198710	145181	194112	571111	1.33971e+07	3.82249e+06	5.38361e+06	4.96217e+06	4.66429e+06	7.54999e+06	5.20487e+06	6.35719e+06	7.52914e+06	9.58538e+06	8.14902e+06	2.30101e+06	5.90177e+06	4.63977e+06	3.29322e+06	6.92873e+06	4.81729e+06	33.8983	48.0769	44.843	40.9836	49.505
2620	122.548	7.42062		2.93883e+06	2.90459e+06	5.32116e+06	5.07502e+06	4.50124e+06	3.84471e+06						3.9311e+06	1.24229e+06	834013	5.74792e+06	1.68149e+06	2.40647e+06	1.01499e+06	4.29854e+06	7.5252e+06	2.55536e+06	1.131e+07	3.51938e+06	2.73086e+06	5.80579e+06	2.39054e+06	3.49235e+06	3.70331e+06	2.3712e+06	2.1873e+06	1.73832e+06	1.73205e+06	1.39547e+06	1.81779e+06	2.19769e+06	3.56316e+06	1.72212e+06	2.70331e+06	1.18377e+06	3.06196e+06	1.53143e+06	1.56445e+06	4.42398e+06	2.36638e+06	1.20231e+06	1.87569e+06
2641	166.05	7.79154	66	36.4205	2.33034e+06	49.8343	6.54957e+06	43.2459	6.21679e+06	2641	0.132644	C8H9NO4	bmse000930		33.0033	32.7869	31.348	48.5437	3.15335e+06	2.14179e+06	795794	3.34535e+06	2.09041e+06	1.84999e+06	500737	742180	1.8995e+06	1.58615e+06	4.60176e+06	5.576e+06	4.0536e+06	5.57167e+06	1.46777e+06	1.2157e+06	1.45857e+06	2.75033e+06	2.82039e+06	2.1003e+06	4.67427e+06	585060	644683	553725	588364	1.64009e+06	1.84143e+06	5.36309e+06	2.30842e+06	2.06632e+06	2.26689e+06
2644	212.056	7.78911	66	36.4205	5.07494e+06	49.8343	1.95402e+07	43.2459	1.84482e+07	2644	0.145388	C9H11NO6	null		33.0033	32.7869	31.348	48.5437	6.6513e+06	4.52124e+06	1.26005e+06	9.80137e+06	3.95046e+06	3.68599e+06	973405	1.29397e+06	3.69984e+06	2.69565e+06	8.88283e+06	1.77294e+07	7.77073e+06	1.32616e+07	2.02133e+06	2.31652e+06	2.72787e+06	5.02569e+06	5.35082e+06	3.69029e+06	9.49274e+06	853096	926582	773156	957007	2.83808e+06	3.31495e+06	1.70794e+07	4.86519e+06	4.7725e+06	4.47613e+06
2662	102.034	7.89154	54	6.35385e+06	6.77421e+06	1.02472e+07	7.8857e+06	7.11637e+06	7.69515e+06						5.54642e+06	6.45529e+06	3.71024e+06	9.70346e+06	9.40833e+06	4.80363e+06	5.04062e+06	4.5614e+06	9.54891e+06	1.82528e+06	4.44249e+06	1.09359e+07	8.82054e+06	8802700	7.27001e+06	4.06772e+06	5.78056e+06	8.32095e+06	4.73862e+06	5.08098e+06	2.67918e+06	8.33418e+06	9.43683e+06	6.06518e+06	1.0376e+07	1.04784e+07	1.09378e+07	5.03208e+06	2.93788e+06	7.31259e+06	4.33564e+06	1.13623e+07	7.93037e+06	3.63548e+06	8.15752e+06
2669	298.097	7.8715		1.38827e+06	2.21618e+06	5.77644e+06	1.06341e+06	2.18598e+06	2.46792e+06	2669	0.617862	C11H15N5O3S	Vitamin L2		508803	2.75455e+06	512012	1.77773e+06	875309	872065	451112	778452	1.71146e+06	1.30004e+06	1.25556e+06	1.9545e+06	1.08999e+06	1.1161e+06	1.00514e+06	3.6349e+06	2.88183e+06	5.01781e+06	2.09586e+06	2.32684e+06	3.56752e+06	2.46252e+06	3.03559e+06	1.83473e+06	3.40631e+06	2.94447e+06	1.55184e+06	2.98621e+06	5.16811e+06	3.57856e+06	851766	2.21004e+06	2.08729e+06	2.7012e+06	2.49393e+06
2671	128.951	7.84266		3.05129e+07	2.15131e+07	7.29588e+07	4.83472e+07	3.57336e+07	3.85498e+07						2.88597e+07	2.68936e+07	2.46984e+07	4.15997e+07	1.70774e+07	1.29945e+07	1.29669e+07	3.23411e+07	4.56894e+07	9.63178e+06	1.05995e+07	1.1693e+07	1.58689e+07	4.33572e+07	2.42063e+07	2.46796e+07	2.98973e+07	2.63545e+07	2.86082e+07	2.02681e+07	2.41153e+07	2.66022e+07	3.43608e+07	2.68919e+07	4.30077e+07	2.97958e+07	2.15654e+07	1.90098e+07	3.28169e+07	2.45803e+07	5.75732e+06	7.35737e+06	6.9812e+06	5.82295e+06	7.28197e+06
2672	130.967	7.83478		1.25548e+07	8.52343e+06	3.04257e+07	2.03439e+07	1.45677e+07	1.58274e+07	2672	0.0922544	CH4N2OS	sulfinylmethanediamine		1.1936e+07	1.10246e+07	1.00767e+07	1.71818e+07	6.72111e+06	5.14264e+06	4.92789e+06	1.2839e+07	1.84641e+07	3.80329e+06	3.94135e+06	4.42772e+06	6.16331e+06	1.77413e+07	9.61842e+06	9.76079e+06	1.1863e+07	1.03798e+07	1.11266e+07	7.96454e+06	9.67115e+06	1.05527e+07	1.38758e+07	1.06737e+07	1.7557e+07	1.18934e+07	8.41618e+06	7.39641e+06	1.32886e+07	9.71706e+06	2.21247e+06	2.69684e+06	2.58221e+06	2.226e+06	2.70366e+06
2673	146.962	7.80917		1.02446e+07	7.21663e+06	2.36947e+07	1.58437e+07	1.17846e+07	1.27873e+07	2673	0.0502049	CH4N2O2S	null		9.68472e+06	9.17991e+06	8.33885e+06	1.37747e+07	5.72724e+06	4.38564e+06	4.37812e+06	1.06698e+07	1.48656e+07	3.21104e+06	3.65648e+06	3.81199e+06	5.41695e+06	1.39375e+07	8.28095e+06	8.21013e+06	1.0146e+07	9.00378e+06	9.52809e+06	6.79835e+06	8.29976e+06	8.96424e+06	1.16492e+07	9.03029e+06	1.41924e+07	1.00191e+07	7.33825e+06	6.46488e+06	11274000	8.30984e+06	1.97469e+06	2.46955e+06	2.35569e+06	2.01857e+06	2.43595e+06
2674	148.977	7.81417		2.11971e+07	1.4783e+07	4.96969e+07	3.32197e+07	2.42225e+07	2.63269e+07	2674	0.0343318	CH6N2O2S	methanesulfonohydrazide		1.9927e+07	1.86883e+07	1.73009e+07	2.88723e+07	1.17324e+07	8.90973e+06	8.60654e+06	2.15285e+07	3.0631e+07	6.54229e+06	7.0074e+06	7.73032e+06	1.08259e+07	2.93316e+07	1.6755e+07	1.68705e+07	2.07805e+07	1.83461e+07	2.00263e+07	1.4117e+07	1.68331e+07	1.88172e+07	2.40411e+07	1.88194e+07	2.97355e+07	2.07331e+07	1.51191e+07	1.33428e+07	2.27874e+07	1.70957e+07	3.78777e+06	4.76128e+06	4.56891e+06	3.88343e+06	4.83564e+06
2675	149.956	7.90858		1.22434e+07	6.44943e+06	3.19339e+07	1.98243e+07	1.15643e+07	1.31876e+07						1.16908e+07	1.0645e+07	1.02615e+07	1.63762e+07	3.61629e+06	2.13781e+06	1.86205e+06	1.13351e+07	1.61923e+07	1.25786e+06	789467	1.23464e+06	1.86674e+06	2.15772e+07	6.8609e+06	7.9077e+06	9.45626e+06	6.93827e+06	9.3525e+06	6.86638e+06	8.59413e+06	1.03812e+07	1.26854e+07	1.09344e+07	1.78617e+07	9.99119e+06	5.65074e+06	5.12104e+06	9.35332e+06	6.55695e+06	33.8983	48.0769	44.843	40.9836	49.505
2676	158.962	7.84118		1.28322e+08	8.30167e+07	3.073e+08	2.03582e+08	1.41747e+08	1.55399e+08	2676	0.140993	C2H4N2O2S	N-cyanomethanesulfonamide		1.22124e+08	1.12768e+08	1.04836e+08	1.73559e+08	6.29649e+07	4.67864e+07	4.51866e+07	1.28705e+08	1.84504e+08	3.34595e+07	3.56955e+07	3.87523e+07	5.58347e+07	1.87139e+08	9.21619e+07	9.46002e+07	1.15843e+08	9.96299e+07	1.12545e+08	7.95955e+07	9.58356e+07	1.07164e+08	1.39188e+08	1.10499e+08	1.76529e+08	1.17967e+08	8.21412e+07	7.20308e+07	1.27178e+08	9.30514e+07	1.77076e+07	2.25123e+07	2.12792e+07	1.80996e+07	2.2305e+07
2678	170.47	7.89981		1.2352e+07	7.04913e+06	3.23459e+07	1.9897e+07	1.20908e+07	1.40553e+07						1.18919e+07	1.08431e+07	1.04795e+07	1.61934e+07	3.69631e+06	1.461e+06	1.92046e+06	1.1231e+07	1.64651e+07	1.34574e+06	1.25695e+06	1.02254e+06	1.94503e+06	2.15959e+07	7.89447e+06	7.86838e+06	1.06241e+07	7.80012e+06	1.09697e+07	8.0782e+06	9.4003e+06	1.15676e+07	1.44576e+07	1.24975e+07	2.04684e+07	1.13986e+07	6.45298e+06	6.0255e+06	1.05582e+07	7.57038e+06	33.8983	48.0769	44.843	40.9836	49.505
2679	171.993	7.90937		1.93496e+07	1.49011e+07	4.81334e+07	3.14463e+07	2.37563e+07	2.58021e+07	2679	0.225225	C3H7N3OS	null		1.8132e+07	1.71129e+07	1.60076e+07	2.6146e+07	1.13486e+07	8.92907e+06	8.72441e+06	2.08992e+07	3.01139e+07	6.57664e+06	7.01583e+06	7.70079e+06	1.1082e+07	2.82544e+07	1.73253e+07	1.68365e+07	2.12905e+07	1.84325e+07	2.01667e+07	1.41193e+07	1.69251e+07	1.89431e+07	2.45026e+07	1.91562e+07	2.95803e+07	2.11516e+07	1.60165e+07	1.37962e+07	2.34495e+07	1.79538e+07	3.92734e+06	4.77148e+06	4.56561e+06	4.05238e+06	4.90916e+06
2680	176.972	7.84194		3.83497e+07	2.69093e+07	8.96873e+07	5.97152e+07	4.38136e+07	4.75703e+07	2680	0.125582	C2H6N2O3S	methylsulfonylurea		3.59316e+07	3.39745e+07	3.14696e+07	5.20229e+07	2.09425e+07	1.59994e+07	1.58566e+07	3.93714e+07	5.6253e+07	1.14895e+07	1.27098e+07	1.37222e+07	1.96871e+07	5.29746e+07	3.07235e+07	3.06813e+07	3.7843e+07	3.31027e+07	3.6412e+07	2.57107e+07	3.06514e+07	3.39433e+07	4.40482e+07	3.43979e+07	5.39936e+07	3.7911e+07	2.80756e+07	2.4469e+07	4.20483e+07	3.11534e+07	6.92105e+06	8.60205e+06	8.09487e+06	7.03026e+06	8.63814e+06
2681	186.957	7.85448		3.50013e+07	2.37277e+07	8.35102e+07	5.56396e+07	3.97451e+07	4.34681e+07	2681	0.166454	C3H4N2O3S	2-hydroxyimino-2-methylsulfonylacetonitrile		3.31018e+07	3.06246e+07	2.87791e+07	4.74996e+07	1.90909e+07	1.42866e+07	1.42487e+07	3.64816e+07	5.23238e+07	1.05149e+07	1.13318e+07	1.23205e+07	1.76788e+07	4.92618e+07	2.65556e+07	2.69263e+07	3.26831e+07	28934625	3.12192e+07	2.22574e+07	2.62684e+07	2.86223e+07	3.81394e+07	2.99012e+07	4.80177e+07	3.30456e+07	2.39784e+07	2.06564e+07	3.66256e+07	2.67674e+07	6.02646e+06	7.61877e+06	7.25789e+06	6.10761e+06	7.5871e+06
2682	199.988	7.93007		3.49422e+07	2.90385e+07	9.06702e+07	5.76502e+07	4.49181e+07	4.88253e+07	2682	0.0833442	C4H7N3O2S	null		3.21511e+07	3.07145e+07	2.89734e+07	4.79298e+07	2.16762e+07	1.66079e+07	1.72607e+07	3.96274e+07	5.57393e+07	1.27818e+07	1.38314e+07	1.47913e+07	2.14272e+07	5.35224e+07	3.46804e+07	3.33159e+07	4.14102e+07	3.62741e+07	3.98012e+07	2.79871e+07	3.29069e+07	3.69012e+07	4.7349e+07	3.77301e+07	5.7678e+07	4.15491e+07	3.20855e+07	2.76555e+07	4.65094e+07	3.56018e+07	7.76297e+06	9.39003e+06	9.01625e+06	7.96776e+06	9.7394e+06
2683	275.889	7.92399		1.74314e+07	8.60907e+06	4.00333e+07	2.77451e+07	1.59629e+07	1.72649e+07						1.6947e+07	1.50303e+07	1.47202e+07	2.30282e+07	4.86456e+06	2.70961e+06	2.47952e+06	1.41317e+07	2.0254e+07	1.70368e+06	1.60427e+06	1.64899e+06	2.4848e+06	2.69912e+07	9.54107e+06	1.06972e+07	1.32194e+07	1.00682e+07	1.37246e+07	9.75016e+06	1.20342e+07	1.49317e+07	1.6562e+07	1.53177e+07	2.36911e+07	1.27158e+07	7.28535e+06	6.81481e+06	1.20067e+07	8.25764e+06	33.8983	48.0769	44.843	40.9836	49.505
2684	303.884	7.85856		4.38831e+07	2.14697e+07	1.02324e+08	6.91214e+07	4.11541e+07	4.33268e+07						4.21752e+07	3.82921e+07	3.65036e+07	5.85617e+07	1.18008e+07	6.72721e+06	6.17496e+06	3.58697e+07	5.28028e+07	4.09388e+06	3.97623e+06	4.13017e+06	6.30675e+06	6.59902e+07	2.31644e+07	2.68198e+07	3.35637e+07	2.46304e+07	3.53108e+07	2.43601e+07	3.02126e+07	3.61616e+07	4.21527e+07	3.79893e+07	5.80037e+07	3.06142e+07	1.84296e+07	1.67177e+07	2.99457e+07	2.1082e+07	33.8983	48.0769	44.843	40.9836	49.505
2694	94.0457	7.926	54	7.47626e+06	6.65341e+06	1.19849e+07	7.49851e+06	8.16414e+06	7.95572e+06						7.12916e+06	7.05883e+06	5.15103e+06	1.0566e+07	7.19211e+06	3.35946e+06	4.23264e+06	8.28144e+06	7.46884e+06	8.43395e+06	6.14028e+06	6.55864e+06	5.67867e+06	1.01084e+07	1.40174e+06	6.49888e+06	2.96037e+06	6.2437e+06	7.16291e+06	5.80069e+06	6.86165e+06	1.12096e+07	1.02058e+07	6.17375e+06	1.06419e+07	1.09186e+07	3.0821e+06	9.27924e+06	5.85657e+06	7.28664e+06	1.97121e+06	9.08886e+06	7.07431e+06	2.91373e+06	8.99252e+06
2708	131.534	7.9789		7.00424e+06	6.36646e+06	8.64523e+06	1.02229e+07	5.24841e+06	7.37414e+06						9.16969e+06	1.25771e+06	9.79645e+06	7.79312e+06	1.56316e+07	1.22317e+07	9.50265e+06	5.07507e+06	1.08383e+07	6.59425e+06	8.79502e+06	1.27589e+07	9.93397e+06	7.32584e+06	4.74703e+06	3.12231e+06	5.28068e+06	3.42351e+06	3.21075e+06	2.85404e+06	4.0824e+06	4.09527e+06	5.21668e+06	3.94401e+06	7.28517e+06	5.33456e+06	1.09299e+06	847562	3.64724e+06	2.90116e+06	3.05188e+06	1.14885e+07	8.84134e+06	8.2079e+06	4.12818e+06
2710	138.055	7.94998		1.22314e+06	1.91937e+06	941192	2.86486e+06	1.08737e+06	2.65751e+06	2710	0.0376667	C7H7NO2	null		1.11316e+06	1.13756e+06	1.01234e+06	1.62951e+06	2.10825e+06	1.89513e+06	1.37788e+06	1.13942e+06	2.5624e+06	1.84331e+06	1.42635e+06	1.64756e+06	1.7946e+06	1.64323e+06	1.22976e+06	2.09865e+06	1.74569e+06	1.4583e+06	1.17943e+06	1.17111e+06	1.31039e+06	1.27116e+06	1.61787e+06	1.31346e+06	1.88012e+06	1.06686e+06	1.01324e+06	890664	1.06227e+06	1.06626e+06	1.51799e+06	8.26553e+06	3.30327e+06	3.45915e+06	3.20377e+06
2712	190.983	8.0074		5.81919e+06	3.92094e+06	1.43769e+07	1.1412e+07	5.66398e+06	8.05837e+06						7.05301e+06	6.48627e+06	4.18834e+06	5.54917e+06	2.52029e+06	686497	41.841	5.62779e+06	9692200	396594	97353.2	45.8716	865448	1.41506e+07	3.46541e+06	4.9256e+06	899973	4.96545e+06	7.49231e+06	4.28407e+06	6.88655e+06	6.56782e+06	9.19885e+06	8.88296e+06	6.80778e+06	8.76002e+06	3.76678e+06	4.15728e+06	4.82839e+06	5.54376e+06	33.8983	48.0769	44.843	40.9836	49.505
2713	122.548	7.90367	54	4.14239e+06	3.36627e+06	7.11208e+06	4.40559e+06	3.24493e+06	3.21115e+06						4.62034e+06	3.97344e+06	5.45004e+06	2.52572e+06	3.66173e+06	3.5479e+06	3.67779e+06	1.7771e+06	2.36183e+06	2.32815e+06	2.73411e+06	5.73224e+06	2.07729e+06	2.65603e+06	2.67793e+06	2.0951e+06	2.41188e+06	4.98136e+06	8.50392e+06	925701	2.23394e+06	4.70275e+06	2.63803e+06	4.15473e+06	2.50961e+06	2.71164e+06	1.71075e+06	2.1603e+06	2.5953e+06	1.38923e+06	1.21519e+06	3.10937e+06	5.97456e+06	4.36711e+06	9.14345e+06
2727	258.887	8.01217		2.04871e+06	1.15675e+06	2.33505e+06	1.9438e+06	1.54756e+06	3.41256e+06	2727	N/A	C6H5OPS3	null		1.36004e+06	1.63181e+06	2.11187e+06	3.09112e+06	43.29	39.2157	41.841	954028	596214	34.0136	42.3729	45.8716	277867	7.6218e+06	2.38887e+06	1.36406e+06	1.86633e+06	1.39745e+06	2.17788e+06	1.98473e+06	1.65981e+06	1.51036e+06	2.26673e+06	1.79201e+06	5.04086e+06	1.40162e+06	104260	392271	1.36297e+06	855377	33.8983	48.0769	44.843	40.9836	49.505
2728	292.376	7.98304		1.43231e+07	4.91983e+06	1.64301e+07	2.09195e+07	1.28482e+07	9.78699e+06						1.4155e+07	1.2181e+07	1.16922e+07	1.92643e+07	2.86933e+06	1.56754e+06	1.35677e+06	6.2025e+06	9.68061e+06	921136	540215	1.25037e+06	1.58751e+06	1.17089e+07	6.1129e+06	7.50744e+06	1.01395e+07	7.60943e+06	1.11354e+07	6.86305e+06	8.63458e+06	1.07353e+07	9.29294e+06	9.54112e+06	1.32717e+07	3.80355e+06	2.97946e+06	3.18647e+06	5.33804e+06	3.5987e+06	33.8983	48.0769	44.843	40.9836	49.505
2743	113.964	8.01002		1.29217e+07	1.0741e+07	2.15137e+07	1.69534e+07	1.28816e+07	1.39409e+07						1.21191e+07	1.15691e+07	1.086e+07	1.71385e+07	1.05742e+07	9.2522e+06	1.06829e+07	1.31209e+07	1.70653e+07	8.30342e+06	9.71903e+06	1.16845e+07	1.01559e+07	1.58676e+07	11025075	1.07169e+07	1.2261e+07	1.13795e+07	1.21857e+07	7.46704e+06	1.03396e+07	1.2097e+07	1.23375e+07	1.11752e+07	1.52278e+07	1.15207e+07	1.00619e+07	8043460	1.1448e+07	9.4432e+06	6.64034e+06	1.04368e+07	9.12263e+06	7.76568e+06	9.0811e+06
2744	169.978	8.00663		1.35823e+07	1.07701e+07	3.3062e+07	2.17332e+07	1.64497e+07	1.79356e+07	2744	0.157839	C4H6NO2P	null		1.26932e+07	1.19618e+07	1.13922e+07	1.82822e+07	8.31507e+06	6.46421e+06	6.60669e+06	1.53246e+07	2.12232e+07	4.79576e+06	5.18896e+06	5.73584e+06	8.00046e+06	1.99817e+07	1.26437e+07	1.20689e+07	1.48218e+07	1.33447e+07	1.39162e+07	9.75618e+06	1.19596e+07	1.29371e+07	1.65024e+07	1.34624e+07	2.64188e+07	1.50461e+07	1.13069e+07	9.75851e+06	1.65214e+07	1.24591e+07	2.90619e+06	3.68119e+06	3.48476e+06	3.01519e+06	3.75729e+06
2750	131.534	8.34113	94	8.3191e+06	4.86566e+06	1.02231e+07	1.04979e+07	6.5544e+06	6.85656e+06						8.00667e+06	2.09078e+06	8.25447e+06	1.49245e+07	5.99052e+06	7.76385e+06	4.50179e+06	4.19763e+06	2.19669e+06	8.70738e+06	9.23049e+06	4.90981e+06	6.78858e+06	2.25873e+06	5.49031e+06	5.07769e+06	7.36598e+06	1.13805e+06	3.10791e+06	4.46566e+06	3.04345e+06	6.72953e+06	1.24281e+06	2.8189e+06	2.27663e+06	1.60766e+06	490886	1.93055e+06	949706	567656	5.8289e+06	1.22562e+07	1.24557e+07	1.09608e+07	3.42594e+06
2757	132.532	8.1115		2.55306e+06	2.09757e+06	1.69167e+06	4.95799e+06	2.92783e+06	2.77067e+06						2.4911e+06	2.41706e+06	3.84135e+06	1.46274e+06	4.88814e+06	5.27046e+06	3.93277e+06	1.02702e+06	2.88534e+06	2.80995e+06	2.46958e+06	4.96557e+06	5.2131e+06	7.02455e+06	971071	550171	848595	552620	53.7634	593120	846260	942417	911558	1.16176e+06	2.06626e+06	339055	269242	353640	529767	264842	3.65211e+06	3.38515e+06	1.93603e+06	2.36532e+06	49.505
2781	122.548	8.21291		3.00844e+06	8.86279e+06	9.51493e+06	7.55463e+06	1.07887e+07	7.6059e+06						743691	801822	2.21198e+06	8.27628e+06	3.71536e+06	1.15041e+07	8.34635e+06	32.4675	4.91154e+06	1.17041e+07	1.53533e+07	7.93931e+06	1.28169e+07	7.49719e+06	1.08107e+07	8.4354e+06	1.31844e+07	2.91977e+06	1.14621e+07	1.05612e+07	1.25862e+07	4.37304e+06	6.13065e+06	9.37876e+06	1.33558e+07	8.01431e+06	48.0769	1.17771e+07	9.52476e+06	8.91207e+06	6.87123e+06	1.56486e+07	1.36051e+07	4.85862e+06	1.95868e+06
2785	303.884	8.04371		4.37985e+07	2.13967e+07	9.78286e+07	7.01069e+07	3.88596e+07	4.24549e+07						4.29136e+07	3.8217e+07	3.69187e+07	5.71448e+07	1.19274e+07	6.76775e+06	6.13207e+06	3.56197e+07	5.18038e+07	4.06112e+06	3.96111e+06	4.22279e+06	6.05879e+06	6.53591e+07	2.297e+07	2.63066e+07	3.31525e+07	2.58265e+07	3.54739e+07	2.24255e+07	3.00502e+07	3.66701e+07	4.01944e+07	3.85323e+07	5.97327e+07	3.12066e+07	1.82235e+07	1.65691e+07	3.10317e+07	2.04154e+07	33.8983	48.0769	44.843	40.9836	49.505
2796	122.548	8.52966	54	4.71871e+06	3.07509e+06	5.12913e+06	5.54304e+06	2.52603e+06	3.30402e+06						6.1348e+06	6.43508e+06	4.6628e+06	1642160	2.62656e+06	1.69317e+06	5.44928e+06	2.8859e+06	3.46022e+06	3.47433e+06	3.8964e+06	2.56208e+06	2.43204e+06	1.78957e+06	3.70971e+06	1.41664e+06	6.43977e+06	1.35625e+06	4.64584e+06	2.54226e+06	2.88886e+06	2.33548e+06	4.56945e+06	2.7789e+06	3.05106e+06	2.46915e+06	2.55202e+06	1948430	2.11453e+06	2.67484e+06	1.84226e+06	4.8885e+06	2.73967e+06	3.15032e+06	5.60325e+06
2799	111.04	8.32331		6.52899e+06	7.7492e+06	9.47609e+06	7.94234e+06	7.85371e+06	7.50447e+06						5.84564e+06	5.93376e+06	5.48492e+06	8.85164e+06	7.5879e+06	6.97137e+06	7.25129e+06	5.86943e+06	4.80726e+06	5.84116e+06	7.46397e+06	5.52925e+06	7.05705e+06	7.76638e+06	8.40903e+06	7.24842e+06	8.61244e+06	7.94108e+06	1.03535e+07	5.59036e+06	7.33464e+06	9.50913e+06	8.73669e+06	1.09067e+07	9.12233e+06	9.52626e+06	8.813e+06	6.81274e+06	8.30918e+06	6.57521e+06	5.94008e+06	9.16663e+06	8.48268e+06	7.66134e+06	9.21935e+06
2801	102.034	8.28656	54	6.60373e+06	7.04667e+06	1.12573e+07	8.56279e+06	7.60136e+06	7.6036e+06						7.08178e+06	7.1954e+06	6.49305e+06	5.6447e+06	8.32121e+06	6.46299e+06	7.05912e+06	7.13057e+06	6.54907e+06	7.65925e+06	8.49852e+06	4.59457e+06	5.0226e+06	9.52899e+06	6.3228e+06	4.86954e+06	9.21572e+06	4.01569e+06	6.74082e+06	6.68887e+06	8.40031e+06	2.73732e+06	4.61175e+06	3.56942e+06	8.54667e+06	4.00639e+06	7.68771e+06	8.5123e+06	9.37622e+06	6.09121e+06	5.28193e+06	1.25504e+07	9.91505e+06	4.90882e+06	1.14973e+07
2804	149.956	8.20688		1.26776e+07	6.62799e+06	3.15073e+07	2.1119e+07	1.07211e+07	1.38546e+07						1.24135e+07	1.10038e+07	1.08455e+07	1.64477e+07	3.75739e+06	2.30921e+06	1.86288e+06	1.19245e+07	1.70106e+07	1.24866e+06	1.19917e+06	1.31082e+06	1.91065e+06	2.21806e+07	6.89398e+06	8.13374e+06	9.50082e+06	7.39221e+06	9.86786e+06	5.43963e+06	8.85509e+06	1.05743e+07	1.25242e+07	1.18349e+07	1.82658e+07	1.03684e+07	5.71347e+06	5.22791e+06	1.0057e+07	6.73172e+06	33.8983	48.0769	44.843	40.9836	49.505
2811	170.47	8.22885		1.29869e+07	7.58974e+06	3.27639e+07	2.16094e+07	1.14287e+07	1.52661e+07						1.27947e+07	1.13045e+07	1.12366e+07	1.66118e+07	4.01325e+06	2.33108e+06	2.00106e+06	1.2536e+07	1.72102e+07	1.421e+06	1.34756e+06	1.38935e+06	2.06024e+06	2.27933e+07	8.21663e+06	9.65101e+06	1.09608e+07	8.77629e+06	1.14522e+07	7.95679e+06	1.02196e+07	12129130	1.44928e+07	1.39035e+07	2.30537e+07	1.24896e+07	6.63607e+06	6.57049e+06	1.14226e+07	7.83701e+06	33.8983	48.0769	44.843	40.9836	49.505
2818	146.962	8.26626		1.0038e+07	7.09037e+06	2.2015e+07	1.56057e+07	1.10127e+07	1.24663e+07	2818	0.046814	CH4N2O2S	null		9.71458e+06	8.98158e+06	8.29738e+06	1.31584e+07	5.71173e+06	4.40402e+06	4.33551e+06	1.06565e+07	1.47979e+07	3.11833e+06	3.48075e+06	3.80507e+06	5.30398e+06	1.38048e+07	8.0305e+06	9.01193e+06	9.8276e+06	9.15216e+06	9.15529e+06	6.35623e+06	8.04293e+06	8.80405e+06	1.0756e+07	8.9585e+06	1.33776e+07	1.00566e+07	7.3154e+06	6.35439e+06	1.12447e+07	7.80454e+06	1.88944e+06	2.48682e+06	2.30166e+06	1.99955e+06	2.47233e+06
2820	94.0457	8.38141	54	8.43689e+06	7.67022e+06	1.25528e+07	1.01323e+07	7.70422e+06	8.38378e+06						7.33954e+06	7.59042e+06	6.77478e+06	1.20428e+07	9.23688e+06	6.86253e+06	7.6899e+06	8.23797e+06	1.14038e+07	8.87883e+06	8.19751e+06	3.62088e+06	3.07084e+06	6.93086e+06	5.84381e+06	1.02927e+07	9.74006e+06	6.81674e+06	7.26339e+06	1.0264e+06	9.05867e+06	7.22516e+06	4.01589e+06	4.54794e+06	8.94127e+06	4.21729e+06	1.21614e+07	8.30433e+06	1.17846e+07	6.30276e+06	5.17373e+06	7.80613e+06	7.29018e+06	1.15066e+07	1.43333e+07
2823	190.983	8.3125		5.97285e+06	3.73196e+06	2.10462e+07	1.07642e+07	6.66458e+06	8.35893e+06						7.49182e+06	5.07735e+06	5.86843e+06	5.4538e+06	1.16601e+06	147322	41.841	7.92302e+06	2.73811e+06	76944.3	192841	209011	39.2157	8.79081e+06	2.56261e+06	7.65327e+06	3.89418e+06	6.38277e+06	4.40842e+06	4.98365e+06	4.25934e+06	9.17484e+06	9.96032e+06	6.80703e+06	7.9303e+06	9.42933e+06	5.30063e+06	1.59638e+06	8.10543e+06	5.72984e+06	33.8983	48.0769	44.843	40.9836	49.505
2845	539.152	8.41956	74	36.4205	336437	49.8343	1.75324e+06	43.2459	1.59515e+06	2845	0.110587	C23H28N2O14	null		33.0033	32.7869	31.348	48.5437	226415	231477	41.841	284196	105559	107901	42.3729	178255	214852	105093	604684	1.45439e+06	744139	875388	53176.4	200909	364813	263477	391525	302984	721659	46.2963	48.0769	37.7358	91694.3	175687	98809.2	1.7473e+06	344330	238516	401847
2846	505.146	8.42421	74	36.4205	420776	49.8343	2.04449e+06	43.2459	1.70445e+06	2846	0.211011	C23H26N2O12	null		33.0033	32.7869	31.348	48.5437	336775	269932	41.841	371949	180661	182587	70046.8	256867	279580	191449	763202	1.51429e+06	791455	971695	70101.1	253735	455968	365612	470322	357751	880639	50337.9	43157	35099	133675	239091	175086	2.06735e+06	454405	345599	537123
2848	551.152	8.42186	74	36.4205	1.22391e+06	49.8343	8.59774e+06	43.2459	7.90106e+06	2848	0.0944625	C24H26N2O13	Betalains		33.0033	32.7869	31.348	48.5437	1.097e+06	981399	114640	1.54199e+06	552488	577936	314779	832600	855819	510325	1.71196e+06	4.22563e+06	1.91523e+06	3.03906e+06	149099	609090	956553	702522	1.04999e+06	733150	2.03485e+06	143221	107637	77588.1	251707	483540	441752	7.76212e+06	1.39343e+06	1.41806e+06	1.56556e+06
2852	135.946	8.32529		3.09476e+06	1.99601e+06	6.96501e+06	4.95484e+06	3.39941e+06	3.91397e+06						3.06581e+06	2.72831e+06	2.57445e+06	4.01046e+06	1.73516e+06	1.24448e+06	1.22595e+06	3.25327e+06	4.53673e+06	901792	937823	1.03807e+06	1.54162e+06	4.39726e+06	2.28326e+06	2.80783e+06	2.97094e+06	2.62391e+06	2.88263e+06	2.10029e+06	2.32707e+06	2.61908e+06	3.10221e+06	2.70985e+06	3.47468e+06	3.01341e+06	2.09925e+06	1.82697e+06	3.21982e+06	2.3343e+06	263968	122325	39177.7	40.9836	155561
2859	132.532	8.45932	94	4.34638e+06	1.94757e+06	4.74593e+06	4.5428e+06	1.89478e+06	2.70596e+06						5.16653e+06	4.8933e+06	1.27096e+06	6.05471e+06	859140	1.91129e+06	4.81101e+06	843142	7.29598e+06	3.69848e+06	4.92364e+06	3.50223e+06	1.75892e+06	3.10469e+06	1.16124e+06	1.40632e+06	652666	345705	974248	797309	791782	881806	756677	635536	797085	298470	499515	206733	43.8596	368124	1.45144e+06	3.29105e+06	3.86858e+06	1.67278e+06	4.56419e+06
2881	182.082	8.5138		36.4205	221882	49.8343	762102	43.2459	584178	2881	0.113029	C9H11NO3	null		33.0033	32.7869	31.348	48.5437	209217	151349	41.841	74838	336265	145167	57973.6	197971	121842	173899	37814.2	431158	310614	747008	79667.4	241407	331849	174403	388852	206070	510484	142377	48.0769	133772	220810	235268	157750	607442	215182	206959	102379
2901	354.04	8.571		32563.9	113018	1.12354e+06	412798	1.57949e+06	297201	2901	0.176925	C13H17NO6S	null		33.0033	130143	31.348	48.5437	43.29	39.2157	41.841	86161.7	63922.1	39572.4	129974	122304	39.2157	111504	48.0769	201938	204930	140229	53.7634	302599	288174	120829	302996	214975	214862	277785	58070.3	182888	327524	158684	33.8983	66184.6	44.843	40.9836	49.505
2902	323.111	8.57216		38372.2	307440	657157	421469	2.66524e+06	386290						33.0033	153376	31.348	48.5437	61510.1	113403	140940	66525.4	57412.8	211214	630718	526334	142027	86852.2	133922	274131	394930	245035	82468.2	446860	437924	266936	396689	331558	397398	400562	140114	356805	384271	306808	197883	700759	464208	505267	649383
2903	318.155	8.57183		287551	492024	1.28725e+06	866908	4.2874e+06	704224	2903	0.0726551	C14H23NO7	null		113766	665344	79363.4	291731	204637	259719	273884	170955	228687	392070	1.11533e+06	973566	328795	269305	196590	447753	499954	325522	118510	716151	642661	429222	615891	519937	626977	621936	209044	459695	526235	401870	309015	1.04626e+06	716293	713096	938691
2906	170.47	8.61648		1.41124e+07	7.79043e+06	3.58639e+07	2.25484e+07	1.20792e+07	1.66298e+07						1.41031e+07	1.22953e+07	1.1776e+07	1.8275e+07	4.52314e+06	2.46186e+06	2.1412e+06	1.35435e+07	1.84238e+07	1.53806e+06	1.37366e+06	671283	2.18753e+06	2.41254e+07	8.02126e+06	1.15165e+07	1.18962e+07	1.04063e+07	1.19764e+07	9.52656e+06	1.08435e+07	1.36044e+07	1.45465e+07	1.42456e+07	1.34907e+07	1.3408e+07	7.63308e+06	6.72508e+06	1.24002e+07	8.06392e+06	33.8983	48.0769	44.843	40.9836	49.505
2928	122.548	8.73262		5.47747e+06	9.60849e+06	7.54589e+06	8.27208e+06	8.79657e+06	7.29481e+06						3.77347e+06	4.02445e+06	8.12384e+06	5.98814e+06	1.23337e+07	1.31822e+07	4.57333e+06	8.70467e+06	1.31995e+07	6.94903e+06	6.71649e+06	45.8716	1.04481e+07	3.55856e+06	1.44632e+07	3.89561e+06	1.50909e+07	1.56119e+07	2.12061e+07	1.03491e+07	1.4115e+07	1.11993e+07	1.53533e+07	1477628	2.30452e+06	1.08872e+06	2.06054e+07	2.49897e+06	6.91914e+06	9.46593e+06	7.8949e+06	1.05046e+07	1.97726e+07	5.33213e+06	2.58307e+06
2929	149.956	8.67324		1.31339e+07	6.69919e+06	3.22069e+07	2.13159e+07	1.06787e+07	1.51783e+07						1.30103e+07	1.15509e+07	1.09509e+07	1.70237e+07	3.99335e+06	2.34748e+06	2.07624e+06	1.24674e+07	1.73476e+07	1.34509e+06	632805	825200	2.00794e+06	2.29721e+07	6.46964e+06	9.96572e+06	1.04808e+07	8.89672e+06	9.52447e+06	8.43844e+06	8.84253e+06	1.10621e+07	1.24443e+07	1.22955e+07	1.04861e+07	1.09977e+07	6.15409e+06	5.42506e+06	1.0109e+07	6.76648e+06	33.8983	48.0769	44.843	40.9836	49.505
2931	190.983	8.66935		5.36054e+06	4.4645e+06	2.10551e+07	1.10735e+07	6.16284e+06	8.29878e+06						3.47194e+06	7.19161e+06	6.81841e+06	3.96021e+06	1.6542e+06	1.42288e+06	1.05197e+06	8.15256e+06	1.17704e+07	253911	157839	209011	472590	1.54241e+07	5.29102e+06	8.37356e+06	8.82013e+06	2.80261e+06	8.36422e+06	2.44101e+06	7.09631e+06	9.21985e+06	8.68315e+06	9.8268e+06	2.80886e+06	6.01924e+06	4.32692e+06	3.82246e+06	8.81753e+06	5.58064e+06	33.8983	48.0769	44.843	40.9836	49.505
2936	102.034	8.73193	68	8.22733e+06	8.27873e+06	1.26789e+07	9.81035e+06	9.74341e+06	8.54444e+06						7.45367e+06	7.26972e+06	7.10866e+06	1.10773e+07	1.04465e+07	1.0705e+07	3.94517e+06	7.81249e+06	7.79549e+06	1.32715e+07	1.0257e+07	5.52265e+06	9.74666e+06	5.8198e+06	5.39652e+06	4.66244e+06	1.16749e+07	1.07444e+07	1.2718e+07	7.38697e+06	9.72455e+06	1.07285e+07	1.60016e+06	8.43538e+06	1.07065e+06	10222225	1.28142e+07	2.57419e+06	7.77729e+06	9.11459e+06	6.00536e+06	1.38572e+07	1.22732e+07	4.14032e+06	5.98893e+06
2939	94.0457	8.77116	68	8.69397e+06	1.00201e+07	9.81129e+06	1.00435e+07	1.12498e+07	9.32778e+06						7.70159e+06	7.58182e+06	7.33475e+06	1.21577e+07	1.02478e+07	1.10227e+07	4.06351e+06	8.83168e+06	5.22939e+06	1.47114e+07	6.49564e+06	1.20503e+07	1.09164e+07	5.74288e+06	1.10346e+07	8.06395e+06	1.98807e+07	8.72285e+06	1.60578e+07	8.77079e+06	1.15415e+07	1.16753e+07	1.33845e+07	1.2058e+07	50.2513	1.35501e+07	1.49228e+07	1.93865e+06	1.19717e+07	8.54603e+06	6.17121e+06	7.01185e+06	1.35766e+07	7.06174e+06	1.46894e+07
2979	131.534	8.91147	21	1.01064e+07	6.29948e+06	3.51202e+06	1.05919e+07	7.97129e+06	7.6733e+06						1.31619e+07	2.86942e+06	7.52117e+06	1.68731e+07	6.07487e+06	2.37602e+06	1.24461e+07	7.59207e+06	1.75241e+07	2.09271e+06	9.41327e+06	1.18322e+07	6.68621e+06	5.76557e+06	1.46398e+06	1.64243e+06	4.55392e+06	4.9489e+06	9.06721e+06	2.06399e+06	5.02234e+06	52.6316	7.94573e+06	4.76502e+06	3.92622e+06	3.117e+06	3.48051e+06	3.83723e+06	7.30965e+06	1.68805e+06	9.96827e+06	1.68666e+07	1.15076e+07	1.16479e+07	3.57721e+06
3013	102.034	9.09503	54	8.6834e+06	8.68326e+06	9.05984e+06	1.08654e+07	5.35099e+06	9.08957e+06						7.81693e+06	7.86491e+06	7.58994e+06	1.14618e+07	1.13838e+07	9.58955e+06	1.17455e+07	8.16784e+06	1.17908e+07	5.76992e+06	8.33006e+06	9.34201e+06	7.27518e+06	1.00783e+07	1.16962e+07	9.46598e+06	1.11646e+07	8.62098e+06	1.41983e+07	3.29901e+06	1.08183e+07	1.0118e+07	1.2436e+07	1.38095e+06	7.32838e+06	1.23736e+07	1.29294e+07	8.1958e+06	1.12501e+07	1.86497e+06	2.26008e+06	5.17935e+06	1.21816e+07	5.1286e+06	9.62967e+06
3020	375.12	8.91551		36.4205	11523.5	49.8343	6.50305e+06	43.2459	1.04312e+07	3020	0.0704498	C18H20N2O8	1-nitro-2-[2-[2-[2-(2-nitrophenoxy)ethoxy]ethoxy]ethoxy]benzene		33.0033	32.7869	31.348	48.5437	43.29	39.2157	41.841	32.4675	43.6681	34.0136	42.3729	45.8716	39.2157	43.6681	48.0769	150032	49.7512	142446	53.7634	30.9598	40.1606	52.6316	45.8716	42.5532	50.2513	46.2963	48.0769	37.7358	43.8596	38.7597	33.8983	48.0769	44.843	40.9836	49.505
3045	94.0457	9.07006	54	8.88527e+06	8.24281e+06	1.22414e+07	1.06795e+07	1.14723e+07	1.03054e+07						7.92585e+06	7.76784e+06	7.76023e+06	1.20872e+07	3.85752e+06	8.23615e+06	3.62758e+06	9.26747e+06	1.26879e+07	5.90731e+06	9.564e+06	1.16669e+07	5.00752e+06	1.11453e+07	1.12205e+07	1.96893e+06	5.74093e+06	1.91648e+06	1.73162e+07	7.08977e+06	7.30717e+06	3.81362e+06	7.27693e+06	8.49824e+06	1.68026e+07	1.47177e+07	8.46333e+06	1.10106e+07	8.234e+06	3.26417e+06	33.8983	5.74347e+06	7.3713e+06	1.01588e+07	1.60536e+07
3050	122.548	9.12189	54	3.61734e+06	3.24111e+06	4.57965e+06	5.47653e+06	4.15141e+06	3.40862e+06						4.20636e+06	5.37985e+06	2.26407e+06	2619075	6.0926e+06	3.48193e+06	1.67543e+06	2.83012e+06	1.96201e+06	1.38755e+06	2.19269e+06	6.62471e+06	3.10659e+06	3.07477e+06	1.73559e+06	3.07705e+06	6.79427e+06	2.33236e+06	3.5915e+06	1.6128e+06	2.25629e+06	5.0107e+06	4.22626e+06	3.35896e+06	2.00861e+06	3.052e+06	3.90903e+06	3.02738e+06	3.02933e+06	1.79576e+06	3.61286e+06	4.01804e+06	2.41641e+06	1.82708e+06	3.51611e+06
3057	128.951	8.98166		2.92681e+07	2.03702e+07	6.36791e+07	4.65791e+07	3.21314e+07	3.69083e+07						2.83988e+07	2.60563e+07	2.42445e+07	3.83728e+07	1.68028e+07	1.28988e+07	1.26365e+07	3.1981e+07	4.55714e+07	9.49193e+06	1.02928e+07	1.12309e+07	1.1933e+07	3.87678e+07	2.11952e+07	2.45501e+07	3.24261e+07	2.86633e+07	2.79908e+07	1.85262e+07	2.32328e+07	2.63356e+07	2.90368e+07	2.50545e+07	2.96336e+07	2.98623e+07	2.12451e+07	1.7453e+07	3.33235e+07	2.27763e+07	5.63274e+06	7.23477e+06	6.59752e+06	5.87334e+06	7.41748e+06
3058	130.967	9.00706		1.2184e+07	8.11947e+06	2.67467e+07	1.96348e+07	1.30244e+07	1.54634e+07	3058	0.120241	CH4N2OS	sulfinylmethanediamine		1.18076e+07	1.09152e+07	1.0041e+07	1.59722e+07	6.62869e+06	5.07548e+06	5.03565e+06	1.28541e+07	1.83722e+07	3.77744e+06	3.97039e+06	4.25993e+06	4.64923e+06	1.58283e+07	8.3721e+06	9.74625e+06	1.29091e+07	1.14729e+07	1.10912e+07	7.46594e+06	9.32616e+06	1.05618e+07	1.17925e+07	1.01741e+07	1.19895e+07	1.18955e+07	8.3964e+06	6.89817e+06	1.34014e+07	9.01004e+06	2.17881e+06	2.75966e+06	2.47176e+06	2.24885e+06	2.8203e+06
3059	148.977	8.96565		1.97059e+07	1.35351e+07	4.15536e+07	3.08942e+07	2.1136e+07	2.4729e+07	3059	0.036382	CH6N2O2S	methanesulfonohydrazide		1.92181e+07	1.74989e+07	1.63248e+07	2.57819e+07	1.11326e+07	8.38128e+06	8.36656e+06	2.08837e+07	2.96047e+07	6.16218e+06	6.71665e+06	7.29153e+06	7.78291e+06	2.52368e+07	1.39985e+07	1.60253e+07	2.16566e+07	1.93646e+07	1.88972e+07	1.25646e+07	1.58973e+07	1.79516e+07	1.94448e+07	1.69424e+07	2.00854e+07	2.0151e+07	1.43966e+07	1.16013e+07	2.23626e+07	1.52801e+07	3.60573e+06	4.57107e+06	4.14645e+06	3.80873e+06	4.8289e+06
3060	158.962	9.00262		1.28417e+08	8.11998e+07	2.79438e+08	2.03773e+08	1.29162e+08	1.56344e+08	3060	0.125411	C2H4N2O2S	N-cyanomethanesulfonamide		1.24608e+08	1.14359e+08	1.07608e+08	1.67092e+08	6.47969e+07	4.70588e+07	4.62664e+07	1.32652e+08	1.87834e+08	3.36062e+07	3.56793e+07	3.9148e+07	4.34204e+07	1.74094e+08	81622875	9.76908e+07	1.31968e+08	1.14872e+08	1.14864e+08	7.64633e+07	9.66854e+07	1.11639e+08	1.21822e+08	1.07207e+08	1.21272e+08	1.22299e+08	8.32028e+07	6.77726e+07	1.3188e+08	8.97171e+07	1.79105e+07	2.28424e+07	2.06774e+07	1.84973e+07	2.32643e+07
3061	169.978	9.08348		1.51944e+07	1.14846e+07	3.32946e+07	2.42701e+07	1.73633e+07	1.96547e+07	3061	0.110896	C4H6NO2P	null		1.45244e+07	1.34881e+07	1.26859e+07	2.00794e+07	9.63518e+06	7.29218e+06	7.32895e+06	1.70183e+07	2.40768e+07	5.46166e+06	5.95911e+06	6.62131e+06	6.93499e+06	2.06465e+07	1.21253e+07	1.35236e+07	1.8164e+07	1.62044e+07	1.59275e+07	1.03569e+07	1.33036e+07	1.53439e+07	1.63751e+07	1.39004e+07	1.71964e+07	1.7068e+07	1.24695e+07	1.02378e+07	1.84702e+07	1.31249e+07	3.24274e+06	4.24524e+06	3.94908e+06	3.49616e+06	4.22189e+06
3062	171.993	9.04305		2.0969e+07	1.56431e+07	4.64601e+07	3.37056e+07	2.37519e+07	2.76413e+07	3062	0.13948	C3H7N3OS	null		2.02764e+07	1.87176e+07	1.75275e+07	2.73547e+07	1.28015e+07	9.73318e+06	9.54704e+06	2.29582e+07	3.26108e+07	7.16594e+06	7.73269e+06	8.34643e+06	9.06623e+06	2.8335e+07	1.68141e+07	1.8809e+07	2.48341e+07	2.2242e+07	2.16521e+07	1.43761e+07	1.82947e+07	2.1089e+07	2.26675e+07	1.93953e+07	2.38455e+07	2.34878e+07	1.71681e+07	1.42559e+07	2.60023e+07	1.84065e+07	4.20533e+06	5.35394e+06	4.92255e+06	4.41269e+06	5.47528e+06
3063	176.972	8.96779		3.64488e+07	2.503e+07	7.60518e+07	5.67395e+07	3.86037e+07	4.50898e+07	3063	0.147572	C2H6N2O3S	methylsulfonylurea		3.51155e+07	3.23938e+07	3.04156e+07	4.78704e+07	2.05711e+07	1.56543e+07	1.50996e+07	3.76858e+07	5.432e+07	1.12639e+07	1.21922e+07	1.33353e+07	1.45403e+07	4.6458e+07	2.6191e+07	2.95112e+07	4.05337e+07	3.59124e+07	3.52864e+07	2.31773e+07	2.94847e+07	3.30461e+07	3.67913e+07	3.08296e+07	3.79251e+07	3.72414e+07	2.68153e+07	2.16308e+07	4.13525e+07	2.83051e+07	6.68131e+06	8.55918e+06	7.79015e+06	6.86049e+06	8.63163e+06
3064	186.957	8.97761		3.40127e+07	2.25862e+07	7.22222e+07	5.40754e+07	3.59179e+07	4.22893e+07	3064	0.123601	C3H4N2O3S	null		3.28348e+07	2.99681e+07	2.87096e+07	4.45383e+07	1.87206e+07	1.42445e+07	1.42865e+07	3.62473e+07	5.15638e+07	1.05173e+07	1.11e+07	1.23789e+07	1.33396e+07	4.42764e+07	2.31811e+07	2.66314e+07	3.61428e+07	3.17156e+07	3.11724e+07	2.04181e+07	2.5993e+07	2.91356e+07	3.25158e+07	2.74449e+07	3.34223e+07	3.27006e+07	2.35929e+07	1.89197e+07	3.66516e+07	2.50801e+07	6.05934e+06	7.74509e+06	6.95208e+06	6.32631e+06	7.67547e+06
3065	199.988	9.05419		3.83094e+07	3.10131e+07	8.87022e+07	6.33715e+07	4.60486e+07	5.30883e+07	3065	0.0672641	C4H7N3O2S	null		3.67673e+07	3.37451e+07	3.20794e+07	5.06458e+07	2.50687e+07	1.84985e+07	1.86253e+07	4.34496e+07	6.21898e+07	1.3939e+07	1.52156e+07	1.66814e+07	1.79882e+07	5.39456e+07	3.42508e+07	3.73998e+07	4.9934e+07	4.4733e+07	4.41654e+07	2.87364e+07	3.65746e+07	4.18995e+07	4.48408e+07	3.85187e+07	4.83016e+07	46752225	3.47477e+07	2.8988e+07	5.12733e+07	3.77133e+07	8.42997e+06	1.09367e+07	9.88237e+06	8.80309e+06	1.07647e+07
3075	149.956	9.05889		1.33874e+07	6.83284e+06	3.35682e+07	2.20384e+07	1.08716e+07	1.52773e+07						1.31014e+07	1.18141e+07	1.12992e+07	1.73349e+07	4.15165e+06	2.36623e+06	2.11303e+06	1.30005e+07	1.80726e+07	1.34198e+06	1.35212e+06	1.37385e+06	2.04328e+06	2.14189e+07	6.10465e+06	8.86187e+06	1.28913e+07	9.60212e+06	1.05096e+07	7.12829e+06	9.3433e+06	1.16378e+07	1.18818e+07	1.21342e+07	1.07534e+07	1.12794e+07	6.60419e+06	5.17485e+06	1.04467e+07	7.06302e+06	33.8983	48.0769	44.843	40.9836	49.505
3077	275.889	9.04579		1.77055e+07	8.42956e+06	3.77964e+07	2.81109e+07	1.45327e+07	1.87403e+07						1.74318e+07	1.56561e+07	1.48676e+07	2.28664e+07	5.03037e+06	2.83102e+06	2.45393e+06	1.46709e+07	2.11754e+07	1.63824e+06	1.71713e+06	1.85269e+06	2.52954e+06	2.39508e+07	7.61007e+06	1.13345e+07	1.65963e+07	1.24193e+07	1.47709e+07	9.31429e+06	1.28364e+07	1.53993e+07	1.49001e+07	1.53706e+07	1.38899e+07	1.29885e+07	7.7205e+06	6.30918e+06	1.18098e+07	8.62582e+06	33.8983	48.0769	44.843	40.9836	49.505
3078	303.884	9.00038		4.39226e+07	2.0441e+07	9.30531e+07	6.9155e+07	3.56264e+07	4.53775e+07						4.37864e+07	3.89118e+07	3.65303e+07	5.64617e+07	1.20228e+07	6.77777e+06	5.9935e+06	3.56984e+07	5.15301e+07	4.10228e+06	4.06597e+06	4.23814e+06	6.26553e+06	5.85657e+07	1.83655e+07	2.72356e+07	4.08601e+07	3.04141e+07	3.58631e+07	2.2432e+07	3.09697e+07	3.75826e+07	3.59586e+07	37209800	3.3903e+07	3.08025e+07	1.82968e+07	1.49048e+07	2.89738e+07	2.10805e+07	33.8983	48.0769	44.843	40.9836	49.505
3089	132.532	8.92707	21	4.36168e+06	2.29016e+06	3.64936e+06	4.85706e+06	3.44099e+06	3.68153e+06						4.58331e+06	2.89164e+06	3.11454e+06	6.85724e+06	2.2124e+06	851291	5.92401e+06	3.05175e+06	5.34391e+06	782452	2.40297e+06	4.77364e+06	2.59988e+06	5.21882e+06	449675	644724	1.52493e+06	345705	948484	299704	2.03793e+06	1.05574e+06	1.74606e+06	1.11502e+06	1.41228e+06	1.04232e+06	398895	466978	2.40976e+06	228256	3.98849e+06	6.63773e+06	3.92917e+06	4.68723e+06	4.16594e+06
3110	298.093	9.12149		36.4205	43.1146	2.88113e+06	672101	3.86195e+06	309338	3110	0.225788	C13H15NO7	null		33.0033	32.7869	31.348	48.5437	43.29	39.2157	41.841	32.4675	43.6681	34.0136	42.3729	45.8716	39.2157	43.6681	48.0769	41.1523	49.7512	44.6429	53.7634	30.9598	40.1606	52.6316	45.8716	42.5532	50.2513	46.2963	48.0769	37.7358	43.8596	38.7597	33.8983	48.0769	44.843	40.9836	49.505
3114	170.47	9.04995		1.50795e+07	8.2304e+06	3.843e+07	2.44609e+07	1.2808e+07	1.79491e+07						1.48504e+07	1.33101e+07	1.27921e+07	1.93655e+07	4.85513e+06	2.54346e+06	2.33745e+06	1.44048e+07	2.07756e+07	1.28528e+06	1.60405e+06	1.23571e+06	2.29763e+06	2.40004e+07	7.09349e+06	1.04901e+07	1.57005e+07	1.19161e+07	1.32831e+07	8.61501e+06	1.19808e+07	1.46525e+07	1.45912e+07	1.51051e+07	1.3455e+07	1.40898e+07	8.71402e+06	6.65089e+06	12814600	8.88082e+06	33.8983	48.0769	44.843	40.9836	49.505
3166	187.181	9.28265		68812.7	207518	847559	293491	1.74851e+06	117180	3166	0.0736775	C10H22N2O	null		37059.7	148092	31.348	90067.4	43.29	39.2157	41.841	32.4675	53128	155066	257986	224623	39.2157	125124	48.0769	254623	204024	176738	53.7634	361146	452306	52.6316	151080	269695	467087	246533	541173	291819	534384	228138	311449	362773	177851	114073	639901
3167	190.983	9.15601		8.05206e+06	4.63205e+06	2.31535e+07	1.11634e+07	8.20714e+06	8.42248e+06						8.76018e+06	7.74063e+06	5.23242e+06	1.0475e+07	2.96607e+06	1.4779e+06	596872	1.90605e+06	1.23087e+07	393389	120125	103587	1.30878e+06	1.46642e+07	5.19846e+06	7.31747e+06	1.15982e+07	3.22058e+06	9.60625e+06	3.91185e+06	7.66919e+06	1.01235e+07	9.65296e+06	4.50092e+06	9.66938e+06	1.02306e+07	4.88834e+06	4.53272e+06	9.31579e+06	943345	33.8983	48.0769	44.843	40.9836	49.505
3201	132.532	9.37563		2.56479e+06	1.70137e+06	3.83069e+06	5.83476e+06	2.67359e+06	2.82399e+06						2.44074e+06	4.27361e+06	3.54476e+06	48.5437	2.2778e+06	4.01151e+06	1.9578e+06	4.04754e+06	4.37642e+06	34.0136	3.51868e+06	4.5289e+06	1133180	43.6681	1.55045e+06	955371	627258	536835	1.41014e+06	1.37139e+06	2.1256e+06	1.81541e+06	497161	244450	690176	1.69028e+06	1.02728e+06	207567	43.8596	411159	550977	3.16264e+06	3.95184e+06	353777	2.92359e+06
3209	110.021	9.40298	77	1.4167e+07	1.12416e+07	1.27441e+07	1.27709e+07	1.08465e+07	1.19213e+07						1.28729e+07	1.27786e+07	1.1646e+07	1.93705e+07	9.6442e+06	1.69025e+07	7.33977e+06	1.48001e+07	9.85237e+06	5.47593e+06	1.12874e+07	1.88711e+07	1.45461e+07	6.63747e+06	9.39444e+06	1.04021e+07	1.01117e+07	1.76937e+07	1.21462e+07	4.00563e+06	8.14694e+06	1.67325e+07	1.23446e+07	1.1946e+07	1.4344e+07	7.6091e+06	1.11685e+07	6.78394e+06	8.68875e+06	8.96851e+06	1.4591e+07	1.45072e+07	1.39907e+07	8.31204e+06	1.02722e+07
3223	122.548	9.33944		4.14453e+06	8.71813e+06	1.12068e+07	7.77699e+06	7.59356e+06	7.53249e+06						1.03094e+06	6.21157e+06	4.76507e+06	4.57054e+06	6.19581e+06	5.15429e+06	1.42381e+06	8.77039e+06	1.49376e+07	9.48154e+06	3.04547e+06	1.35208e+07	2.83926e+06	1.67459e+06	1.53059e+07	1.04581e+07	1.12967e+07	1.44058e+07	2.41218e+06	9.3528e+06	2.10066e+06	1.58125e+07	7272900	5.72566e+06	1.21623e+07	8.34037e+06	5.47381e+06	6.23486e+06	1.39582e+07	9.64139e+06	1.428e+07	1.77376e+07	9.00865e+06	4.89405e+06	1.40006e+07
3233	102.034	9.48046	77	9.03623e+06	8.408e+06	1.40169e+07	9.47973e+06	9.44066e+06	8.65663e+06						8.39776e+06	7.9016e+06	7.82799e+06	1.20176e+07	5.10426e+06	9.61593e+06	8.3005e+06	8.93076e+06	1.16668e+07	9.00988e+06	4.54335e+06	8.39718e+06	7.08996e+06	1.05935e+07	7.93781e+06	7.31462e+06	1.23087e+07	8.91331e+06	1.49073e+07	4.59822e+06	4.01124e+06	1.37297e+07	6.36806e+06	1.19209e+07	1.23955e+07	4.63847e+06	7.48027e+06	1.64996e+06	1.18132e+07	6.51864e+06	5.19728e+06	4.6897e+06	9.04345e+06	1.17214e+07	1.0665e+07
3257	94.0457	9.45673	77	9.08625e+06	8.83168e+06	1.2216e+07	1.1583e+07	1.10316e+07	9.96572e+06						8.36858e+06	7.75378e+06	7.83951e+06	1.23831e+07	8.78372e+06	1.07704e+07	3.50936e+06	9.92766e+06	1.26032e+07	5.92661e+06	8.78136e+06	1.19152e+07	1.13911e+07	1.16863e+07	4.2158e+06	1.07361e+07	8.65095e+06	1.55323e+07	5.86691e+06	30.9598	4.00774e+06	1.70708e+07	4.33137e+06	1.3563e+07	8.32089e+06	1.26953e+07	5.8082e+06	5.86041e+06	3.80588e+06	7.9629e+06	9.5269e+06	1.47219e+07	8.93425e+06	1.25117e+07	7.10158e+06
3264	303.884	9.54894		4.32992e+07	1.95259e+07	8.51721e+07	6.80589e+07	3.36298e+07	4.0469e+07						4.34715e+07	3.84176e+07	3.53574e+07	5.59501e+07	1.19649e+07	6.6155e+06	5.85612e+06	3.79172e+07	5.19223e+07	3.99499e+06	3.96482e+06	4.31275e+06	5.80151e+06	5.35822e+07	2.13021e+07	2.54064e+07	2.31937e+07	2.89015e+07	3.64988e+07	2.14339e+07	2.88327e+07	3.80138e+07	3.26617e+07	3.42573e+07	3.40925e+07	2.78128e+07	1.80008e+07	1.43624e+07	3.49797e+07	1.91448e+07	33.8983	48.0769	44.843	40.9836	49.505
3279	275.889	9.61681		1.75222e+07	8.0418e+06	3.46223e+07	2.78559e+07	1.40533e+07	1.65758e+07						1.73711e+07	1.56348e+07	1.44763e+07	2.26066e+07	4.98109e+06	2.65994e+06	2.44426e+06	1.57887e+07	2.11907e+07	1.7035e+06	1.68009e+06	1.77198e+06	2.54227e+06	2.22257e+07	8.85397e+06	1.06627e+07	7.80386e+06	1.22391e+07	1.4832e+07	9.11027e+06	1.18921e+07	1.55904e+07	1.35957e+07	1.43177e+07	1.42626e+07	1.16601e+07	7.43275e+06	6.08141e+06	1.40506e+07	7.9639e+06	33.8983	48.0769	44.843	40.9836	49.505
3281	377.085	9.60183	22	791798	2.57829e+06	894782	252342	698706	1.172e+06	3281	0.235618	C16H18O9	Heriguard		77307.9	1.73066e+06	347536	1.01169e+06	750691	1.48022e+06	1.57216e+06	618708	1.21175e+06	1.87154e+06	5.10332e+06	3948020	1.4068e+06	1.36405e+06	714387	2.84538e+06	3.24585e+06	2.49061e+06	1.10992e+06	3.71546e+06	4.0819e+06	2.22002e+06	3.62177e+06	2.53761e+06	3.02262e+06	4.37672e+06	1.11031e+06	3.17501e+06	3.27201e+06	2.88807e+06	1.61955e+06	4.03161e+06	3.68672e+06	2.80525e+06	4.29794e+06
3282	355.103	9.60169	22	1.4493e+06	2.74751e+06	956833	292468	980373	1.32283e+06	3282	0.260024	C16H18O9	Heriguard		199322	3.25221e+06	718437	1.62722e+06	750448	1.50037e+06	1.56015e+06	830653	1.57801e+06	2.00698e+06	6.16899e+06	4.46284e+06	1.37664e+06	1.87811e+06	649221	2.95247e+06	3.77707e+06	2.45446e+06	990613	4.70522e+06	4.80332e+06	2.30836e+06	3.96504e+06	2.66102e+06	3.03032e+06	4.6634e+06	942387	3.14682e+06	3.90458e+06	3.00868e+06	1.80145e+06	3.92572e+06	3.467e+06	2.60886e+06	4.0702e+06
[truncated: 827 more rows]
[truncated: 71 more columns]

## Sheet: Data S3 soybean untargeted
Original untargeted metabolomics data using Soybean T0 plants for Figures S4. Data correspond to peak area divided by the mass of tissue extracted, in miligrams of fresh weight, and by the recovery factor of the internal standard.
[truncated: 1,403 more rows]
[truncated: 51 more columns]

## Sheet: Data S4 construct
EV (bHM2493)	lv2 binary vector (RC4836-RCGG3779; bHM1450)
[truncated: 23 more rows]
